# Supplementary material for: Dynamic release of neuronal extracellular vesicles containing miR‐21a‐5p is induced by hypoxia
Source: J Extracell Vesicles. 2023 Jan 3;12(1):12297. doi: 10.1002/jev2.12297 (PMC9809533; doi:10.1002/jev2.12297)
Supplement: Supplementary file 1 — Supplementary Information [file JEV2-12-12297-s004.xlsx]

## Sheet: stats
miRNA	freq	max_3utr	max_3utr_name	targs_w3utr	intra_miRNA	inter_miRNA	rel_intra_miRNA	rel_inter_miRNA	padj	NES
mmu-let-7a-1-3p	117	217	Pou2f1	Foxj2,Pcdhgb6,Gys1,Prpf31,Med1,Nampt,Grhl1,Ppp2r5e,Pcnx,Gsk3b,Spast,Tapbp,Slc18a2,Asb1,Dusp19,Zdhhc21,Pik3r3,Fosl2,Thumpd3,Etnk1,Cyfip1,Ipo5,Rrm1,Slc6a8,Adgra2,Rora,Tmem35a,Pygo1,Mrps2,Marchf1,Tbc1d10a,Grap2,Phf21a,Alkbh5,Pcdhga12,Rnf122,Picalm,Nfia,Exoc4,Mageb16,Sugt1,Pik3r1,Pcdhgc5,Nat8l,Edem3,Utp23,Dcun1d3,Pcdhga11,Pcmtd1,Naa50,Fzd5,Gpr17,Rai1,Pcdhgc4,Pcdhga8,Tcf4,Esr1,Cflar,Smad5,Dcdc2a,Stim2…	0.477551	0.0197235	0.994689	0.052352	0.00187552	1.31704
mmu-let-7a-2-3p	774	454	Tenm3	Acvrl1,Acvr1b,Tpd52l2,Zfp276,Luzp1,Agpat3,Sp1,Zmat2,Mef2d,Mrpl10,Tubb6,Nom1,Aif1l,Ap4e1,Acp2,Chaf1a,Tpm4,Brd4,Angptl2,Cnn2,Chd5,Mef2c,Bloc1s6,Ncoa2,Smpd4,Napa,Ctsb,Zbtb17,Elovl1,Nsmf,Stimate,Neu1,M6pr,Tgfbr1,Cav1,Cers4,Gabpa,Eng,Syngr1,Ubp1,Acad9,Tmem167,Tnfaip8l2,Clip3,Slc39a1,Fam163a,Mocs2,Steap2,Wasf3,Plpp1,Aldoc,Cant1,Rhbdl3,Stk4,Gabarap,Pank3,Irf1,Bcl2l11,Hars2,Psme3,Plscr3,Zkscan1,Ap4m1,Sec…	0.411702	0.130479	0.715731	0.500253	3.32924e-06	1.20623
mmu-let-7a-5p	744	870	Pcbp3	Acsl6,Galnt1,Acvr1b,Rdx,Myo18a,Zfp276,Luzp1,Pcbp3,Calm1,Sp1,Vwa5a,Ell2,Hoxc5,Clpb,Ift46,Acp2,Celf2,Baz1b,Kdelr1,Plag1,Nosip,Pcdhgb6,Cacna1e,Phb2,Eif2b2,Asf1b,Cs,Napa,Mettl1,Neu1,Gtpbp3,Cav1,Elk3,Ubp1,Rnf168,Chp1,Hps5,Efr3a,Steap2,Cd274,Ttll1,Mafk,Pick1,Ywhab,Kansl1,Ap2b1,Pank3,Hars2,Sema6a,Sec63,Lims1,Dusp6,Kitl,Pwwp3a,Rab36,Cdc34,Jade2,Rnft1,Stxbp4,Rock2,E2f6,Kif3c,Taf15,Lig3,Pafah1b1,Blmh,Pfas,…	0.395114	0.125421	0.388973	0.473445	3.34402e-07	1.23364
mmu-let-7b-3p	472	454	Tenm3	Trim25,Acvr1b,Calm1,Mef2d,Sf3a1,Kdelr1,Pcdhgb6,Gys1,Cdip1,Dnajb11,Mcoln1,Traf6,Dnajb1,Igf1r,Shpk,Ctsb,Atp6v1b2,Dnajb6,Repin1,Retn,Hps5,Fam163a,Arnt,Rab11fip4,Rhbdl3,Dbndd2,Med1,Vezf1,Gabarap,Ap2b1,Mrpl45,Septin9,Atp6ap1,Nop9,Rhobtb1,Timp3,Slc36a1,Xpo1,Adcy1,Dbnl,Rnft1,Nampt,Pum2,Nrcam,Kif3c,Itgb3,Ube2g1,Vamp2,Papola,Pcnx,Wrnip1,Ccdc127,Dhfr,Eaf1,Glt8d1,Dcp1a,Scara5,Rad1,Gsk3b,Rabl3,Eif4a2,St6gal1…	0.429481	0.0795684	0.890238	0.259484	2.4528e-06	1.26338
mmu-let-7b-5p	1156	379	Lcorl	Fer,Acsl6,Acvr1b,Rdx,Myo18a,Tpd52l2,Zfp276,Cnnm3,Ocrl,Zmat2,Mef2d,Ell2,Hoxc8,Clpb,Esam,Ift46,Sdf2,Bbc3,Acp2,Sf3a1,Plaur,Ranbp3,Ykt6,Baz1b,Foxj2,Plag1,Ogdh,Brd4,Cacna1e,Ikbkg,Kdm5a,Ufd1,Prkaca,Asf1b,Celf1,Mef2c,Bloc1s6,Vps54,Srm,Nsmf,Stimate,Ubtf,Mettl1,Sod2,Neu1,Cav1,Arpp19,Elk3,Nutf2,Dnajb6,Gabpa,Bcl2l13,Ubp1,Tusc2,Scarf2,Zkscan17,Arih2,Rnf168,Hps5,Casd1,Slc39a1,Castor2,Lonrf3,Ppfibp1,Cd274,Arl5…	0.383162	0.194875	0.154274	0.821952	4.47463e-08	1.20547
mmu-let-7c-1-3p	323	454	Tenm3	Pdgfra,Tpd52l2,Luzp1,Mef2d,Aif1l,Map3k3,Ift46,Ogdh,Tpm4,Aak1,Mapk14,Celf1,Adh5,Atp6v1b2,Pfdn2,Cav1,Pttg1ip,Syngr1,Chp1,Glis2,Ankrd52,Gata2,Slc39a1,Cd83,Rhot1,Rhbdl3,Pick1,Map2k3,Frk,Lrp11,Rhobtb1,Tns3,Adcy1,Itgb3,Unk,Nmt1,Sfxn1,Ccdc127,Eaf1,Scara5,Ccdc25,Mgrn1,Fyttd1,Agap3,Med20,Bambi,Iws1,Impact,Dctn4,Prpf19,Tnks2,Ppp6r3,Map4k2,Ccnj,Eya1,Rpe,Cops7b,Agap1,Klhl12,Acbd3,Angel2,Fam107b,Sephs1,Lrsam1…	0.441257	0.0544504	0.946889	0.163885	0.00027926	1.23966
mmu-let-7c-2-3p	117	217	Pou2f1	Foxj2,Pcdhgb6,Gys1,Prpf31,Med1,Nampt,Grhl1,Ppp2r5e,Pcnx,Gsk3b,Spast,Tapbp,Slc18a2,Asb1,Dusp19,Zdhhc21,Pik3r3,Fosl2,Thumpd3,Etnk1,Cyfip1,Ipo5,Rrm1,Slc6a8,Adgra2,Rora,Tmem35a,Pygo1,Mrps2,Marchf1,Tbc1d10a,Grap2,Phf21a,Alkbh5,Pcdhga12,Rnf122,Picalm,Nfia,Exoc4,Mageb16,Sugt1,Pik3r1,Pcdhgc5,Nat8l,Edem3,Utp23,Dcun1d3,Pcdhga11,Pcmtd1,Naa50,Fzd5,Gpr17,Rai1,Pcdhgc4,Pcdhga8,Tcf4,Esr1,Cflar,Smad5,Dcdc2a,Stim2…	0.477551	0.0197235	0.994689	0.052352	0.00187552	1.31704
mmu-let-7c-5p	854	324	Bbx	Acsl6,Comt,Galnt1,Acvr1b,Rdx,Tpd52l2,Zfp276,Luzp1,Ocrl,Calm1,Agpat3,Ell2,Hoxc5,Clpb,Ift46,Plaur,Ykt6,Baz1b,Chaf1a,Plag1,Pcdhgb6,Homer3,Rnf215,Ssbp2,Cacna1e,Dnajb11,Ufd1,Prkaca,Asf1b,Bloc1s6,Tpbg,Pfdn2,Nsmf,Pdk1,Ubtf,Neu1,Cav1,Cers4,Elk3,Gabpa,Ubp1,Tusc2,Scarf2,Zkscan17,Hps5,Nipsnap3b,Slc39a1,Steap2,Lonrf3,Cd274,Rbfox3,Atad5,Crk,Mlx,Nkiras2,Mafk,Ap2b1,Pank3,Ddx39a,Sec63,Cd164,Dusp6,Kitl,Ccn2,Stx7,…	0.395187	0.143965	0.390491	0.57132	1.08344e-05	1.18503
mmu-let-7d-3p	607	379	Lcorl	Hoxb9,Acvrl1,Txnrd3,Calm1,Sp1,Mef2d,Fkbp10,Hoxc5,Aif1l,Map3k3,Celf2,Chaf1a,Map2k7,Plag1,Pcdhgb6,Gys1,Ssbp2,Cdip1,Cacna1e,Smpd4,Ctsb,Pdk1,Cav1,Mrtfb,AI597479,Fnbp4,Rnf168,Ankrd52,Arl5b,Rbfox3,Cant1,Crk,Mafk,Med1,Ap2b1,Septin9,Map2k3,Med8,Nop9,Trip10,Zkscan1,Sema6a,Wasf1,Zwint,Ikbip,Dnajb12,Frs2,Cpm,D10Wsu102e,Arf5,Stxbp4,Nampt,Rock2,Cmpk2,Grhl1,Ube2g1,Lrrc59,Pfas,Mnat1,Galnt16,Pcnx,Zfp346,Ccdc127,…	0.424773	0.102326	0.859383	0.355083	0.000208235	1.18275
mmu-let-7d-5p	1083	379	Lcorl	Acsl6,Acvr1b,Gm2a,Myo18a,Zfp276,Calm1,Agpat3,Usf1,Sp1,Vps50,Vwa5a,Ell2,Chordc1,Pwp1,Clpb,Ift46,Acp2,Celf2,Ranbp3,Ykt6,Baz1b,Kdelr1,Nosip,Pcdhgb6,Rnf215,Aven,Cp,Brd4,Kpna1,Ssbp2,Cdip1,Cacna1e,Prkaca,Asf1b,Celf1,Mef2c,Cs,Napa,Crkl,Atp6v1b2,Nectin4,Pfdn2,Ubtf,Mettl1,Sod2,Ctnnb1,Ap2m1,Neu1,Pcdhac1,Gtpbp3,Cav1,Zmiz1,Hnrnpa0,Cers4,Mta1,Syngr1,Ubp1,Snap47,Nxf1,AI597479,Zmiz2,Chp1,Efr3a,Cd83,Atp6v0e,Plpp…	0.408679	0.182569	0.66262	0.766566	2.695e-09	1.23054
mmu-let-7e-3p	729	454	Tenm3	Acsl6,Trim25,Luzp1,Agpat3,Mef2d,Ap4e1,Ift46,Ykt6,Chaf1a,Foxj2,Dvl3,Ogdh,Pcdhgb6,Cdip1,Gab2,Wwox,Eif2b2,Kdm5a,Mef2c,Ncoa2,Smpd4,Atp6v1b2,Ubtf,Runx1t1,Sod2,Cav1,Cers4,Elk3,Ubp1,Zfp273,Srrm3,Rnf170,Chp1,Tvp23b,Fam163a,Rbfox3,Rhbdl3,Ctsa,Mlx,Pick1,Vezf1,Gabarap,Ap2b1,Fxr2,Bcl2l11,Rnf145,Psme3,Plscr3,Sema6a,Lrp11,Cd164,Lims1,Atp2b1,Uhrf1bp1l,Ikbip,Hbs1l,Ccn2,Stx7,Sar1a,Pcbd1,Ddit4,Rab1a,Sumo3,Cdc34,Cn…	0.414205	0.122893	0.753667	0.461811	4.27904e-05	1.18804
mmu-let-7e-5p	1315	381	Ttc3	Hoxb9,Ncs1,Mnt,Acvr1b,Gm2a,Myo18a,Tpd52l2,Oxa1l,Zfp276,Luzp1,Calm1,Agpat3,Zmat2,Vwa5a,Esam,Ift46,Baz1b,Map2k7,Rab8a,Fam32a,Dvl3,Plag1,Aven,Cp,Gys1,Kpna1,Ssbp2,Cdip1,Angptl2,Ikbkg,Phb2,Zfp110,Wwox,Plod3,Prkaca,Por,Mef2c,Cs,Bloc1s6,Ncoa2,Smpd4,Naa60,Napa,Ctsb,Crkl,Pdk1,Neu1,Pcdhac1,Tgfbr1,Cav1,Arpp19,Elk3,Ubqln4,Bcl2l13,Repin1,Mrtfb,Ppp2cb,Ubp1,Tusc2,Scarf2,Tmem167,Kif11,Rnf170,Chp1,Glis2,Hps5,Wdfy…	0.384166	0.221679	0.168943	0.892261	4.52857e-08	1.19033
mmu-let-7f-1-3p	171	347	Nfat5	Agpat3,Cdk12,Gys1,Stimate,Ubtf,Castor2,Med1,Gabarap,G3bp1,Ap2b1,Tube1,Jade2,Nampt,Amz2,Gna13,Grhl1,Dnajc27,Ube2g1,Ppp2r5e,Dek,Glt8d1,Bcl2l2,Fetub,Eif4a2,Spry4,Dctn4,Tnks2,Ccnj,Cplx2,Cln8,Gorasp2,Gid8,Nras,Dnajb4,Rnf115,F3,Dnaja1,Pla2g5,Mtf1,Aff1,Iigp1,Nova2,Ccdc120,Ets1,Csnk1g1,Otud7b,Klhl42,Slc7a15,Phf20,Dock4,Map3k7,Tmem35a,Tmem177,Ube2q1,Fam126b,Pygo1,Polr3k,Thbs1,Enpp6,Plekhh1,Tbc1d10a,Fbln2,…	0.390411	0.0288267	0.289833	0.0748609	0.0383817	1.16042
mmu-let-7f-2-3p	220	347	Nfat5	Rdx,Luzp1,Hoxc5,Kdm5a,Celf1,Crkl,Hmgcll1,AI597479,Ankrd52,Chfr,Hivep2,Atad5,Rab11fip4,Mafk,Pank3,Dnajb12,Mapk9,Gna13,Pafah1b1,Ppp2r5e,Ptdss1,F2rl2,Atxn7,Zc3h13,Oxr1,Pak2,Gsk3b,Chd1,Lbh,Anks1,Kcnc1,Taf5,Ric8a,Faf2,Asb1,Dnajc10,Fabp12,Gid8,Atp11b,Dennd2d,Nfx1,Pik3r3,Mtf1,Crmp1,Fosl2,Ube2k,Cald1,Aebp2,Etnk1,Prmt3,Arrb1,Parva,Tacc2,Ctbp2,Rrm1,Atp6ap2,Grk1,Phlpp2,Cyb5b,Arv1,Ets1,Pja1,Lat2,Mrpl1,Thap1,…	0.452675	0.037087	0.976732	0.10521	0.000358604	1.29845
mmu-let-7f-5p	342	870	Pcbp3	Acsl6,Acvr1b,Rdx,Pcbp3,Vwa5a,Ell2,Ppard,Ykt6,Map2k7,Foxj2,Nosip,Ssbp2,Cdip1,Cacna1e,Ikbkg,Prpsap2,Lbr,Cs,Crkl,Mettl1,Pcdhac1,Gabpa,Syn2,Ubp1,Tusc2,Zmiz2,Hps5,Efr3a,Cers2,Lonrf3,Cd274,Mlx,Hars2,Rnf145,Sema6a,Lrp11,Dusp6,Fgd6,Jade2,Havcr2,Cnot8,Rnft1,Stxbp4,Sdc1,Rnf144a,Cenpo,Txndc17,Vamp2,Pfas,Tmx1,Sema4d,Ccdc127,Kctd6,Capn7,Mrpl57,Trim35,Khnyn,Mtdh,Fzd6,Deptor,St6gal1,Asic1,Pcbp4,Smad2,St8sia3,Zf…	0.428035	0.0576534	0.876581	0.175013	4.10493e-05	1.25779
mmu-let-7g-3p	825	381	Ttc3	Ncs1,Acvrl1,Sox9,Rdx,Sp1,Vps50,Folr1,Clpb,Aif1l,Celf2,Ppard,Baz1b,Il17ra,Fam32a,Nosip,Pcdhgb6,Cp,Brd4,Cdip1,Ikbkg,Traf6,Mapk14,Hmox1,Dnajb1,Igf1r,Mef2c,Smpd4,Crkl,Elovl1,Ubtf,Ctnnb1,Cav1,Arpp19,Fut1,Ubqln4,Syn2,Mrtfb,Syngr1,Rassf1,Mettl16,Zmiz2,Siglecf,Pten,Ankrd52,Chfr,E2f4,Steap2,Pds5b,Arl5b,Atad5,Slc35c2,Crk,Mafk,Phf23,Ap2b1,Myh10,Map2k3,Bcl2l11,Hars2,Rnf145,Nop9,Plscr3,Arid3a,Cd164,Lims1,Zwin…	0.400485	0.139076	0.51391	0.544765	2.31606e-05	1.18291
mmu-let-7g-5p	425	870	Pcbp3	Ncs1,Galnt1,Gnb1l,Pcbp3,Ocrl,Vps50,Def8,Vwa5a,Ell2,Ykt6,Cnot11,Nosip,Aak1,Brd4,Prpsap2,Kdm5a,Trp53,Celf1,Ctr9,Bloc1s6,Shpk,Crkl,Tpbg,Zmiz1,Mrtfb,Pten,Rnf170,Efr3a,Cd274,Myh10,Mknk1,Sema6a,Sec63,Wasf1,Rev3l,Hbs1l,Eya3,Dnajb12,Havcr2,Rnft1,Dnajc27,Sec14l1,Pfas,Stx8,Wdr37,Entpd5,Sema4d,Med10,Atxn7,Ppif,Dcp1a,Loxl2,Bcl2l2,Pabpn1,Khnyn,Oxr1,Snap29,Pak2,Gsk3b,Rabl3,Asic1,Smarcd1,Slc4a8,Pcbp4,Mtpap,Zeb1…	0.408261	0.0716453	0.653515	0.228882	4.32344e-06	1.26241
mmu-let-7i-3p	612	870	Pcbp3	Ncs1,Acvr1b,Myo18a,Pcbp3,Vps50,Zmat2,Cabin1,Fbxo7,Acp2,Celf2,Sf3a1,Hltf,Ap2a2,Nosip,Pcdhgb6,Cp,Brd4,Gys1,Mmd,Cacna1e,Traf6,U2af2,Dnajb1,Mef2c,Naa60,Zdhhc24,Nsmf,Pdk1,Bcl2l13,Eng,Ubp1,Rassf1,AI597479,Glis2,Fam163a,Steap2,Wasf3,Nkap,Arl5b,Rab11fip4,Pick1,Ap2b1,Mfsd3,Rnf145,Nop9,Plscr3,Lrp11,Poc1b,Kitl,Eya3,Cpm,Wdr82,Canx,Jade2,Havcr2,Dbnl,Stxbp4,Grhl1,Dnajc27,Dnmt3a,Txndc17,Pfas,Vrk1,Otub2,Entpd5,N…	0.396887	0.103169	0.432979	0.35736	9.26282e-06	1.21881
mmu-let-7i-5p	790	870	Pcbp3	Ncs1,Comt,Dazap2,Tbrg4,Galnt1,Pdgfra,Oxa1l,Grk6,Luzp1,Pcbp3,Calm1,Vps50,Tubb6,Vwa5a,Ell2,Nom1,Clpb,Aif1l,Acp2,Tle5,Ykt6,Cdk12,Ssbp2,Ikbkg,Gab2,Mapk14,Kdm5a,Celf1,Pan2,Bloc1s6,Naa60,Tpbg,Zdhhc24,Tgfbr1,Cav1,Arpp19,Hmgcll1,Mid1ip1,Mta1,Rnmt,Tusc2,Nxf1,Siglecf,Zkscan17,Pten,Rnf168,Steap2,Cd274,Ywhab,Kansl1,Ap2b1,Myh10,Nop9,Mknk1,Rcn3,Lims1,Pcbd1,Apc2,Rab1a,Pwwp3a,D10Wsu102e,Asb3,Canx,Adcy1,Rnft1,Mfa…	0.419766	0.133176	0.8174	0.512898	5.40771e-09	1.26041
mmu-let-7j	450	350	Chn1	Dazap2,Vwa5a,Stk38l,Fbxo7,Acp2,Rab8a,Dvl3,Tpm4,Cacna1e,Ikbkg,Gab2,Dnajb1,Igf1r,Crkl,Nectin4,Tgfbr1,Zmiz1,Hmgcll1,Syn2,Ubp1,Tmem167,Ctsa,H2bc4,Ywhab,Kansl1,Pank3,Rcn3,Lrp11,Lims1,Dusp6,Gnptab,Frs2,Slc36a1,Ppp4r3b,Cox11,Stxbp4,Nampt,Nrcam,Stx8,Snapc1,Entpd5,Traf3,Srek1ip1,Samd8,Tasor,Ywhaz,Deptor,Nde1,Lztr1,Slc4a8,Ivns1abp,Pde10a,Med20,Anks1,Zeb1,Smad2,St8sia3,Uhrf2,Slc18a2,Limd1,Smarcc2,Ier3ip1,Tm…	0.405771	0.0758597	0.617602	0.245827	7.53421e-06	1.25238
mmu-let-7k	1236	324	Bbx	Hoxb9,Ncs1,Ccm2,Gm2a,Tpd52l2,Gnb1l,Add1,Luzp1,Def8,Fkbp10,Hoxc5,Ift46,Bbc3,Plaur,Baz1b,Map2k7,Ap1m1,Homer3,Farsa,Mmd,Kpna1,Ssbp2,Cdip1,Ikbkg,Traf6,Celf1,Por,Igf1r,Mef2c,Cs,Adh5,Smpd4,Vps54,Ctsb,Crkl,Stimate,Neu1,Pcdhac1,Tgfbr1,Cav1,Zmiz1,Elk3,Ap1b1,Bcl2l13,Zfp212,Mrtfb,Syngr1,Ppp2cb,Ubp1,Nxf1,Adam19,Scarf2,Chp1,Hps5,Tbp,Pcolce2,Cd83,Steap2,Nkap,Pds5b,Ppfibp1,H3f3b,Dbndd2,Mafk,Prpf8,Kansl1,Dlg4,Cb…	0.390768	0.208361	0.29388	0.864188	2.19819e-07	1.18905
mmu-miR-100-3p	429	381	Ttc3	Klf6,Gm2a,Cnnm3,Vps50,Smg5,Ift46,Cnot11,Dnajb11,Gab2,Traf6,Kdm5a,Igf1r,Bloc1s6,Naa60,Ubtf,M6pr,Gtpbp3,Arpp19,Ubp1,Ifi35,Efr3a,Clpx,Cd274,Ttll1,Arl5b,Igfbp4,Suz12,Nkiras2,Rpain,Gipc1,Zkscan1,Gle1,Cd164,Uhrf1bp1l,Kitl,Hbs1l,Ifngr1,Apc2,Rab1a,Med7,Slu7,Adcy1,Stxbp4,Sypl,Pum2,Nrcam,Klhl29,Rnf144a,Cenpo,Myt1l,Ddx42,Lrrc59,Nmt1,Ppp2r5e,Actr10,Hif1a,Snapc1,Pcnx,Otub2,Entpd5,Caml,Ccdc127,Samd8,Txndc16,Pa…	0.403955	0.0723196	0.588265	0.232423	0.00158511	1.19043
mmu-miR-100-5p	188	379	Lcorl	Myo18a,Zmat2,Aak1,Mxi1,Pan2,Nkap,Srsf6,Slc35c2,Plscr3,Adarb1,Nrcam,Rnf144a,Blmh,Ippk,Dhfr,Rnase4,Rbx1,Ifnar1,Pim1,Spry4,Smc3,Tfcp2l1,Rbbp5,Klhl12,Sephs1,Orc4,Gca,Knl1,Rprd1b,Rit1,Nfx1,Atg4c,Pnrc2,Ddost,Emilin1,Brap,Anapc7,Golga3,Ctps2,Star,Eif2ak3,Lpar2,Mre11a,Ets1,Map4,Arpp21,Ryk,Prkar2a,Ttl,Ppp1r9a,Lat2,Wipf2,Lzts2,Tln2,Tap1,Rnf13,Wdr19,Camk4,Pigk,Ppp1r16b,Kiss1r,Btbd7,Oaz2,Snx13,Icmt,Gatad2b,L…	0.420582	0.0316925	0.826505	0.0870005	0.0293076	1.16865
mmu-miR-101a-3p	149	171	Ncoa2	Rdx,Gm2a,Plag1,Kpna1,Ncoa2,Pdk1,Pcdhac1,Arpp19,AI597479,Chp1,Crk,Mknk1,Arid3a,Cd164,Tube1,Asf1a,Adcy1,Wdr37,Emb,Thrb,Vcl,Extl3,Mtdh,Mrps23,Cmtr1,Rpp30,Cdk2ap2,Rabgef1,Nrp2,Asb1,Ccnt2,Ubxn4,Bmi1,Gid8,Skil,Gmps,Tspan5,Eif4e,Col24a1,Ugcg,Lias,Bhlhe40,Emp1,Aebp2,Pde3b,Prps1,Ets1,Bnip2,Tfdp2,Otud7b,Pde4a,Hand2,Med12l,Hif1an,Vwa8,Enc1,Hectd4,Camk4,Agps,Pcdhac2,Pcdha12,Fam199x,Akt2,Rnf138,Hexim1,Gpr68,T…	0.399464	0.025118	0.491654	0.0637329	0.00120121	1.30217
mmu-miR-101a-5p	420	324	Bbx	Hoxb9,Trim25,Ilf2,Zfp276,Calm1,Agpat3,Stk38l,Pwp1,Fbxo7,Zfp110,Chd5,Celf1,Mef2c,Crkl,Nsmf,Sod2,Gabpa,Steap2,Ppil4,Bcl2l11,Kitl,Txnrd1,Stxbp4,Rock2,Nrcam,Cenpo,Klf11,Snapc1,Ylpm1,Caml,Glrx,Dcp1a,Rcbtb1,Cab39l,Mtmr6,Spata13,Ccdc25,Tef,Deptor,1810013L24Rik,Rrn3,Fyttd1,Lrch3,Eif4a2,Smarcd1,Mrps23,Cep43,Cmtr1,Lbh,Telo2,Kdm4b,Ccdc178,Dcp2,Snx24,Smad2,St8sia3,Atl3,Apba1,Anapc11,Scd2,Crcp,Slc39a10,Cln8,K…	0.412979	0.0708024	0.732929	0.223318	1.07186e-05	1.26244
mmu-miR-101b-3p	229	373	Pum2	Hoxb9,Tbx2,Ncs1,Acvr1b,Ddx3x,Kpna1,Kdm5a,Celf1,Naa60,Adam19,Ppp1cb,Ube2a,Stk4,Cpm,Pofut2,Adarb1,Nsg2,Pum2,Ylpm1,Erbin,Cab39l,Laptm4b,Ccdc14,Mrps23,Med20,Cmtr1,Rhoq,Caskin1,Map3k8,Prelid3a,Napg,St8sia3,Prpf19,Atl3,Vldlr,Ccnj,Hdhd2,Paip1,Gigyf2,Asb1,Ccnt2,Ubxn4,Ralgps2,Aldh9a1,Lin7c,Usp8,Polr3f,Gmps,Sec22b,Ints12,Eif4e,Cdh17,Ugcg,Mtf1,Fbxo42,Ssu72,Arl8b,Ano1,Rs1,Ctps2,Arhgef7,Bnip2,Tfdp2,Myo6,Ccdc9…	0.414105	0.0386042	0.749621	0.112291	0.000232295	1.29452
mmu-miR-101b-5p	350	319	Ank2	Hoxb9,Cnnm3,Vps50,Cct3,Nom1,Pwp1,Fbxo7,Clpb,Map3k3,Bbc3,Cnot11,Wwox,Celf1,Igf1r,Smpd4,Naa60,Arpp19,Rnmt,Fads1,Arih2,Fnbp4,Tbp,Ppil4,Pds5b,Cant1,Psme3,Zkscan1,Atp2b1,Timp3,Sar1a,Slc36a1,Stxbp4,Gna13,Smc6,Lig3,Timm9,Mnat1,Hif1a,Ylpm1,Ccdc127,Smn1,Extl3,Rcbtb1,Slc39a14,Ywhaz,Senp2,Cxadr,Rpp14,Map2,Anks1,Kcnc1,Napg,Rbm22,Camk2a,Syvn1,Hdhd2,Cbx2,Eef1b2,Orc2,Ppm1f,Cln8,Ccnt2,Sec16b,Nr4a2,Hat1,Fbxo3,Elf…	0.421179	0.059002	0.83308	0.180577	2.34083e-05	1.2709
mmu-miR-101c	97	324	Bbx	Rdx,Sp1,Tubb6,Pdk1,Cers4,Ube2a,Crk,Arid3a,Tube1,Asf1a,Cnot6,Gna13,Tmx1,Med10,Emb,Rad1,Mtdh,Mrps23,Cmtr1,Cdk2ap2,Rabgef1,Mob4,Asb1,Rgs5,Bmi1,Gid8,Eif4e,Ubxn2b,Gtf2b,Snx30,Fbxo42,Pan3,Emp1,Necap1,Rrm1,Ano1,Ets1,Tfdp2,Nphp3,Rreb1,Mcl1,Hand2,Ttll5,Enc1,Camk4,Slc30a1,Dok4,Odf2,Akt2,Gphn,Hexim1,Ttc17,Flrt2,Mblac2,Irgm2,Mosmo,Fuca2,Aff4,Ankrd34b,Gja3,Slc16a7,Ccnc,Bbx,Pde5a,Tent4b,Tnrc6b,Ppm1h,Rab3gap2,G…	0.407563	0.016352	0.645675	0.0399595	0.00323572	1.32601
mmu-miR-103-1-5p	891	870	Pcbp3	Klf6,Ncs1,Trim25,Tpd52l2,Gnb1l,Luzp1,Pcbp3,Calm1,Agpat3,Sp1,Vwa5a,Clpb,Esam,Ap4e1,Bbc3,Acp2,Ykt6,Baz1b,Cdkn1b,Cnot11,Foxj2,Ogdh,Mmd,Ssbp2,Wwox,Hdgf,Asf1b,Celf1,Mef2c,Smpd4,Shpk,Crkl,Atp6v1b2,Arpc2,Nectin4,Ubtf,Gtf2h1,Mettl1,Arpp19,Zmiz1,Mid1ip1,Elk3,Nutf2,Fut1,Syn2,Mrtfb,Snap47,AI597479,Pkd2l2,Chfr,Hivep2,Anp32e,Castor2,Lonrf3,Cd274,Srsf6,Casc3,Arl5b,Rbfox3,Cant1,Rab11fip4,Zmynd8,Gdap1l1,Vezf1,P4…	0.378666	0.150202	0.0996459	0.603692	0.000686089	1.13717
mmu-miR-103-2-5p	829	870	Pcbp3	Klf6,Acvr1b,Gnb1l,Ilf2,Luzp1,Pcbp3,Calm1,Sp1,Vwa5a,Esam,Ap4e1,Bbc3,Acp2,Celf2,Ykt6,Aak1,Ssbp2,Cdip1,Wars2,Mcoln1,Wwox,Hdgf,Asf1b,Shpk,Crkl,Atp6v1b2,Stimate,Ubtf,Mettl1,Cav1,Arpp19,Zmiz1,Mid1ip1,Elk3,Nutf2,Fut1,Repin1,Syn2,Rnmt,Rassf1,Nxf1,Wdr77,AI597479,Rnf168,Chp1,Chfr,Slc39a1,Anp32e,Ppil4,Castor2,Srsf6,Arl5b,Rbfox3,Crk,Stk4,Bcl2l11,Rnf145,Nop9,Trip10,Lrp11,Wasf1,Dnajb12,Rab1a,Wdr82,Xpo1,Tns3,Ad…	0.398749	0.139751	0.477997	0.546788	1.84724e-05	1.18403
mmu-miR-103-3p	1035	373	Pum2	Hoxb9,Klf6,Acsl6,Mkrn2,Rdx,Tpd52l2,Oxa1l,Add1,Cnnm3,Mef2d,Ell2,Stk38l,Tmem161a,Tiam1,Ykt6,Baz1b,Chaf1a,Ap1m1,Fam32a,Foxj2,Homer3,Cp,Mmd,Kpna1,Cdip1,Ikbkg,Chd5,Dnajb1,Igf1r,Ampd3,Bloc1s6,Crkl,Srm,Nsmf,Cdt1,Runx1t1,M6pr,Tgfbr1,Cav1,Hnrnpa0,Nutf2,Ubp1,Wdr77,Tmem167,Chp1,Tvp23b,Ppp1cb,Efr3a,Arnt,Capza2,Wasf3,Ube2a,Nkap,Pds5b,Rbfox3,Ctsa,Crk,Mafk,Med1,Uchl5,Prpf8,Ywhab,Kansl1,Rpain,Ndel1,Irf1,Med8,Bcl…	0.418013	0.174477	0.802226	0.722307	7.06123e-10	1.24415
mmu-miR-105	762	350	Chn1	Klf6,Pdgfra,Gm2a,Txnrd3,Luzp1,Ocrl,Uhrf1,Sp1,Nom1,Stk38l,Hoxc10,Aif1l,Tmem161a,Cse1l,Fam32a,Cnot11,Tpm4,Aak1,Ssbp2,Plxna3,Sin3b,Dnajb11,Arhgef18,Wwox,Cnn2,Lbr,Kdm5a,Prdx2,Celf1,Igf1r,Ctcf,Smpd4,Atp6v1b2,Tpbg,Pfdn2,Gvin1,Sod2,Neu1,Clic1,Elk3,Ubqln4,Mrtfb,Snap47,Tmem167,Tvp23b,Ankrd52,Tlk2,Cd83,Steap2,Pds5b,Aldoc,Ctsa,Gdap1l1,Mafk,Strn4,Rnf145,Zkscan1,Sec63,Ccdc162,Atp2b1,Uhrf1bp1l,Dusp6,Kitl,Fgd6,…	0.397082	0.128456	0.438037	0.49216	0.0249182	1.09698
mmu-miR-106a-3p	943	460	Snd1	Ncs1,Comt,Galnt1,Luzp1,Agpat3,Sp1,Zmat2,Mef2d,Snd1,Mrpl10,Vwa5a,Hoxc5,Clpb,Ap4e1,Acp2,Tle5,Cp,Brd4,Mxi1,Ssbp2,Cdip1,Wwox,Traf6,Celf1,Mef2c,Atp6v1b2,Arpc2,Pdk1,Stimate,Ubtf,Sod2,Ap2m1,Tgfbr1,Rhoa,Elk3,Syn2,Rnmt,Mrtfb,Syngr1,Tusc2,2610507B11Rik,Adam19,Acad9,Zmiz2,Siglecf,Arih2,Pten,Fam163a,Mocs2,Steap2,Acadsb,Anp32e,Lonrf3,Pds5b,Cd274,Srsf6,Gdap1l1,H2bc4,Stk4,Vezf1,Pank3,Septin9,Bcl2l11,Gipc1,Mknk1…	0.416336	0.158968	0.778452	0.645928	7.16479e-09	1.23825
mmu-miR-106a-5p	620	454	Tenm3	Rdx,Grk6,Luzp1,Uhrf1,Afg3l1,Fkbp10,Stk38l,Hoxc10,Hoxc5,Celf2,Ykt6,Tmem39a,Dvl3,Cp,Mxi1,Kpna1,Cacna1e,Ikbkg,Wars2,Wwox,Traf6,Kdm5a,Celf1,Crkl,Ubtf,Runx1t1,Cav1,Arpp19,Mid1ip1,Mrtfb,Ubp1,Tmem167,Zkscan17,Arih2,Pigl,Hps5,Tlk2,Capza2,Igfbp4,Slc12a7,Med1,Uchl5,Rnf145,Mknk1,Echdc1,Cpm,Mapk9,Sypl,Rock2,Gna13,Ube2g1,Entpd5,Evl,Yy1,Irf4,Sema4d,Aopep,Nkiras1,Psmc6,Eaf1,Scara5,Mtdh,Slc38a2,Cyc1,Eif4a2,St6ga…	0.439716	0.104518	0.940314	0.364947	6.76817e-09	1.28398
mmu-miR-106b-3p	885	379	Lcorl	Klf6,Comt,Acvr1b,Rdx,Oxa1l,Araf,Calm1,Usf1,Zmat2,Stk38l,Hoxc5,Clpb,Celf2,Sf3a1,Hltf,Snrpd1,Fam32a,Cnot11,Cacnb3,Pcdhgb6,Cp,Mxi1,Wwox,Traf6,Mapk14,Bloc1s6,Smpd4,Naa60,Ctsb,Zdhhc24,Stimate,Gtf2h1,0610009B22Rik,Sertad1,Nutf2,Gabpa,Syn2,Eng,Mrtfb,Syngr1,Ubp1,AI597479,Kdelr3,Tmem167,Arih2,Srrm3,Rnf170,Steap2,Castor2,Ube2a,H3f3b,Cant1,Dbndd2,Ctsa,Nkiras2,Mybl2,Zmynd8,Med1,Vezf1,Ap2b1,Rnf145,Gipc1,Plscr…	0.414909	0.149191	0.764795	0.599393	2.4125e-05	1.17809
mmu-miR-106b-5p	695	381	Ttc3	Acsl6,Fgf6,Acvr1b,Luzp1,Vps50,Jup,Stk38l,Ap4e1,Celf2,Cp,Mxi1,Gys1,Cacna1e,Trp53,Celf1,Naa60,Pdk1,Stimate,Ubtf,Neu1,M6pr,Tgfbr1,Arpp19,Hmgcll1,Mid1ip1,Gabpa,Mettl16,Kif11,Retn,Zkscan17,Chp1,Cd83,Mocs2,Casc3,Arl5b,Cant1,Mafk,Med1,Ywhab,Kansl1,Mief2,Pank3,Atp6ap1,Mknk1,Sema6a,Atp2b1,Kitl,Sar1a,Frs2,Cpm,Wdr82,Xpo1,Mapk9,Ppp4r3b,Stxbp4,Rock2,Dnajc27,Pafah1b1,Stx8,Snapc1,Ylpm1,Traf3,Sema4d,Zfp346,Nsun2…	0.452474	0.117161	0.975721	0.431209	4.87714e-11	1.31474
mmu-miR-107-3p	1052	870	Pcbp3	Klf6,Dazap2,Mkrn2,Rdx,Tpd52l2,Luzp1,Pcbp3,Cnnm3,Sp1,Vps50,Zmat2,Ell2,Stk38l,Celf2,Tmem161a,Baz1b,Chaf1a,Ap1m1,Efna2,Dvl3,Tpm4,Homer3,Mxi1,Kpna1,Cdip1,Ikbkg,Prkaca,Dnajb1,Igf1r,Ctr9,Ampd3,Bloc1s6,Ctsb,Atp6v1b2,Srm,Nsmf,Stimate,Runx1t1,Ctnnb1,Tgfbr1,Cav1,Arpp19,Nutf2,Dnajb6,Repin1,Rnmt,Mrtfb,Nxf1,Wdr77,AI597479,Adam19,Scarf2,Pten,Chp1,E2f4,Ppp1cb,Efr3a,Fam163a,Arnt,Steap2,Capza2,Anp32e,Ube2a,Cd274,…	0.42283	0.177343	0.84522	0.74001	7.05383e-06	1.1733
mmu-miR-107-5p	641	870	Pcbp3	Klf6,Ncs1,Acvr1b,Ilf2,Luzp1,Pcbp3,Mef2d,Stk38l,Ap4e1,Acp2,Cdkn1b,Cnot11,Wars2,Pnpla6,Wwox,Hdgf,Kdm5a,Ubtf,Neu1,Pcdhac1,Tgfbr1,Mid1ip1,Elk3,Nutf2,Rnmt,AI597479,Tmem167,Castor2,Nelfcd,Cd274,Rbfox3,Stk4,Hars2,Trip10,Gle1,Cd164,Lama4,Sar1a,Xpo1,Adcy1,Cox11,Sypl,Amz2,Grhl1,Myt1l,Itgb3,Slc9a3r1,Ppp2r5e,Vrk1,Galnt16,Cdca7l,Nqo2,Riok1,Ccdc127,Clptm1l,Zcchc9,Ankra2,Gfm2,Samd8,Rnase4,Eaf1,Glt8d1,Zmym2,Mtmr…	0.397396	0.108058	0.442084	0.383409	9.83767e-08	1.26557
mmu-miR-10a-3p	136	870	Pcbp3	Pcbp3,Sp1,Zmat2,Mef2d,Hoxc8,Aak1,Ufd1,Nxf1,Arih2,Tlk2,Lonrf3,Dbndd2,Arid3a,Pcnx,Amer2,Bcl2l2,Atp6v1c1,Pak2,Isoc1,Zfand5,Trim8,Xiap,Nrp2,Inpp4a,Atg4b,Tfcp2l1,Tsc1,Kif3b,Rab5if,P2ry1,Gclm,Snx30,Ppt1,Mtf1,Rgs12,Rufy3,Triap1,Arrb1,Celf6,Elovl5,Ip6k1,Klhl42,Ctnnd1,Ldah,P2ry2,Ttll7,Ubn2,Gabrb3,Zbtb41,Slc35b2,Enc1,Nfasc,Mitf,Bclaf1,Sgtb,Pik3ip1,Rbm27,Mynn,Slc9a8,Sp6,Brsk1,Serinc5,Zrsr1,Itgbl1,Cdc37l1,Sp…	0.415902	0.0229265	0.775417	0.060698	0.000414185	1.34266
mmu-miR-10a-5p	379	373	Pum2	Ocrl,Stk38l,Uba1,Tmem161a,Tiam1,Ykt6,Baz1b,Cdk12,Traf6,Kdm5a,Pan2,Bloc1s6,Ctsb,Nsmf,Nutf2,Syngr1,Pten,Tnfaip8l2,Tvp23b,Pkd2l2,Castor2,Pds5b,Srsf6,Aldoc,Rbfox3,Slc35c2,Rhbdl3,Pmp22,Psme3,Apc2,Sypl,Pum2,Myt1l,Galnt16,Pcnx,Id4,Srek1ip1,Txndc16,Bap1,Mrpl57,Scara5,Lrp10,Oxr1,Lrch3,Klhl24,Asic1,Nr4a1,Zeb1,Kcnc1,Dcp2,Camk2a,Uhrf2,Casp7,Scd2,Jade1,Cplx2,Plekhb2,Stam,Tsc1,Traf1,Knl1,Gpcpd1,Gzf1,Mapre1,Zma…	0.389517	0.0638908	0.270612	0.198533	0.00524518	1.16604
mmu-miR-10b-3p	362	373	Pum2	Ncs1,Dazap2,Heatr6,Mef2d,Acp2,Sf3a1,Cnot11,Dvl3,Kpna1,Cacna1e,Ikbkg,Lpcat3,Mef2c,Mettl1,Hnrnpa0,Syn2,Mrtfb,Hps5,Clpx,Steap2,Nkap,Srsf6,Gdap1l1,Mrpl45,Irf1,Map2k3,Fgd6,Mapk9,Rnft1,Pum2,Dnmt3a,Pimreg,Lrrc59,Psma6,Papola,Galnt16,Amer2,Scara5,Bcl2l2,Mtdh,Atp6v1c1,Fzd6,Zfp7,Fyttd1,Klhl24,Ccdc14,Cxadr,Slc4a8,Nus1,Marchf5,Map2,Gtpbp2,Enpp5,Med20,Abcg1,Wdr33,Gm16286,Ccnj,Anapc11,Sacm1l,Rptor,Tfap2b,Sgo2a…	0.389666	0.0610249	0.273141	0.188164	4.72816e-06	1.28229
mmu-miR-10b-5p	291	373	Pum2	Gm2a,Add1,Stk38l,Aif1l,Tiam1,Psap,Gab2,Kdm5a,Ctsb,Nsmf,Rnmt,Ube2a,Slc35c2,Rnf145,Nop9,Zkscan1,Mknk1,Cd164,Ddit4,Apc2,Ska2,Pum2,Pafah1b1,Snx11,Ppm1a,Ippk,Dimt1,Atxn7,Tkt,Snap29,Lrch3,Klhl24,Rabl3,Cxadr,Smarcd1,Riok3,Lmnb1,Zfand5,Map4k2,Ccnj,Hdhd2,Fam135a,Acbd3,Sephs1,Bmi1,Gpcpd1,Polr3f,Mapre1,Zmat3,Mfsd1,Smad9,Tspan5,Gbp2b,Nr4a3,Pik3r3,Pla2g5,Epb41,Klhl7,Zcchc4,Grpel1,Brap,Fbxl14,Emp1,Rhpn2,Zfp84,…	0.436282	0.049056	0.92868	0.145169	0.00427971	1.19196
mmu-miR-1187	858	460	Snd1	Tbx4,Heatr6,Sp1,Snd1,Afg3l1,Vwa5a,Ell2,Stk38l,Aif1l,Uba1,Fam32a,Nosip,Pcdhgb6,Brd4,Kpna1,Ssbp2,Cacna1e,Wars2,Plod3,Lbr,U2af2,Prdx2,Mef2c,Ampd3,Ncoa2,Smpd4,Ctsb,Crkl,Pdk1,Sod2,Neu1,Pcdhac1,Zmiz1,Hnrnpa0,Dnajb6,Bcl2l13,Syn2,Rnmt,Mrtfb,Ppp2cb,AI597479,Adam19,Pten,Rnf170,Apbb1ip,Pkd2l2,Ppp1cb,Tlk2,Efr3a,Casd1,Hivep2,Steap2,Ppil4,Nkap,Cul4a,Ttll1,Igfbp4,Pgs1,Nkiras2,Zmynd8,Sparc,Irf1,Hars2,Psme3,Arid3…	0.399814	0.144639	0.50177	0.574608	6.53535e-12	1.30215
mmu-miR-1188-3p	498	324	Bbx	Hoxb9,Mnt,Gm2a,Grk6,Luzp1,Calm1,Zmat2,Mef2d,Folr1,Map3k3,Rhoc,Tle5,Tiam1,Fam32a,Rfx1,Asf1b,Dnajb1,Celf1,Igf1r,Naa60,Stimate,Clic1,0610009B22Rik,Rnmt,Mrtfb,Syngr1,AI597479,Adam19,Tmem167,Zkscan17,Rnf170,Tlk2,Steap2,Cd274,H3f3b,Cant1,Med1,Zkscan1,Kitl,Eya3,Wdr82,Sumo3,Arf5,Nrcam,Cenpo,Itgb3,Slc9a3r1,Pafah1b1,Snx11,Stx8,Thrb,Rnase4,Bap1,Mtmr6,Pabpn1,Grhl2,Adsl,Kmt2d,Marchf5,Anks1,Bambi,Iws1,Impact,L…	0.3984	0.0839514	0.468386	0.276935	0.00532302	1.13848
mmu-miR-1188-5p	1412	870	Pcbp3	Fgf6,Cdh1,Dazap2,Galnt1,Acvrl1,Rdx,Gm2a,Tpd52l2,Gnb1l,Oxa1l,Add1,Pcbp3,Cnnm3,Agpat3,Zmat2,Smg5,Snd1,Jup,Hoxc9,Hoxc5,Folr1,Clpb,Ap4e1,Bbc3,Celf2,Ppard,Cnot11,Dvl3,Ogdh,Prkcsh,Pcdhgb6,As3mt,Homer3,Aak1,Cp,Kpna1,Ssbp2,Cdip1,Cacna1e,Ikbkg,Wars2,Wwox,Mapk14,Hdgf,Ufd1,Prkaca,Asf1b,Igf1r,Mef2c,Bloc1s6,Ncoa2,Naa60,Vps54,Ctsb,Crkl,Atp6v1b2,Elovl1,Zdhhc24,Ap2m1,Neu1,Sertad1,Zfp212,Rnmt,Mrtfb,Syngr1,Snap47,…	0.373644	0.238031	0.0546282	0.920587	8.36924e-08	1.17971
mmu-miR-1190	900	332	Lingo2	Hoxb9,Klf6,Tbx4,Galnt1,Mkrn2,Txnrd3,Gnb1l,Oxa1l,Zfp276,Luzp1,Agpat3,Jup,Stk38l,Aif1l,Celf2,Plaur,Ranbp3,Cdkn1b,Ap1m1,Stk11,Cnot11,Dvl3,Cwc15,Hira,Dnajb11,Arhgef18,Eif2b2,Traf6,U2af2,Kdm5a,Dnajb1,Bloc1s6,Nectin4,Pfdn2,Ubtf,Usp19,Sod2,Mid1ip1,Cers4,Syn2,Mrtfb,Nxf1,Fads1,Acad9,Tmem167,Zfp273,Ankrd52,Tlk2,Gata2,Cd83,Fam163a,Arnt,Steap2,Castor2,Srsf6,Casc3,Arl5b,Cant1,Igfbp4,Rhot1,Dbndd2,Ctsa,Ift52,Pi…	0.390286	0.151719	0.286292	0.609509	0.0131892	1.09214
mmu-miR-1191a	515	379	Lcorl	Fer,Comt,Dbt,Kat2b,Gnb1l,Araf,Jup,Nom1,Clpb,Acp2,Celf2,Sf3a1,Cdkn1b,Rab8a,Dvl3,Aak1,Mmd,Ikbkg,Mcoln1,Kdm5a,Celf1,Por,Ncoa2,Atp6v1b2,Cav1,Arpp19,Zkscan17,Srrm3,Rnf168,Cd274,Mybl2,Cuedc1,Pank3,Hars2,Rnf145,Nop9,Sec63,Cd164,Zwint,Ikbip,Wdr82,Adarb1,Nsg2,Havcr2,Tns3,Rnft1,Mfap3,Cmpk2,Cenpo,Pafah1b1,Ylpm1,Traf3,Id4,Emb,Kctd6,Nkiras1,Thrb,Bap1,Zmym2,Extl3,Mtmr6,Rhobtb2,Deptor,Mapk1,Lrch3,Gsk3b,Rabl3,Sm…	0.414988	0.0868173	0.766818	0.289833	3.87077e-05	1.22368
mmu-miR-1191b-3p	635	379	Lcorl	Comt,Pdgfra,Ddx3x,Araf,Cnnm3,Sp1,Afg3l1,Nom1,Clpb,Map3k3,Ap4e1,Acp2,Cacna1e,Phb2,Dnajb11,Celf1,Ncoa2,Nectin4,Pdk1,Arpp19,Fut1,Mrtfb,Syngr1,P4ha1,AI597479,Rnf168,Chp1,Pigl,Ankrd52,Ppp1cb,Fam163a,Steap2,Castor2,Cd274,Zmynd8,Med8,Frk,Lims1,Timp3,Rab36,Cpm,Nudcd2,Mapk9,Mfap3,Stxbp4,Sypl,Nampt,Pum2,Smc6,Dnajc27,Myt1l,Ppp2r5e,Entpd5,Ylpm1,Yy1,Ak6,Ankra2,Emb,Samd8,Extl3,Scara5,Slc39a14,Dnajc3,Ank,Tef,Ap…	0.423333	0.107047	0.848761	0.377592	1.91414e-05	1.21138
mmu-miR-1191b-5p	1141	379	Lcorl	Ncs1,Trim25,Acvrl1,Myo18a,Add1,Luzp1,Agpat3,Sp1,Zmat2,Def8,Stk38l,Hoxc10,Hoxc5,Clpb,Acp2,Celf2,Plaur,Ppard,Cnot11,Dvl3,Tpm4,Ier3,As3mt,Mxi1,Ppfia3,Mmd,Kpna1,Ssbp2,Wars2,Gab2,Cnn2,Eif2b2,Lbr,Hdgf,Prkaca,Dnajb1,Bloc1s6,Ncoa2,Napa,Atp6v1b2,Elovl1,Zdhhc24,Gvin1,Pdk1,Gtf2h1,Pcdhac1,M6pr,Gtpbp3,Tgfbr1,Mid1ip1,Prpf31,Nutf2,Coro1b,Gabpa,Rnmt,Rassf1,Fads1,Pten,Glis2,Hps5,Ppp1cb,Efr3a,Arnt,Steap2,Ppil4,Was…	0.416575	0.192347	0.780981	0.810572	2.01085e-11	1.2561
mmu-miR-1192	71	324	Bbx	Sox9,Cnnm3,Ap4e1,Kdm5a,Runx1t1,Arl5b,Pank3,Irf1,Rhobtb1,Iws1,Cln8,Arl8a,P2ry1,Zdhhc21,Aff1,P2rx4,Golga3,Ccdc93,Rbpj,Pkp4,Pbx2,Map3k13,Rmi1,Gpc1,Mga,Utp4,Rsrc2,Ubtd2,Depdc1b,P2ry4,Slc7a2,Cx3cr1,Bbx,Adra1b,Ddx39b,Cflar,Itgb5,Cdk17,Kif1c,Megf10,Gimap8,Htt,Rrp1b,Spon1,Ipcef1,Dpysl5,9330159F19Rik,Arid1b,Magi1,Map3k2,Pknox1,Alg6,Faf1,Ifit1,Adora2a,Rorb,Sh3bgrl2,Cpeb2,Onecut2,Zbtb44,Timd2,Zfp933,Clip1,T…	0.375661	0.011969	0.0703085	0.030349	0.0158017	1.27497
mmu-miR-1193-3p	318	454	Tenm3	Klf6,Tbrg4,Galnt1,Hoxc5,Acp2,Hltf,Il17ra,Efna2,Cp,Ppfia3,Ssbp2,Ldha,Igf1r,Runx1t1,Hnrnpa0,Prpf31,Mrtfb,Chp1,Pigl,Rhbdl3,Zmynd8,Pmp22,Dvl2,Frs2,Tns3,Adcy1,Rnft1,Myt1l,Tmx1,Timm9,Ippk,Eaf1,Pabpn1,Rad1,Mief1,Samm50,Fyttd1,Lrch3,Ets2,Ifnar1,Rpp14,Enpp5,Rnf8,Luc7l,Kcnc1,Smad2,Cemip2,Tnks2,Add3,Gbf1,Pnkd,Ppm1f,Stk11ip,Pacc1,Ralgds,Ubox5,Nusap1,Mapre1,Stmn2,Arfgap1,Rprd1b,Sass6,Tspan5,Sdcbp,Snx30,Rad23b…	0.442281	0.0536076	0.95043	0.158827	0.00148185	1.20235
mmu-miR-1193-5p	441	379	Lcorl	Acvrl1,Calm1,Acp2,Celf2,Plag1,Gab2,Mef2c,Ampd3,Bloc1s6,Vps54,Ctsb,Crkl,Pcdhac1,M6pr,Mid1ip1,Bcl2l13,Mrtfb,Pten,Acadsb,Lonrf3,Ctsa,Gdap1l1,Mafk,Dlg4,Atp6ap1,Zkscan1,Hdac2,Adat2,Fgd6,Slc9a3r1,Snapc1,Papola,Zfp346,Ccdc127,Hmgcr,Atxn7,Samd8,Txndc16,Bap1,Mrpl57,Spata13,Grhl2,Fzd6,Tef,Fam118a,Slc38a2,Zfp263,Ncbp2,Lmln,Tbc1d5,Nfkbie,Usp49,Pim1,Spast,Rhoq,Cript,Zeb1,Ccdc178,Kcnc1,Iws1,Wdr33,St8sia3,Prrc1…	0.424038	0.0743425	0.854831	0.24001	1.54861e-05	1.24354
mmu-miR-1194	197	248	Celf2	Gm2a,Ddx3x,Gnb1l,Heatr6,Fbxo7,Celf2,Ikbkg,Celf1,Nsmf,Stimate,Ctnnb1,Neu1,Rhoa,Dnajb6,Rnmt,AI597479,Mocs2,Atad5,Crk,Mlx,Septin9,Rnf145,Hif1a,Nkiras1,Txndc16,Ywhaz,Tomm22,Kmt2d,Rps6ka2,Zeb1,Iws1,Smad2,Zfand5,Slc39a10,Agap1,Plxna2,Zbtb43,Hspa5,Itgav,Skil,Trim33,Khdc4,Pnisr,Ndufaf4,Ndc1,Ebna1bp2,Ppp2r2c,Calu,Casp2,Etnk1,Ipo5,Glt28d2,Plpbp,Dusp4,Has3,Nip7,Igdcc4,Bmp2k,Npat,Mpp6,Klf9,Eda2r,Ldah,Bach2,D…	0.399594	0.0332097	0.496712	0.0918058	0.000686089	1.28371
mmu-miR-1195	1013	379	Lcorl	Klf6,Tbx2,Tbx4,Comt,Dbt,Pdgfra,Acvrl1,Oxa1l,Zfp276,Cnnm3,Agpat3,Vps50,Jup,Fkbp10,Chordc1,Clpb,Sf3a1,Plaur,Ppard,Ap1m1,Foxj2,Grk5,Ogdh,Nosip,Cp,Ssbp2,Cdip1,Ikbkg,Wars2,Lpcat3,Cnn2,Traf6,Ufd1,Celf1,Adh5,Smpd4,Napa,Pfdn2,Zdhhc24,Nsmf,Ubtf,Runx1t1,Sod2,Dnajb6,Mrtfb,Syngr1,Nxf1,AI597479,Tvp23b,Hps5,Slc39a1,Fam163a,Steap2,Anp32e,Hal,Castor2,Cd274,Aldoc,Rbfox3,Cant1,Rhbdl3,Ctsa,Mlx,Ift52,Zmynd8,Med1,Stk…	0.391725	0.170769	0.313101	0.70258	0.00217918	1.11289
mmu-miR-1197-3p	570	379	Lcorl	Pdgfra,Tpd52l2,Grk6,Luzp1,Hoxc8,Clpb,Celf2,Map2k7,Grk5,Brd4,Plxna3,Gab2,Prdx2,Celf1,Pdk1,Qrich1,Usp19,Neu1,Tgfbr1,Prpf31,Elk3,Mta1,Bcl2l13,Syn2,Mrtfb,Syngr1,Adam19,Chp1,Ankrd52,Ppp1cb,Casd1,Steap2,Wasf3,Lonrf3,Atad5,Nkiras2,Stk4,Phf23,Septin9,Irf1,Bcl2l11,Sema6a,Hbs1l,Sar1a,Cpm,Wdr82,Ppp4r3b,Ppm1d,Stxbp4,Rrm2,Mfsd11,Vrk1,Wdr37,Sema4d,Ccdc127,Dimt1,Elovl7,Dhfr,Dcp1a,Spata13,Loxl2,Hr,Dnajc3,Ttc33,K…	0.430839	0.096089	0.901366	0.327769	3.40901e-07	1.26859
mmu-miR-1197-5p	643	379	Lcorl	Trim25,Rdx,Vps50,Ell2,Stk38l,Celf2,Sf3a1,Rab8a,Efna2,Cdip1,Cacna1e,Wars2,Prdx2,Celf1,Mef2c,Ncoa2,Zdhhc24,Tgfbr1,Mrtfb,Apbb1ip,Pigl,Tlk2,Fam163a,Ppil4,Crk,Mlx,Vezf1,Rnf145,Zkscan1,Arid3a,Sema6a,Sgk1,Ikbip,Timp3,Sar1a,Ddit4,Frs2,Rab36,Cpm,D10Wsu102e,Xpo1,Slu7,Cnot8,Mfap3,Rock2,Amz2,Rnf144a,Timm22,Vamp2,Nmt1,Entpd5,Gng4,Id4,F2rl2,Trim23,Atxn7,Nkiras1,Pbrm1,Extl3,Cab39l,Amer2,Dnajc3,Deptor,Slc38a2,Sl…	0.403135	0.108395	0.571573	0.385938	1.96684e-07	1.25664
mmu-miR-1198-3p	616	460	Snd1	Hoxb9,Klf6,Ocrl,Snd1,Hoxc5,Map3k3,Acp2,Celf2,Tle5,Map2k7,Gab2,Igf1r,Mef2c,Ampd3,Bloc1s6,Naa60,Napa,Ctsb,Crkl,Nsmf,Stimate,Runx1t1,Ap2m1,Tgfbr1,Bcl2l13,Syngr1,Ubp1,Tusc2,Tmem167,Tnfaip8l2,Tlk2,Slc39a1,Fam163a,Steap2,Ube2a,Rbfox3,Dbndd2,Crk,Gdap1l1,Fxr2,Septin9,Clvs2,Zwint,Kitl,Sar1a,Pcbd1,Ddit4,Frs2,Cpm,Slc36a1,Xpo1,Havcr2,Tns3,Bzw2,Sypl,Sdc1,Smc6,Klhl29,Dnajc27,Taf15,Ube2g1,Txndc17,Sec14l1,Pfas,A…	0.405797	0.103844	0.618108	0.360142	1.09495e-05	1.21694
mmu-miR-1198-5p	1194	379	Lcorl	Acsl6,Fgf6,Ncs1,Dbt,Galnt1,Pdgfra,Acvrl1,Gm2a,Ddx3x,Zfp276,Grk6,Luzp1,Araf,Ocrl,Sp1,Vps50,Cct3,Mrpl10,Afg3l1,Def8,Fkbp10,Nom1,Stk38l,Ift46,Acp2,Celf2,Plaur,Ppard,Hltf,Rab8a,Foxj2,Dvl3,Nosip,Rnf215,Cp,Farsa,Ppfia3,Ssbp2,Cdip1,Wars2,Lpcat3,Traf6,Mapk14,Kdm5a,Chd5,Ufd1,Celf1,Igf1r,Mef2c,Ncoa2,Smpd4,Vps54,Zdhhc24,Runx1t1,Mettl1,Sod2,Neu1,Lsm2,Cav1,Rhoa,Mid1ip1,Prpf31,Nutf2,Eng,Syngr1,P4ha1,Mettl16,Ad…	0.387914	0.201281	0.241528	0.846737	0.00067594	1.12106
mmu-miR-1199-3p	600	324	Bbx	Klf6,Ddx3x,Tpd52l2,Zfp276,Nom1,Chordc1,Clpb,Aif1l,Acp2,Ranbp3,Ykt6,Tmem39a,Map2k7,Ap1m1,Fam32a,Homer3,Cp,Brd4,Mxi1,Gstm5,Cdip1,Sin3b,Dnajb11,Wwox,Hdgf,Ufd1,Asf1b,Celf1,Bloc1s6,Qrich1,M6pr,Cav1,Arpp19,Nutf2,Ubqln4,P4ha1,Ubp1,Sugp1,Ehmt2,Rnf170,Pigl,Mocs2,Acadsb,Anp32e,Nkap,Cd274,Cul4a,Cant1,Dbndd2,Mlx,Pmp22,Rpain,Phf23,Dusp14,Bcl2l11,Rnf145,Psme3,Zwint,Sar1a,Sumo3,Cmpk2,Cenpo,Dnajc27,Unk,Txndc17,P…	0.368777	0.101146	0.0293374	0.349014	0.0686716	1.07709
mmu-miR-1199-5p	526	324	Bbx	Pdgfra,Usf1,Sp1,Vps50,Zmat2,Smg5,Fkbp10,Stk38l,Clpb,Map3k3,Acp2,Ranbp3,Cdkn1b,Gys1,Ssbp2,Cacna1e,Hira,Wars2,Celf1,Igf1r,Ampd3,Bloc1s6,Ncoa2,Vps54,Pfdn2,Sod2,Ap2m1,Pcdhac1,Cav1,Hmgcll1,Prpf31,Bcl2l13,Syn2,Eng,Tusc2,Steap2,Aldoc,Cant1,Rab11fip4,Pgs1,Ywhab,Bcl2l11,Hars2,Rnf145,Plscr3,Zkscan1,Cd164,Uhrf1bp1l,Kitl,Hbs1l,Pcbd1,Havcr2,Dnajc27,Unk,Timm22,Snx11,Stx8,Nmt1,Atl1,Entpd5,Ippk,Thrb,Dcp1a,Mtmr6,…	0.380608	0.0886716	0.124937	0.29388	0.0318778	1.10902
mmu-miR-12178-3p	806	251	Arhgap15	Hoxb9,Tbx2,Tbx4,Ncs1,Pdgfra,Gnb1l,Agpat3,Sp1,Afg3l1,Stk38l,Fbxo7,Map3k3,Ift46,Ppard,Rnf215,Mxi1,Hmox2,Angptl2,Cacna1e,Arhgef18,Celf1,Pan2,Bcas2,Ctcf,Bloc1s6,Napa,Mob1b,Nsmf,Pdk1,Stimate,Sod2,Eif1b,Ap2m1,Neu1,Tgfbr1,Syn2,Syngr1,P4ha1,Ubp1,Tusc2,AI597479,Pten,Hps5,Ankrd52,Gadd45b,Cd83,Castor2,Srsf6,Aldoc,Rbfox3,Rhot1,Dbndd2,Ctsa,Crk,Med1,Stk4,Sparc,Ap2b1,Med8,Bcl2l11,Rnf145,Lims1,Zwint,Poc1b,Hbs1l,…	0.414183	0.135873	0.752656	0.529337	4.36167e-06	1.20348
mmu-miR-12178-5p	1267	454	Tenm3	Klf6,Acsl6,Mnt,Dbt,Galnt1,Pdgfra,Gm2a,Ddx3x,Tpd52l2,Heatr6,Add1,Grk6,Ocrl,Calm1,Sp1,Def8,Stk38l,Hoxc8,Hoxc5,Pwp1,Fbxo7,Clpb,Aif1l,Esam,Ift46,Rab34,Acp2,Celf2,Cse1l,Kdelr1,Map2k7,Ap1m1,Fam32a,Foxj2,Aven,Cp,Mxi1,Gys1,Ssbp2,Wars2,Sin3b,Eif2b2,Mapk14,Ldha,Ufd1,Hmox1,Celf1,Por,Ncoa2,Naa60,Napa,Ctsb,Zdhhc24,Mettl1,Ap2m1,Lsm2,M6pr,Tgfbr1,Cav1,Id3,Elk3,Nutf2,Syn2,Mrtfb,Fads1,Tmem167,Kif11,Srrm3,Chp1,Glis…	0.375296	0.213587	0.0677795	0.878098	2.85996e-05	1.14845
mmu-miR-12179-5p	1004	379	Lcorl	Trim25,Cdh1,Comt,Mkrn2,Add1,Grk6,Araf,Sp1,Vps50,Afg3l1,Hoxc5,Aif1l,Uba1,Esam,Ap4e1,Ift46,Celf2,Tle5,Cdkn1b,Fam32a,Foxj2,Rnf215,Mxi1,Farsa,Gys1,Ssbp2,Cdip1,Hira,Ikbkg,Wars2,Dnajb11,Wwox,Kdm5a,Celf1,Por,Igf1r,Smpd4,Vps54,Crkl,Elovl1,Zdhhc24,Pdk1,Ubtf,Runx1t1,Mettl1,Cav1,Elk3,Fut1,Syn2,Mrtfb,Syngr1,Rassf1,Acad9,Retn,Tnfaip8l2,Pigl,Ankrd52,Wdfy2,Tlk2,Gata2,Slc39a1,Arnt,Castor2,Ppfibp1,Cd274,Ift52,Zmy…	0.394965	0.169252	0.383915	0.693728	0.000551451	1.13423
mmu-miR-12180-3p	833	324	Bbx	Klf6,Acsl6,Fgf6,Sox9,Zfp276,Ocrl,Agpat3,Sp1,Hoxc8,Hoxc5,Folr1,Clpb,Celf2,Vrk3,Tiam1,Rab8a,Fam32a,Foxj2,Plag1,Cacnb3,As3mt,Cdip1,Wars2,Dnajb11,Arhgef18,Ldha,Rfx1,Celf1,Ctcf,Napa,Pdk1,Stimate,Runx1t1,Tgfbr1,Bcl2l13,Eng,Syngr1,Tjap1,Zmiz2,Retn,Fgfrl1,Clip3,Chp1,Glis2,Chfr,Fam163a,Steap2,Anp32e,Wasf3,H3f3b,Casc3,Arl5b,Crk,Nkiras2,Med1,Stk4,Sparc,Dusp14,Bcl2l11,Nop9,Plscr3,Lims1,Rhobtb1,Atp2b1,Eya3,Fg…	0.406738	0.140425	0.633536	0.54957	1.58511e-09	1.26483
mmu-miR-12181-3p	1175	324	Bbx	Hoxb9,Klf6,Tbx4,Trim25,Dazap2,Rdx,Tpd52l2,Gnb1l,Agpat3,Sp1,Mef2d,Def8,Hoxc5,Aif1l,Ap4e1,Ift46,Sdf2,Acp2,Celf2,Tmem161a,Chaf1a,Cdkn1b,Pcdhgb6,Cp,Brd4,Mxi1,Ssbp2,Hira,Gab2,Mcoln1,Arhgef18,Traf6,U2af2,Prkaca,Celf1,Igf1r,Mef2c,Ctr9,Ctcf,Bloc1s6,Naa60,Napa,Crkl,Zbtb17,Mob1b,Atp6v1b2,Zdhhc24,Ubtf,Runx1t1,Mettl1,Gtpbp3,Arpp19,Hnrnpa0,Snrpb2,Nutf2,Gabpa,Syn2,Mrtfb,P4ha1,Ubp1,Tusc2,Sugp1,Acad9,Tjap1,Retn,…	0.383486	0.198078	0.16085	0.834851	1.5261e-05	1.16145
mmu-miR-12181-5p	1125	870	Pcbp3	Hoxb9,Acsl6,Ncs1,Gmpr,Cdh1,Galnt1,Pdgfra,Acvr1b,Sox9,C1d,Gm2a,Heatr6,Luzp1,Pcbp3,Sp1,Vps50,Zmat2,Stk38l,Hoxc10,Hoxc8,Hoxc5,Ift46,Acp2,Celf2,Plaur,Ppard,Tiam1,Fam32a,Foxj2,Dvl3,Pcdhgb6,Cp,Wars2,Phb2,Eif2b2,Traf6,Prpsap2,Ufd1,Cs,Ampd3,Adh5,Naa60,Vps54,Ctsb,Atp6v1b2,Zdhhc24,Ubtf,Gtf2h1,Usp19,Sod2,Ap2m1,Neu1,Lsm2,Ppp2r1a,Tgfbr1,Zmiz1,Hnrnpa0,Bcl2l13,Mrtfb,Tmem167,Arih2,Pten,Chp1,Ankrd52,Wdfy2,Tlk2,Ef…	0.388735	0.189649	0.254932	0.794133	1.75905e-07	1.20257
mmu-miR-12182-3p	680	350	Chn1	Tbx2,Fer,Mnt,Comt,Dbt,Tbrg4,Acvrl1,Zfp276,Luzp1,Calm1,Vps50,Jup,Nom1,Hoxc5,Fbxo7,Clpb,Celf2,Hltf,Baz1b,Chaf1a,Plag1,Gys1,Wars2,Gab2,Traf6,Kdm5a,Chd5,Dnajb1,Celf1,Ncoa2,Pdk1,Stimate,Ubtf,Ap2m1,Tgfbr1,Rhoa,Zmiz1,Prpf31,Elk3,Gabpa,Bcl2l13,Mrtfb,2610507B11Rik,Kif11,Clip3,Pigl,Efr3a,Fam163a,Anp32e,Lonrf3,Pds5b,H3f3b,Srsf6,Aldoc,Igfbp4,Dbndd2,Mybl2,Zmynd8,Stk4,Kansl1,Sparc,Ndel1,Pank3,Zkscan1,Lrp11,Cd1…	0.397894	0.114633	0.457764	0.417805	0.000425758	1.16121
mmu-miR-12182-5p	798	460	Snd1	Fer,Trim25,Acvr1b,Myo18a,Tpd52l2,Oxa1l,Zfp276,Add1,Ocrl,Calm1,Uhrf1,Sp1,Zmat2,Smg5,Snd1,Mrpl10,Clpb,Aif1l,Map3k3,Ift46,Sf3a1,Vrk3,Ap1m1,Fam32a,Ogdh,Pcdhgb6,Ier3,Homer3,Cacna1e,Wwox,Mapk14,Kdm5a,Celf1,Bloc1s6,Naa60,Ctsb,Pdk1,Ubtf,Tgfbr1,Fut1,Mrtfb,Syngr1,P4ha1,Ubp1,Tjap1,Gata2,Mocs2,Anp32e,Cd274,Casc3,Ctsa,Nkiras2,Mybl2,Mafk,Dlg4,Phf23,G3bp1,Sparc,Pank3,Map2k3,Rnf145,Psme3,Zkscan1,Sema6a,Wasf1,Poc…	0.406935	0.134525	0.635812	0.520991	1.9342e-05	1.19339
mmu-miR-12183-5p	956	870	Pcbp3	Ncs1,Tbrg4,Luzp1,Pcbp3,Agpat3,Sp1,Smg5,Mef2d,Jup,Fbxo7,Clpb,Ift46,Celf2,Sf3a1,Ppard,Hltf,Tiam1,Il17ra,Map2k7,Rab8a,Stk11,Foxj2,Ogdh,Nosip,Cdip1,Hira,Psap,Wwox,Mapk14,Hdgf,Celf1,Igf1r,Mef2c,Smpd4,Zdhhc24,Ubtf,Runx1t1,Neu1,Cers4,Bcl2l13,Zfp212,Syn2,Mrtfb,Sugp1,Glis2,Ankrd52,Tlk2,Gdi1,Slc39a1,Acadsb,Ppil4,Lonrf3,Nelfcd,Casc3,Rbfox3,Rhbdl3,Rab5a,Nkiras2,Gdap1l1,Mafk,Vezf1,Sparc,Med8,Nop9,Zkscan1,Frk,…	0.392125	0.16116	0.321194	0.658827	1.32102e-08	1.23263
mmu-miR-12184-3p	921	870	Pcbp3	Comt,Sox9,Ddx3x,Add1,Luzp1,Poldip2,Pcbp3,Cnnm3,Agpat3,Vps50,Snd1,Def8,Clpb,Aif1l,Ppard,Ranbp3,Tiam1,Aven,Aak1,Mxi1,Ssbp2,Gstm5,Hira,Ikbkg,Wwox,Lbr,Celf1,Igf1r,Ampd3,Ctcf,Bloc1s6,Ncoa2,Crkl,Nsmf,Gvin1,Pdk1,Stimate,Ubtf,Ctnnb1,M6pr,Tgfbr1,Cers4,Dnajb6,Ubqln4,Ap1b1,Syn2,Rnmt,Ubp1,Snap47,Fads1,Sugp1,Tmem167,Kif11,Clip3,Tvp23b,Ankrd52,Arnt,Steap2,Castor2,Srsf6,Arl5b,Rbfox3,Dbndd2,Crk,Ywhab,Rpain,Mrpl4…	0.407703	0.15526	0.647951	0.625948	5.00043e-09	1.24183
mmu-miR-12184-5p	1034	870	Pcbp3	Tbx2,Galnt1,Acvr1b,C1d,Gm2a,Gnb1l,Oxa1l,Ilf2,Luzp1,Pcbp3,Vps50,Zmat2,Afg3l1,Jup,Stk38l,Hoxc5,Ift46,Ppard,Tmem161a,Ranbp3,Fam32a,Tpm4,Ier3,Aak1,Cp,Brd4,Gys1,Ssbp2,Cacna1e,Ikbkg,Wars2,Lpcat3,Lbr,Celf1,Mef2c,Naa60,Napa,Ctsb,Crkl,Mob1b,Pfdn2,Ap2m1,Neu1,M6pr,Prpf31,Bcl2l13,Pttg1ip,Mrtfb,Syngr1,AI597479,Acad9,Tmem167,Zfp273,Fnbp4,Clip3,Apbb1ip,Pigl,Ppp1cb,Tlk2,Cd83,Steap2,Wasf3,Ube2a,Cd274,H3f3b,Ttll1,…	0.389454	0.174309	0.268589	0.720789	1.61171e-07	1.20566
mmu-miR-12185-3p	893	870	Pcbp3	Acsl6,Trim25,Mnt,Pdgfra,Add1,Luzp1,Pcbp3,Calm1,Vps50,Zmat2,Mef2d,Snd1,Mrpl10,Def8,Nom1,Aif1l,Map3k3,Ap4e1,Ift46,Acp2,Sf3a1,Kdelr1,Map2k7,Fam32a,Plag1,Ier3,Cdip1,Mcoln1,Wwox,Mef2c,Atp6v1b2,Ubtf,Runx1t1,Tgfbr1,Cav1,Cers4,Nutf2,Fut1,Dnajb6,Syn2,Mrtfb,Ubp1,2610507B11Rik,Fads1,Acad9,Tmem167,Tlk2,Gata2,Slc39a1,Nelfcd,Casc3,Aldoc,Arl5b,Rbfox3,Rhot1,Rab5a,Gdap1l1,Pick1,Dusp14,Rnf145,Nop9,Zkscan1,Sema6a,A…	0.383921	0.150539	0.163379	0.605969	1.03664e-05	1.18239
mmu-miR-12185-5p	1080	381	Ttc3	Hoxb9,Tbx4,Fgf6,Comt,Dazap2,Acvrl1,Luzp1,Usf1,Vps50,Zmat2,Mef2d,Stk38l,Chordc1,Folr1,Aif1l,Map3k3,Celf2,Baz1b,Rab8a,Ogdh,Nosip,Tpm4,Cp,Ppfia3,Ssbp2,Gstm5,Ikbkg,Gab2,Pnpla6,Hdgf,Ufd1,Celf1,Cs,Naa60,Ubtf,Lsm2,Tgfbr1,Cav1,Arpp19,Twist2,Id3,Phox2a,Cers4,Syn2,Mrtfb,P4ha1,Ubp1,Rassf1,Nxf1,Ifi35,Tmem167,Srrm3,Hps5,Ankrd52,Steap2,Nkap,Casc3,Psmd11,Rbfox3,Igfbp4,Suz12,Rhot1,Dbndd2,Ctsa,Gdap1l1,Mafk,Stk4,Z…	0.368224	0.182063	0.0278199	0.764036	6.76157e-07	1.1939
mmu-miR-12186-3p	1086	381	Ttc3	Fer,Gmpr,Trim25,Mkrn2,Gnb1l,Heatr6,Grk6,Calm1,Smg5,Def8,Fbxo7,Clpb,Ap4e1,Rab34,Acp2,Celf2,Sf3a1,Hltf,Tiam1,Kdelr1,Map2k7,Cdkn1b,Fam32a,Stk11,Cacnb3,Aak1,Mxi1,Psap,Wwox,Eif2b2,Prpsap2,Mapk14,U2af2,Chd5,Prkaca,Celf1,Igf1r,Cs,Ampd3,Bloc1s6,Smpd4,Naa60,Vps54,Elovl1,Pfdn2,Clic1,Gtpbp3,Tgfbr1,Mid1ip1,Nutf2,Syngr1,Tnfaip8l2,Tvp23b,Tlk2,Slc39a1,Cd83,Steap2,Anp32e,Ppil4,Rbfox3,Cant1,Slc35c2,Rhot1,Dbndd2,C…	0.398532	0.183075	0.471927	0.7696	7.62086e-05	1.1492
mmu-miR-12186-5p	1139	379	Lcorl	Hoxb9,Acsl6,Ncs1,Pdgfra,Sox9,Gm2a,Tpd52l2,Heatr6,Grk6,Poldip2,Calm1,Zmat2,Mrpl10,Def8,Stk38l,Cabin1,Uba1,Map3k3,Celf2,Plaur,Ppard,Tmem161a,Tmem39a,Fam32a,Homer3,Brd4,Mxi1,Gys1,Mmd,Cdip1,Ikbkg,Wars2,Dnajb11,Arhgef18,Wwox,Hmox1,Celf1,Por,Igf1r,Mef2c,Cs,Bloc1s6,Vps54,Ctsb,Crkl,Mob1b,Pfdn2,Gvin1,Ubtf,Sod2,Ap2m1,Tgfbr1,Cav1,Zmiz1,Dnajb6,Ubqln4,Mta1,Gabpa,Syn2,Syngr1,P4ha1,Rassf1,Nxf1,2610507B11Rik,Fad…	0.376653	0.192009	0.0814365	0.808295	0.00152142	1.11177
mmu-miR-12187-3p	664	324	Bbx	Hoxb9,Dbt,Tbrg4,Acvrl1,Acvr1b,Myo18a,Grk6,Agpat3,Usf1,Smg5,Mef2d,Jup,Stk38l,Aif1l,Acp2,Sf3a1,Hltf,Tiam1,Efna2,Plag1,Ogdh,Cp,Gys1,Mmd,Traf6,Chd5,Celf1,Mef2c,Nectin4,Gvin1,Stimate,Runx1t1,Usp19,Cers4,Ubqln4,Bcl2l13,Syn2,Acad9,Tmem167,Arih2,Rnf170,Ppil4,Rbfox3,Rab11fip4,Rhot1,Ctsa,Nkiras2,Mybl2,Med1,Mief2,Ap2b1,Rnf145,Nop9,Arid3a,Hbs1l,Ccn2,Cpm,D10Wsu102e,Wdr82,Adarb1,Cnot6,Rack1,Tns3,Dbnl,Myt1l,Itg…	0.401451	0.111935	0.539201	0.402124	0.00327473	1.12831
mmu-miR-12187-5p	1976	381	Ttc3	Fer,Ncs1,Dazap2,Tbrg4,Mkrn2,Acvr1b,Sox9,Gm2a,Gnb1l,Oxa1l,Ilf2,Zfp276,Grk6,Luzp1,Poldip2,Araf,Cnnm3,Ocrl,Agpat3,Sp1,Zmat2,Mef2d,Def8,Flot1,Stk38l,Hoxc10,Hoxc5,Fbxo7,Clpb,Ift46,Celf2,Plaur,Tiam1,Map2k7,Rab8a,Dvl3,Cacnb3,Ogdh,Pcdhgb6,Homer3,Aak1,Mxi1,Ppfia3,Gys1,Mmd,Kpna1,Cdip1,Angptl2,Cacna1e,Wars2,Sin3b,Dnajb11,Gab2,Cnn2,Mapk14,Hdgf,U2af2,Ufd1,Rfx1,Prkaca,Dnajb1,Celf1,Ctr9,Cs,Ampd3,Bloc1s6,Ncoa2,N…	0.391132	0.333109	0.299949	0.993424	1.43635e-07	1.15732
mmu-miR-12188-3p	366	229	Foxp1	Klf6,Trim25,C1d,Pfdn5,Fbxo7,Ift46,Tmem39a,Mmd,Wwox,Traf6,Igf1r,Vps54,Crkl,Neu1,Ppp2r1a,Arpp19,Mrtfb,Wdr77,Pten,Tvp23b,Cd83,Fam163a,Steap2,Srsf6,Atad5,Pmp22,Ap2b1,Irf1,Bcl2l11,Rnf145,Apc2,Wdr82,Sumo3,Adcy1,Nrcam,Taf15,Pfas,Polr2h,Tmx1,Ppm1a,Snapc1,Galnt16,Eaf1,Glt8d1,Zmym2,Spata13,Tsc22d1,Enox1,Oxr1,Myc,Tef,Apobec3,Samm50,Ube2j2,Rps6ka2,Mtpap,Mapre2,Gnal,Pdgfrb,Gnaq,Cdca5,Ppp6r3,Ric8a,Tspan17,Maip…	0.428571	0.0616993	0.88265	0.190693	0.0444888	1.11481
mmu-miR-12188-5p	804	379	Lcorl	Luzp1,Araf,Ocrl,Calm1,Agpat3,Sp1,Mef2d,Stk38l,Aif1l,Celf2,Tmem161a,Hltf,Tiam1,Kdelr1,Efna2,Cp,Cdip1,Ikbkg,Wars2,Hmox1,Prkaca,Dnajb1,Celf1,Mef2c,Smpd4,Napa,Zdhhc24,Ubtf,Cav1,Elk3,Fut1,Gabpa,Ap1b1,Syn2,P4ha1,Tusc2,AI597479,Scarf2,Zkscan17,Pigl,Ankrd52,Castor2,Aldoc,Suz12,Atad5,Slc35c2,Dbndd2,Ctsa,Rab5a,Nkiras2,Ywhab,Kansl1,Zkscan1,Mknk1,Arid3a,Sema6a,Echdc1,Zwint,Atp2b1,Frs2,Lrrtm1,Wdr82,Sumo3,Canx…	0.391622	0.135536	0.311077	0.526808	6.64529e-05	1.17009
mmu-miR-12189-3p	684	460	Snd1	Trim25,Cdh1,Rdx,Tpd52l2,Gnb1l,Oxa1l,Grk6,Luzp1,Snd1,Stk38l,Ap4e1,Acp2,Baz1b,Il17ra,Map2k7,Dvl3,Cacnb3,Ogdh,Aven,Ppfia3,Hira,Gab2,Cnn2,Traf6,Asf1b,Celf1,Naa60,Ctsb,Mob1b,Nectin4,Pfdn2,Pcdhac1,Tgfbr1,Rnmt,Mrtfb,Tusc2,Rassf1,Wdr77,Fads1,Tmem167,Zkscan17,Pten,Ehmt2,Pigl,Steap2,Anp32e,Nkap,Aldoc,Rab11fip4,Slc35c2,Dbndd2,Mybl2,Pmp22,Pank3,Rnf145,Nop9,Asf1a,Sgk1,Timp3,Pofut2,Slc36a1,Canx,Tns3,Sap30l,Mat…	0.412297	0.115307	0.725341	0.422357	0.00254447	1.13134
mmu-miR-12190-3p	941	350	Chn1	Itgb2,Galnt1,Pdgfra,Sox9,Araf,Ocrl,Sp1,Zmat2,Cct3,Mef2d,Mrpl10,Hoxc8,Fbxo7,Sdf2,Celf2,Map2k7,Grk5,Aak1,Cp,Mxi1,Mmd,Gstm5,Map3k11,Cdip1,Wwox,Traf6,Plod3,Hdgf,Prkaca,Ctcf,Smpd4,Naa60,Ctsb,Arpc2,Nsmf,Stimate,Ubtf,Mettl1,Pcdhac1,Gtpbp3,Nutf2,Ubqln4,Bcl2l13,Syn2,Mrtfb,Syngr1,Tusc2,Sugp1,Tmem167,Zkscan17,Ankrd52,Gata2,Steap2,Acadsb,Anp32e,Lonrf3,Nkap,Pds5b,Arl5b,Rbfox3,Cant1,Rhbdl3,Crk,Mlx,Gdap1l1,Dlg4…	0.378977	0.158631	0.104198	0.643146	0.000202173	1.15174
mmu-miR-12191-3p	957	379	Lcorl	Trim25,Mkrn2,Rdx,Tpd52l2,Gnb1l,Dbh,Add1,Grk6,Luzp1,Sp1,Stk38l,Hoxc5,Def6,Baz1b,Plag1,Cacnb3,Rnf215,Cp,Brd4,Ikbkg,Lpcat3,Arhgef18,Traf6,Prkaca,Celf1,Igf1r,Mef2c,Ctcf,Ncoa2,Naa60,Napa,Elovl1,Ubtf,Gtf2h1,Qrich1,Eif1b,Pcdhac1,Cav1,Rhoa,Cers4,Ap1b1,Bcl2l13,Syn2,Rnmt,AI597479,Zmiz2,Retn,Pten,Rnf170,Clip3,Glis2,Hps5,Fam163a,Steap2,Acadsb,Nkap,Psmd11,Cant1,Crk,Rab5a,Vezf1,G3bp1,Myh10,Mrpl45,Med8,Atp6ap1,…	0.364849	0.161328	0.0171978	0.660597	1.41514e-05	1.17627
mmu-miR-12191-5p	712	379	Lcorl	Galnt1,Acvr1b,Rdx,C1d,Luzp1,Araf,Agpat3,Sp1,Zmat2,Smg5,Mrpl10,Chordc1,Clpb,Aif1l,Esam,Ift46,Celf2,Ppard,Tle5,Kdelr1,Ap1m1,Cacnb3,Tpm4,Cp,Ssbp2,Cacna1e,Wwox,Hdgf,U2af2,Rfx1,Prkaca,Dnajb1,Celf1,Elovl1,Stimate,Gtf2h1,Ap2m1,Pcdhac1,Arpp19,Snrpb2,Elk3,Nutf2,Gabpa,Rnmt,Mrtfb,P4ha1,Ubp1,Tusc2,AI597479,Tmem167,Zmiz2,Srrm3,Efr3a,Arnt,Steap2,Anp32e,H3f3b,Aldoc,Arl5b,Rbfox3,Dbndd2,Ctsa,Phf23,Mief2,Septin9,N…	0.403628	0.120027	0.580678	0.448407	6.98906e-06	1.20759
mmu-miR-12192-5p	1027	379	Lcorl	Hoxb9,Acsl6,Ncs1,Trim25,Kat2b,Add1,Grk6,Luzp1,Calm1,Agpat3,Usf1,Sp1,Jup,Cabin1,Clpb,Map3k3,Celf2,Sf3a1,Baz1b,Kdelr1,Ap1m1,Dvl3,Ogdh,Aven,Brd4,Map3k11,Cdip1,Hira,Gab2,Arhgef18,Wwox,Lbr,U2af2,Ldha,Kdm5a,Trp53,Celf1,Trim28,Naa60,Tpbg,Ubtf,Gtf2h1,M6pr,Tgfbr1,Cav1,Fut1,Bcl2l13,Syn2,Mrtfb,Ubp1,Adam19,Scarf2,Tjap1,Zkscan17,Pten,Ehmt2,Pigl,Tbp,Ppp1cb,Gdi1,Fam163a,Steap2,Anp32e,Wasf3,Lonrf3,Pds5b,Cul4a,Ca…	0.401015	0.173129	0.530096	0.713455	1.0192e-08	1.22596
mmu-miR-12193-3p	1218	460	Snd1	Hoxb9,Tbx2,Tbx4,Trim25,Pdgfra,Gm2a,Oxa1l,Zfp276,Araf,Calm1,Vps50,Zmat2,Smg5,Mef2d,Snd1,Afg3l1,Def8,Jup,Clpb,Aif1l,Map3k3,Ift46,Bbc3,Ppard,Ykt6,Map2k7,Cdkn1b,Cnot11,Ogdh,Ier3,Mxi1,Farsa,Gys1,Mmd,Cdip1,Ikbkg,Wars2,Lpcat3,Gab2,Prdx2,Ufd1,Celf1,Igf1r,Mef2c,Cs,Ctcf,Naa60,Zbtb17,Mob1b,Elovl1,Pfdn2,Srm,Ubtf,Gtf2h1,Qrich1,Usp19,Mettl1,Cav1,Cers4,Prpf31,Ap1b1,Syn2,Rnmt,Mrtfb,Syngr1,Tusc2,2610507B11Rik,Aca…	0.399344	0.205327	0.488113	0.855336	0.000403404	1.12871
mmu-miR-12193-5p	1071	379	Lcorl	Klf6,Fer,Acsl6,Pdgfra,Sox9,Rdx,Ddx3x,Txnrd3,Zfp276,Add1,Luzp1,Araf,Agpat3,Hoxc8,Esam,Map3k3,Bbc3,Celf2,Tiam1,Fam32a,Efna2,Ogdh,Tpm4,Aak1,Ikbkg,Wwox,Mapk14,Hdgf,Cic,Prkaca,Mef2c,Ctr9,Ampd3,Crkl,Mob1b,Stimate,Ctnnb1,Ap2m1,Neu1,Pcdhac1,M6pr,Rhoa,Dnajb6,Bcl2l13,Zfp212,Syn2,Rnmt,Mrtfb,Tusc2,Nxf1,Wdr77,Scarf2,Tmem167,Rnf168,Chp1,Glis2,E2f4,Ppp1cb,Casd1,Cd83,Prrt1,Arnt,Nkap,Cd274,Srsf6,Casc3,Aldoc,Rhot1…	0.407845	0.180546	0.650481	0.754932	9.45983e-08	1.20196
mmu-miR-12194-3p	860	870	Pcbp3	Gm2a,Tpd52l2,Oxa1l,Pcbp3,Ocrl,Agpat3,Snd1,Afg3l1,Map3k3,Ap4e1,Ift46,Acp2,Celf2,Hltf,Ykt6,Ap2a2,Cacnb3,Ssbp2,Ikbkg,Kdm5a,Chd5,Prdx2,Dnajb1,Celf1,Igf1r,Bloc1s6,Smpd4,Crkl,Atp6v1b2,Arpc2,Nectin4,Ap2m1,Fut1,Mta1,Syn2,Rnmt,Syngr1,Tusc2,Mettl16,Adam19,Tjap1,Tmem167,Tvp23b,Glis2,Ankrd52,Atp6v0e,Steap2,Cd274,H3f3b,Arl5b,Zfp207,Rbfox3,Rab11fip4,Dbndd2,H2bc4,Mafk,Cuedc1,Ap2b1,Septin9,Map2k3,Plscr3,Zkscan1,…	0.383929	0.144976	0.163885	0.576631	8.74987e-06	1.18544
mmu-miR-12195-3p	112	347	Nfat5	Oxa1l,Map3k3,Mxi1,Mapk14,Srm,Syngr1,Fads1,Crk,Pank3,Nop9,Timp3,Laptm4a,Gna13,Evl,Ptdss1,Ktn1,Chd1,Iws1,Smad2,Cdc42bpg,Apba1,Sfxn2,Fam107b,Sephs1,Pter,Itgb6,Polr3f,Cnn3,Pip4p2,Rnf4,Fosl2,Usp30,Ctps2,Ap1s2,Csnk1g1,Tipin,Arpp21,Dennd6a,Limch1,Ubn2,Gns,H2-Ab1,Zfp174,Aicda,Scube3,Phf21a,Ogt,Slc30a1,Stk32a,Wnt4,Pcyt1b,Ralgapb,Ift57,Lhx9,Dync1li1,Senp8,Kmt5b,Macir,Smcr8,Nsd2,Rictor,Elf2,Slc16a7,Zmym3,Ga…	0.388889	0.0188806	0.256449	0.0483055	0.00492922	1.2836
mmu-miR-12195-5p	784	460	Snd1	Klf6,Dbt,Acvr1b,Ddx3x,Tpd52l2,Dbh,Heatr6,Sp1,Snd1,Map3k3,Ppard,Rab8a,Ogdh,Mmd,Ssbp2,Sin3b,Gab2,Wwox,Traf6,Kdm5a,Celf1,Ncoa2,Shpk,Crkl,Gtf2h1,Mettl1,Tgfbr1,Cav1,Rhoa,Zmiz1,Mid1ip1,Repin1,Syn2,Eng,Ppp2cb,Fads1,Acad9,Tjap1,Siglecf,Fnbp4,Atraid,Clip3,E2f4,Ppp1cb,Cd83,Capza2,Ppfibp1,Casc3,Arl5b,Cant1,Slc35c2,Crk,Mafk,Pmp22,Ywhab,Vezf1,Phf23,G3bp1,Ap2b1,Pank3,Med8,Rnf145,Sema6a,Uhrf1bp1l,Dusp6,Hbs1l,Gn…	0.414815	0.132165	0.762266	0.509105	7.31456e-09	1.25762
mmu-miR-12196-3p	836	347	Nfat5	Pdgfra,Tpd52l2,Grk6,Luzp1,Calm1,Vwa5a,Stk38l,Fbxo7,Celf2,Def6,Tiam1,Foxj2,Tpm4,Kpna1,Plxna3,Kdm5a,Ampd3,Shpk,Zbtb17,Atp6v1b2,Elovl1,Gvin1,Runx1t1,Sod2,Pcdhac1,0610009B22Rik,Zmiz1,Dnajb6,Syn2,P4ha1,Ubp1,Ifi35,Sugp1,Acad9,Chp1,Slc39a1,Mocs2,Steap2,Castor2,Pds5b,Srsf6,Arl5b,Atad5,Med1,Zcchc10,Dusp14,Irf1,Bcl2l11,Plscr3,Frk,Wasf1,Zwint,Ikbip,Pcbd1,Frs2,Rab36,Csrp2,Mdm1,Wdr82,Pofut2,Xpo1,Asb3,Sar1b,Ja…	0.402697	0.140931	0.562468	0.554122	3.67266e-06	1.20118
mmu-miR-12196-5p	993	350	Chn1	Hoxb9,Acsl6,Trim25,Mnt,Dbt,Ccm2,Acvr1b,Sox9,Tpd52l2,Add1,Grk6,Calm1,Agpat3,Sp1,Def8,Hoxc8,Aif1l,Map3k3,Acp2,Celf2,Baz1b,Kdelr1,Chaf1a,Map2k7,Efna2,Foxj2,Plag1,Pcdhgb6,Aak1,Map3k11,Hira,Ikbkg,Gab2,Mcoln1,Hdgf,Hmox1,Celf1,Ctcf,Naa60,Ctsb,Stimate,Runx1t1,Mettl1,Eif1b,Cav1,Rhoa,Hnrnpa0,Hmgcll1,Pttg1ip,Eng,Ubp1,Tusc2,Nxf1,AI597479,Tmem167,Glis2,Ankrd52,Casd1,Hivep2,Arnt,Steap2,Castor2,Arl5b,Dbndd2,Stk…	0.394988	0.167397	0.384421	0.685382	4.42638e-06	1.18085
mmu-miR-12197-3p	1483	870	Pcbp3	Hoxb9,Gmpr,Trim25,Dbt,Dazap2,Galnt1,Pdgfra,C1d,Ddx3x,Gnb1l,Zfp276,Add1,Grk6,Pcbp3,Araf,Cnnm3,Sp1,Vps50,Zmat2,Vwa5a,Stk38l,Hoxc8,Hoxc9,Fbxo7,Clpb,Esam,Ift46,Acp2,Celf2,Rhoc,Ranbp3,Tgfb1,Cse1l,Ykt6,Kdelr1,Tmem39a,Ap2a2,Foxj2,Rnf215,Mxi1,Ikbkg,Sin3b,Dnajb11,Wwox,Mapk14,Hdgf,Ldha,Kdm5a,Dnajb1,Mef2c,Ctr9,Ncoa2,Naa60,Napa,Ctsb,Crkl,Stimate,Runx1t1,Sod2,Ctnnb1,Ap2m1,Pcdhac1,Arpp19,Twist2,Hnrnpa0,Id3,Elk…	0.374023	0.25	0.0591806	0.934244	9.76337e-07	1.16416
mmu-miR-12198-3p	956	379	Lcorl	Dbt,Grk6,Luzp1,Araf,Cnnm3,Calm1,Sh3bp1,Usf1,Vps50,Mef2d,Def8,Vwa5a,Ap4e1,Ift46,Celf2,Rab8a,Fam32a,Cp,Ppfia3,Ssbp2,Cdip1,U2af2,Celf1,Smpd4,Ctsb,Crkl,Zbtb17,Stimate,Runx1t1,Mettl1,Pcdhac1,Tgfbr1,Cav1,Twist2,Phox2a,Prpf31,Fut1,Syngr1,Ubp1,Acad9,Pten,Clip3,Rnf168,Pkd2l2,Tlk2,Clpx,Cd83,Prrt1,Steap2,Atad5,Crk,Nkiras2,Mafk,Stk4,Pmp22,Ywhab,Vezf1,Kansl1,Gabarap,Ap2b1,Mrpl45,Strn4,Bcl2l11,Gipc1,Zkscan1,Cd…	0.387045	0.16116	0.221548	0.658827	5.86353e-07	1.20347
mmu-miR-12199-3p	1093	379	Lcorl	Acsl6,Mnt,Acvrl1,Acvr1b,Myo18a,Tpd52l2,Gnb1l,Oxa1l,Grk6,Luzp1,Sp1,Vps50,Cct3,Def8,Jup,Nom1,Stk38l,Aif1l,Ap4e1,Ift46,Acp2,Celf2,Sf3a1,Ykt6,Il17ra,Ap2a2,Fam32a,Plag1,Cdip1,Hira,Gab2,Mapk14,Asf1b,Igf1r,Mef2c,Ctr9,Pan2,Bloc1s6,Crkl,Mob1b,Atp6v1b2,Tpbg,Zdhhc24,Pdk1,Stimate,Mettl1,Arpp19,Id3,Elk3,Nutf2,Syn2,P4ha1,Tusc2,Nxf1,Wdr77,2610507B11Rik,Fads1,Kdelr3,Rnf170,Pigl,Tlk2,Cd83,Fam163a,Arnt,Anp32e,Ppil…	0.373931	0.184255	0.0581689	0.773394	2.45916e-05	1.15631
mmu-miR-122-3p	140	347	Nfat5	Sp1,Clpb,Cdip1,Sertad1,AI597479,Gata2,Rnf145,Sgk1,Mapk9,Nrcam,Dnmt3a,Marchf5,Tmx3,Zfand5,Il33,Tnks2,Shoc2,Mkln1,Shisa5,Fastkd2,Cln8,Desi2,Ddr2,Yme1l1,Lin7c,Zmat3,Atp11b,Nr4a3,Lias,Ccng2,Uso1,Rab30,Hsbp1,Tmprss13,Pak5,Otud7b,Ctnnd1,Fn3krp,Pbx2,Pbxip1,Marchf1,Zbtb41,Sfmbt2,1700066M21Rik,Pgap4,Usp37,Mllt6,Acer2,Gpc1,Crebl2,Phf8,Msantd4,Dhcr24,Znfx1,Bri3bp,Creb1,Rsrc2,Cavin2,Champ1,Gskip,Rasl11b,Rnf1…	0.430769	0.0236008	0.90086	0.0614568	0.000196222	1.35813
mmu-miR-122-5p	536	379	Lcorl	Tbx2,Acsl6,Galnt1,Txnrd3,Tpd52l2,Vps50,Afg3l1,Clpb,Celf2,Sf3a1,Tiam1,Chaf1a,Fam32a,Cdk12,Tpm4,Homer3,Gys1,Ikbkg,Traf6,Ncoa2,Tpbg,Ubtf,Zmiz1,Syngr1,Nxf1,Sugp1,Zkscan17,Rnf168,Pcolce2,Atp6v0e,Steap2,Arl5b,Gdap1l1,Plscr3,Sema6a,Rhobtb1,Atp2b1,Timp3,Sar1a,Dnajb12,Frs2,Hint1,Eif4enif1,Stxbp4,Dnmt3a,Pafah1b1,Lrrc59,Papola,Entpd5,Aopep,Ccdc127,Elovl7,Dhfr,Parg,Rad1,Ywhaz,Parvb,Cldnd1,Ifnar1,Ifnar2,Ivns1…	0.383954	0.0903574	0.16439	0.300455	9.66137e-09	1.312
mmu-miR-12200-3p	214	373	Pum2	Dazap2,Grk6,Ikbkg,Dnajb11,Pttg1ip,Zfp207,Rbfox3,Suz12,Crk,Gdap1l1,Septin9,Med8,Pum2,Nmt1,Actr10,Ccdc127,Eaf1,Pbrm1,Bcl2l2,Khnyn,Deptor,Snx4,Ifnar1,Celsr3,Usp49,Spag9,Cpt1a,Scd3,Tnrc6c,Tspan17,Mob4,Plekhb2,Cops7b,Acbd3,Ralgps2,Sephs1,Ddr2,Il2ra,Gpd2,Ralgds,Zmynd19,Gorasp2,Polr3f,Mapre1,Ptpn1,Rprd1b,Nras,Tpm3,4933434E20Rik,Nfkb1,Manba,Snx30,Snapc3,Mycbp,Tal1,Slc9a1,Fbxo42,Klhl5,P2rx4,Pan3,Avl9,Ing4…	0.441237	0.0360755	0.946383	0.101163	0.00675477	1.21772
mmu-miR-12200-5p	519	379	Lcorl	Tbx4,Fgf6,Pdgfra,Poldip2,Sp1,Mef2d,Mrpl10,Fbxo7,Ap4e1,Ift46,Tmem161a,Baz1b,Tmem39a,Foxj2,Gys1,Angptl2,Ikbkg,Cnn2,Celf1,Igf1r,Tpbg,Pdk1,Stimate,Ubtf,Neu1,Syn2,Mrtfb,P4ha1,Nxf1,Zkscan17,Ankrd52,Steap2,Nelfcd,Cul4a,Rhot1,Psme3,Arid3a,Echdc1,Kitl,Ccn2,Timp3,Apc2,Rab36,Jade2,Med7,Bzw2,Gna13,Grhl1,Sec14l1,Stx8,Nmt1,Wdr37,Cdca7l,Entpd5,Ippk,Kctd6,Samd8,Vcl,Eaf1,Dcp1a,Extl3,Cab39l,Rhobtb2,Bcl2l2,Atp6v1c1…	0.420583	0.0874916	0.827011	0.290339	8.74987e-06	1.23028
mmu-miR-12201-3p	1086	379	Lcorl	Fer,Fgf6,Ncs1,Dazap2,Pdgfra,Acvrl1,Kat2b,Add1,Poldip2,Araf,Ocrl,Hoxc5,Aif1l,Sf3a1,Baz1b,Fam32a,Stk11,Dvl3,Ogdh,Cp,Mxi1,Mmd,Map3k11,Prkaca,Dnajb1,Igf1r,Smpd4,Naa60,Napa,Ctsb,Pfdn2,Gvin1,Pdk1,Mettl1,Ap2m1,Pcdhac1,Tgfbr1,Arpp19,Rhoa,Mid1ip1,Cers4,Ubqln4,Gabpa,Ap1b1,Eng,Mrtfb,Ubp1,Snap47,Nxf1,Wdr77,Mettl16,Adam19,Tmem167,Zkscan17,Pten,Chp1,Tvp23b,Ankrd52,Surf2,Efr3a,Hivep2,Mocs2,Atp6v0e,Steap2,Capza2…	0.392058	0.183075	0.318665	0.7696	2.11133e-06	1.18177
mmu-miR-12201-5p	851	379	Lcorl	Hoxb9,Tbx2,Dazap2,Rdx,Myo18a,Heatr6,Poldip2,Agpat3,Stk38l,Celf2,Fam32a,Ogdh,Rnf215,Aak1,Cp,Kpna1,Ssbp2,Cacna1e,Wwox,Celf1,Mef2c,Ampd3,Crkl,Mob1b,Pdk1,Usp19,Neu1,Cers4,Ubqln4,Mta1,Ap1b1,Zfp212,Ubp1,Tusc2,Kif11,Pten,Chp1,Tlk2,Slc39a1,Pcolce2,Clpx,Cd83,Arnt,Plpp1,Cd274,Aldoc,Dbndd2,Ctsa,Pmp22,Myh10,Mrpl45,Bcl2l11,Zkscan1,Cd164,Hbs1l,Ccn2,Eya3,Timp3,Sar1a,Apc2,Frs2,D10Wsu102e,Wdr82,Xpo1,Cnot6,Med7,Ad…	0.394712	0.143459	0.375822	0.568032	1.67217e-05	1.1829
mmu-miR-12202-3p	849	870	Pcbp3	Hoxb9,Mnt,Comt,Dazap2,Acvrl1,Nsun5,Pcbp3,Cnnm3,Ocrl,Calm1,Agpat3,Sp1,Pfdn5,Jup,Stk38l,Hoxc5,Clpb,Efna2,Ogdh,Homer3,Aak1,Cp,Ikbkg,Gab2,Wwox,Eif2b2,Hdgf,Kdm5a,Prkaca,Naa60,Crkl,Nsmf,Cav1,Hmgcll1,Cers4,Snrpb2,Bcl2l13,Rnmt,Tusc2,Nxf1,Srrm3,Pigl,Ankrd52,Steap2,Ppil4,Hal,Lonrf3,Casc3,Rhbdl3,Dbndd2,Atp6ap1,Bcl2l11,Rnf145,Wasf1,Zwint,Rhobtb1,Atp2b1,Eya3,Timp3,Dnajb12,Apc2,Frs2,Txnrd1,Wdr82,Nsg2,Asb3,Mapk…	0.387141	0.143122	0.225594	0.566262	3.04666e-05	1.17655
mmu-miR-12202-5p	1102	324	Bbx	Fer,Acsl6,Acvrl1,Rdx,Add1,Grk6,Luzp1,Calm1,Agpat3,Usf1,Zmat2,Mef2d,Afg3l1,Ell2,Uba1,Ift46,Rab34,Celf2,Ap1m1,Fam32a,Foxj2,Dvl3,Plag1,Cacnb3,Ogdh,Pcdhgb6,Aak1,Angptl2,Hdgf,Hmox1,Celf1,Arpc2,Stimate,Sod2,Tgfbr1,Rhoa,Mid1ip1,Cers4,Nutf2,Fut1,Ubqln4,Rnmt,Mrtfb,Ppp2cb,P4ha1,2610507B11Rik,Fads1,Adam19,Acad9,Arih2,Pten,Chp1,Pigl,Ankrd52,Pkd2l2,Tlk2,Atf6b,Prrt1,Arnt,Steap2,Acadsb,Cul4a,Cant1,Pgs1,Uchl5,Yw…	0.385719	0.185772	0.199798	0.778199	0.000859422	1.12908
mmu-miR-12203-3p	779	870	Pcbp3	Acsl6,Rdx,Add1,Pcbp3,Ocrl,Calm1,Snd1,Afg3l1,Def8,Map3k3,Celf2,Ykt6,Kdelr1,Cdkn1b,Fam32a,Dvl3,Nosip,Mxi1,Hira,Ikbkg,Wars2,Wwox,Traf6,Mapk14,Hdgf,Cic,Prkaca,Ctr9,Cs,Napa,Ubtf,Gtf2h1,Ap2m1,Neu1,Mid1ip1,Zfp212,Pttg1ip,Rnmt,Mrtfb,Syngr1,P4ha1,Nxf1,Acad9,Tjap1,Tmem167,Zmiz2,Zkscan17,Ankrd52,Capza2,Aldoc,Dbndd2,Zmynd8,Stk4,Vezf1,Mief2,Ap2b1,Irf1,Bcl2l11,Gipc1,Plscr3,Zkscan1,Atp2b1,Dusp6,Stx7,Eya3,Sar1a,…	0.399692	0.131322	0.500253	0.504805	2.10086e-07	1.22972
mmu-miR-12203-5p	739	381	Ttc3	Cdh1,Galnt1,Acvr1b,Kat2b,Luzp1,Calm1,Smg5,Mef2d,Fbxo7,Celf2,Sf3a1,Rhoc,Cdkn1b,Fam32a,Efna2,Aak1,Kpna1,Sin3b,Traf6,Celf1,Mef2c,Ampd3,Zdhhc24,Ubtf,Runx1t1,Neu1,Bcl2l13,Pttg1ip,Ubp1,Tusc2,Nxf1,Fads1,Tmem167,Kif11,Retn,Tnfaip8l2,Glis2,Pkd2l2,Tlk2,Efr3a,Mocs2,Anp32e,Cul4a,H3f3b,Igfbp4,Atad5,Gdap1l1,Med1,Ywhab,Myh10,Dvl2,Mknk1,Sec63,Ccdc162,Wasf1,Tube1,Kitl,Sar1a,Rab36,Cpm,Nsg2,Adcy1,Mfap3,P2rx1,Sec14l…	0.400977	0.124579	0.52959	0.469651	9.39984e-07	1.22491
mmu-miR-12204-5p	59	228	Zbtb20	Zfp276,Map3k3,Zbtb17,Pdk1,Zwint,Gna13,Elovl7,Rbx1,Get1,Smad2,Vldlr,Hhex,Tfcp2l1,Dnajc10,Wdr76,Khdc4,Pik3r3,Fam160b1,Wipi2,Rcc2,Thbs1,Tbc1d24,Senp1,Prkab2,Strip2,Bsdc1,Msantd2,Tafa2,Yipf6,Tmem161b,Dcun1d4,Abat,Mlxip,Mthfr,Fto,S100pbp,9430015G10Rik,Sema3e,Cert1,Zbtb20,Amer1,Adam23,Dido1,Dpysl5,Zfx,Ash1l,9330159F19Rik,Sh3gl2,Tmem260,Xirp2,Cacnb2,Fam20b,Ncor1,Katnal1,Tnik,Ube2d3,Agtpbp1,Sowahc,Prkn	0.359756	0.00994606	0.00961052	0.0255438	0.131333	1.17637
mmu-miR-12205-3p	219	379	Lcorl	Ell2,Aak1,Traf6,Prkaca,Shpk,Zdhhc24,Runx1t1,Ap2m1,Tgfbr1,Pkd2l2,Clpx,H3f3b,Gle1,Poc1b,Frs2,Nsg2,Matn3,Pfas,Pcnx,Aopep,Vdac2,Eaf1,Zc3h13,Slc39a14,Tox4,Ncbp2,Klhl24,Rabl3,Bambi,Mapre2,Impact,Rfk,Ddb1,Atl3,Tnks2,Vldlr,Trub1,Shisa5,Rbbp5,Ralgps2,Zbtb43,Tsc1,Ralgds,Cers6,Ccdc34,Elf5,Haus2,Slc20a1,Acss2,Fam83d,Naa15,Ppm1l,Trim33,Nras,Pmvk,Ctso,Trp53inp1,Cdh17,Glipr2,Lrrc41,Fbxo42,Dck,Cxcl1,Uso1,Ano1,Ct…	0.414773	0.0369184	0.760749	0.104198	0.00137472	1.26574
mmu-miR-12205-5p	602	319	Ank2	Acsl6,Ncs1,Trim25,Dbt,Acvr1b,Ddx3x,Gnb1l,Luzp1,Sp1,Ell2,Hoxc9,Celf2,Tgfb1,Rab8a,Dvl3,Ogdh,Gys1,Cacna1e,Wwox,Celf1,Igf1r,Ncoa2,Elovl1,Pdk1,Runx1t1,Neu1,Cav1,Cers4,Rnmt,Rnf170,Ankrd52,Cd83,Steap2,Pds5b,H3f3b,Rbfox3,Cant1,Mafk,Stk4,G3bp1,Bcl2l11,Psme3,Sema6a,Gle1,Asf1a,Atp2b1,Adarb1,Slc36a1,Jade2,Tns3,E2f6,Dnmt3a,Myt1l,Itgb3,Pafah1b1,Snapc1,Irf4,Riok1,Cdk20,Ccdc127,Dhfr,Atxn7,Thrb,Bap1,Scara5,Rhobtb…	0.428165	0.101483	0.878098	0.350278	0.00058445	1.16505
mmu-miR-12206-5p	798	870	Pcbp3	Tbx2,Mnt,Acvrl1,Sox9,Rdx,Heatr6,Add1,Luzp1,Pcbp3,Usf1,Sp1,Mef2d,Nom1,Uba1,Ift46,Acp2,Celf2,Ppard,Ykt6,Foxj2,Pcdhgb6,Cp,Farsa,Phb2,Shpk,Stimate,Mettl1,Sod2,Arpp19,Id3,Elk3,Dnajb6,Bcl2l13,Syn2,Rnmt,Mrtfb,Syngr1,Ubp1,Pten,Ankrd52,Pkd2l2,Chfr,Mocs2,Steap2,Ppil4,Nkap,Cul4a,Srsf6,Casc3,Arl5b,Atad5,Mafk,Med1,Uchl5,Pmp22,Sparc,P4ha2,Mfsd3,Rnf145,Psme3,Arid3a,Sec63,Asf1a,Lims1,Uhrf1bp1l,Poc1b,Eya3,Dnajb12…	0.417582	0.134525	0.794638	0.520991	1.95184e-07	1.23331
mmu-miR-1224-3p	1226	460	Snd1	Trim25,Mnt,Comt,Dbt,Dazap2,Galnt1,Pdgfra,Acvrl1,Acvr1b,Gnb1l,Oxa1l,Grk6,Agpat3,Sp1,Zmat2,Mef2d,Snd1,Def8,Jup,Stk38l,Hoxc10,Fbxo7,Clpb,Aif1l,Esam,Ap4e1,Bbc3,Acp2,Celf2,Sf3a1,Rhoc,Tmem161a,Baz1b,Map2k7,Efna2,Plag1,Rnf215,Aak1,Ppfia3,Gys1,Mmd,Ssbp2,Cdip1,Cacna1e,Ikbkg,Lpcat3,Mapk14,U2af2,Ufd1,Cic,Celf1,Igf1r,Mef2c,Vps54,Ctsb,Pdk1,Stimate,Ubtf,Runx1t1,Gtf2h1,Usp19,Mettl1,Clic1,Gtpbp3,Rhoa,Id3,Nutf2,U…	0.401967	0.206676	0.552858	0.857865	4.15453e-07	1.18742
mmu-miR-1224-5p	1862	379	Lcorl	Hoxb9,Klf6,Ncs1,Gmpr,Mnt,Cdh1,Comt,Dbt,Pdgfra,Acvrl1,Acvr1b,Gm2a,Tpd52l2,Nsun5,Oxa1l,Grk6,Araf,Ocrl,Sp1,Vps50,Zmat2,Smg5,Mef2d,Flot1,Jup,Stk38l,Hoxc5,Chordc1,Fbxo7,Clpb,Esam,Ift46,Celf2,Plaur,Tiam1,Kdelr1,Fam32a,Foxj2,Dvl3,Cacnb3,Prkcsh,Nosip,Paf1,Cp,Mxi1,Mmd,Kpna1,Ssbp2,Hmox2,Cdip1,Cwc15,Angptl2,Psap,Ikbkg,Phb2,Lpcat3,Dnajb11,Wwox,Prpsap2,Plod3,Mapk14,Hdgf,Ldha,Kdm5a,Cic,Rfx1,Dnajb1,Celf1,Mef2c,…	0.362963	0.313891	0.0126454	0.988619	3.14234e-06	1.13941
mmu-miR-122b-3p	395	379	Lcorl	Trim25,Galnt1,C1d,Gm2a,Hoxc10,Aif1l,Ogdh,Hira,Ikbkg,Hdgf,Ldha,Smpd4,Crkl,Stimate,Tgfbr1,0610009B22Rik,Rassf1,AI597479,Tmem167,Pigl,Tlk2,Gata2,Mlx,Med1,Med8,Hars2,Zkscan1,Poc1b,Eya3,Slc36a1,Rock2,Pum2,Dnmt3a,Itgb3,Ppm1a,Entpd5,Med10,Parg,Enox1,Scara5,Slc39a14,Cln5,Bcl2l2,Oxr1,Zfp263,Rabl3,Usp25,Ivns1abp,Gabbr1,Prelid3a,Shoc2,Trim8,Xiap,Fastkd2,Nrp2,Cops7b,Cln8,Desi2,Ralgps2,Kif5c,Arl6ip6,Katnbl1,L…	0.403473	0.066588	0.577137	0.205867	2.3926e-05	1.25579
mmu-miR-122b-5p	100	379	Lcorl	Calm1,Cp,Zfp110,Traf6,Mef2c,M6pr,Mafk,Adarb1,Cnot6,Zc3h14,Galnt16,Erbin,Spry2,Slc4a8,Med20,Galk2,Fbln7,Eps15,Dvl1,Ociad1,Mmp17,Brap,Rasl11a,Tspan9,1110004F10Rik,Adm,Aars,Tfdp2,Pak5,Tmem127,Lpp,Arid4b,Golgb1,Primpol,Ppig,Rmi1,Bclaf1,Phf20l1,Cdc37l1,Jrk,Gpr1,Rnf138,Macir,Zbtb5,Kcns3,Dlk1,Hs3st3a1,Zadh2,Pwwp2a,Tmem104,Elf2,Pfdn4,Ahcyl2,Bbx,Lcor,Clock,Gimap8,Slitrk6,Marchf8,Hsf2,Mpp5,Scn8a,Akirin2,Tt…	0.404858	0.0168577	0.60091	0.0419828	0.0131892	1.27007
mmu-miR-1231-3p	1122	460	Snd1	Hoxb9,Mnt,Cdh1,Comt,Acvr1b,Gm2a,Ddx3x,Tpd52l2,Oxa1l,Heatr6,Luzp1,Calm1,Usf1,Smg5,Snd1,Fbxo7,Clpb,Uba1,Ift46,Plaur,Tiam1,Kdelr1,Map2k7,Ap2a2,Cdkn1b,Stk11,Plag1,Ogdh,Pcdhgb6,Cp,Mxi1,Mmd,Map3k11,Cdip1,Ikbkg,Lpcat3,Mcoln1,Wwox,Eif2b2,Mapk14,U2af2,Prdx2,Cic,Celf1,Adh5,Ncoa2,Naa60,Ctsb,Crkl,Elovl1,Eif1b,Lsm2,M6pr,Cav1,Rhoa,Cers4,Sertad1,Ap1b1,Mrtfb,Rassf1,Nxf1,2610507B11Rik,Ifi35,Tmem167,Pkd2l2,Ppp1cb,…	0.39521	0.189144	0.39302	0.791856	0.000146642	1.13896
mmu-miR-1231-5p	1587	870	Pcbp3	Hoxb9,Tbx4,Ncs1,Mnt,Dazap2,Tbrg4,Mkrn2,Pdgfra,Acvrl1,C1d,Kat2b,Ddx3x,Txnrd3,Nsun5,Ilf2,Pcbp3,Calm1,Agpat3,Sp1,Vps50,Zmat2,Mrpl10,Afg3l1,Jup,Stk38l,Fbxo7,Aif1l,Map3k3,Ift46,Bbc3,Acp2,Tle5,Ykt6,Baz1b,Tmem39a,Rab8a,Fam32a,Foxj2,Dvl3,Plag1,Tpm4,Rnf215,Cp,Mxi1,Hira,Wars2,Phb2,Dnajb11,Wwox,Lbr,Hdgf,Prdx2,Trp53,Dnajb1,Celf1,Igf1r,Mef2c,Ctcf,Shpk,Naa60,Napa,Vps54,Ctsb,Mob1b,Atp6v1b2,Nectin4,Nsmf,Pdk1,Ubt…	0.383148	0.267532	0.153768	0.957511	1.87471e-10	1.20844
mmu-miR-124-3p	626	454	Tenm3	Klf6,Rdx,Gm2a,Tpd52l2,Afg3l1,Stk38l,Chordc1,Fbxo7,Uba1,Celf2,Gys1,Kpna1,Ikbkg,Dnajb1,Celf1,Bloc1s6,Ncoa2,Smpd4,Naa60,Napa,Crkl,Pdk1,Runx1t1,Arpp19,Dnajb6,Gabpa,Pttg1ip,Mrtfb,P4ha1,Ubp1,Wdr77,Tmem167,Glis2,Tlk2,Gata2,Casd1,Cd83,Atp6v0e,Steap2,Acadsb,Hal,Lonrf3,Nkiras2,Stk4,Vezf1,Septin9,Plscr3,Sema6a,Gle1,Frk,Lims1,Pwwp3a,Sumo3,Xpo1,Ppp2ca,Tns3,Pum2,Nrcam,Adi1,Rnf144a,Klf11,Pafah1b1,Unk,Mfsd11,Nmt…	0.426721	0.105529	0.870511	0.369752	3.72924e-05	1.2027
mmu-miR-124-5p	652	381	Ttc3	Ncs1,Galnt1,C1d,Hoxc5,Clpb,Celf2,Tmem161a,Cse1l,Ap2a2,Dvl3,Wars2,Arhgef18,Traf6,Kdm5a,Celf1,Ampd3,Bloc1s6,Smpd4,Naa60,Stimate,Runx1t1,Usp19,Mettl1,Gtpbp3,Hmgcll1,Elk3,Nutf2,Dnajb6,Ap1b1,Syngr1,Fads1,Retn,Zkscan17,Pten,Rnf168,Chp1,Tvp23b,Pkd2l2,Tlk2,Fam163a,Arnt,Castor2,Cul4a,Zfp207,Rbfox3,Atad5,Dbndd2,Crk,Rab5a,Pick1,Med1,Sparc,Ap2b1,Pank3,Irf1,Kitl,Sgk1,Stx7,Ifngr1,Sar1a,Pcbd1,Dnajb12,Slc36a1,Pp…	0.416347	0.109912	0.778958	0.390491	3.36602e-06	1.22274
mmu-miR-1247-3p	700	460	Snd1	Hoxb9,Rdx,C1d,Oxa1l,Calm1,Sh3bp1,Snd1,Hoxc8,Ift46,Ppard,Tiam1,Baz1b,Tmem39a,Rab8a,Fam32a,Grk5,Plag1,Homer3,Cp,Ppfia3,Ssbp2,Cdip1,Sin3b,Wwox,Traf6,Ldha,Celf1,Igf1r,Ctsb,Atp6v1b2,Ubtf,Sod2,Pcdhac1,Arpp19,Gabpa,Tmem167,Zfp273,Pigl,Glis2,Wdfy2,E2f4,Arnt,Steap2,Srsf6,Rbfox3,Slc12a7,Zmynd8,Ywhab,Vezf1,Pank3,Strn4,Bcl2l11,Plscr3,Zkscan1,Kitl,Stx7,D10Wsu102e,Sumo3,Nsg2,Jade2,Cnot8,Mfap3,Stxbp4,Laptm4a,Dn…	0.406504	0.118004	0.629742	0.437785	1.59025e-07	1.24987
mmu-miR-1247-5p	645	373	Pum2	Acvrl1,Acvr1b,Tpd52l2,Gnb1l,Smg5,Jup,Pwp1,Aif1l,Bbc3,Acp2,Hltf,Kdelr1,Cdkn1b,Fam32a,Efna2,Cacnb3,Ppfia3,Mmd,Gab2,Wwox,U2af2,Prdx2,Prkaca,Dnajb1,Celf1,Lsm2,Hnrnpa0,Cers4,Eng,Mrtfb,Nxf1,Adam19,Srrm3,Tnfaip8l2,Ankrd52,Surf2,Tlk2,Gata2,Atf6b,Fam163a,Arnt,Arl5b,Mlx,Pick1,Ap2b1,Septin9,Bcl2l11,Rnf145,Trip10,Rhobtb1,Uhrf1bp1l,Frs2,Rab36,Nsg2,Havcr2,Tns3,Laptm4a,Pum2,Hs1bp3,Pafah1b1,Atp2a3,Mfsd11,Blmh,Pe…	0.412141	0.108732	0.721295	0.387456	0.00270396	1.1347
mmu-miR-1249-3p	944	324	Bbx	Hoxb9,Acsl6,Cdh1,Ccm2,Galnt1,Pdgfra,Acvrl1,Acvr1b,Agpat3,Smg5,Jup,Hoxc5,Aif1l,Map3k3,Bbc3,Celf2,Tmem161a,Tiam1,Map2k7,Cdkn1b,Fam32a,Cdk12,Cacnb3,Homer3,Gys1,Hira,Psap,Mcoln1,Mapk14,Chd5,Mef2c,Cs,Smpd4,Naa60,Vps54,Crkl,Zbtb17,Atp6v1b2,Zdhhc24,Stimate,Ubtf,Runx1t1,Neu1,Rhoa,Hnrnpa0,Eng,Adam19,Tjap1,Srrm3,Pten,Tnfaip8l2,Pigl,Slc39a1,Hivep2,Mocs2,Srsf6,Rab11fip4,Ctsa,Mlx,Med1,Stk4,Ywhab,Dusp14,Ap2b1,…	0.390405	0.159137	0.289327	0.647699	0.0147107	1.0931
mmu-miR-1249-5p	1550	381	Ttc3	Hoxb9,Mnt,Dazap2,Tbrg4,Galnt1,Pdgfra,Acvr1b,Sox9,Gm2a,Myo18a,Ilf2,Add1,Luzp1,Cnnm3,Ocrl,Agpat3,Sp1,Vps50,Zmat2,Mef2d,Flot1,Jup,Stk38l,Folr1,Clpb,Uba1,Map3k3,Ift46,Bbc3,Celf2,Rhoc,Ppard,Def6,Ranbp3,Tle5,Rab8a,Fam32a,Efna2,Cdk12,Dvl3,Cacnb3,Nosip,Pcdhgb6,Aak1,Cp,Mxi1,Ppfia3,Kpna1,Ssbp2,Ikbkg,Wars2,Dnajb11,Gab2,Wwox,Traf6,Prpsap2,U2af2,Kdm5a,Asf1b,Dnajb1,Celf1,Igf1r,Ncoa2,Ctsb,Crkl,Mob1b,Arpc2,Pfdn2…	0.380182	0.261295	0.11735	0.952959	4.47463e-08	1.17905
mmu-miR-124b-3p	636	379	Lcorl	Klf6,Mnt,Pdgfra,Gm2a,Tpd52l2,Calm1,Sh3bp1,Clpb,Map3k3,Ift46,Ykt6,Baz1b,Plag1,As3mt,Psap,Gab2,Kdm5a,Celf1,Bloc1s6,Nectin4,Pfdn2,Qrich1,Arpp19,Zmiz1,P4ha1,Adam19,Kif11,Retn,Chp1,Tbp,Nipsnap3b,Arnt,Capza2,Aldoc,Arl5b,Rbfox3,Rhot1,Dbndd2,Med1,Zcchc10,Ywhab,Vezf1,Myh10,Irf1,Med8,Bcl2l11,Hars2,Plscr3,Zkscan1,Arid3a,Frk,Ccdc162,Hbs1l,Wdr82,Cnot6,Mapk9,Rnft1,Pum2,Smc6,Pafah1b1,Slc35b1,Mnat1,Cdk20,Ccdc127…	0.432948	0.107215	0.914517	0.378604	3.13307e-05	1.19848
mmu-miR-1251-3p	847	379	Lcorl	Tbx4,Gmpr,Mnt,Pdgfra,Sox9,Rdx,Myo18a,Tpd52l2,Gnb1l,Calm1,Agpat3,Sp1,Smg5,Stk38l,Clpb,Ap4e1,Ift46,Ykt6,Efna2,Cdk12,Plag1,Cdip1,Ikbkg,Traf6,Mef2c,Bloc1s6,Ncoa2,Shpk,Naa60,Zbtb17,Gtf2h1,Mettl1,Clic1,Arpp19,Hmgcll1,Prpf31,Gabpa,Bcl2l13,Zfp212,Syn2,Eng,P4ha1,Adam19,Tmem167,Zmiz2,Atraid,Pten,Tnfaip8l2,Rnf168,Chp1,Fam163a,Hivep2,Steap2,Ppil4,Hal,Castor2,Cd274,Cul4a,Srsf6,Arl5b,Cant1,Suz12,Atad5,Nkiras2,…	0.385	0.142785	0.187152	0.564997	0.000173915	1.16126
mmu-miR-1251-5p	626	299	Apbb2	Klf6,Oxa1l,Calm1,Usf1,Mrpl10,Stk38l,Map3k3,Ppard,Efna2,Pcdhgb6,Gys1,Ikbkg,Dnajb11,Lbr,Trp53,Cic,Celf1,Mef2c,Nsmf,Stimate,M6pr,Sertad1,Mrtfb,Kif11,Arih2,Pten,Tvp23b,Fam163a,Arnt,Mocs2,Steap2,Acadsb,Ap2b1,Ndel1,Myh10,Mrpl45,Med8,Dvl2,Nop9,Arid3a,Lims1,Apc2,Wdr82,Nsg2,Sdc1,Hs1bp3,Ddx42,Unk,Actr10,Galnt16,Entpd5,Trim27,Nqo2,Ptdss1,Ccdc127,Med10,Smn1,Ankra2,Emb,Nkiras1,Parg,Pbk,Rad1,Ywhaz,Grhl2,Cby1,S…	0.403611	0.105529	0.580172	0.369752	0.0154893	1.10802
mmu-miR-1258-3p	699	373	Pum2	Gmpr,Acvr1b,Rdx,C1d,Txnrd3,Add1,Hoxc5,Clpb,Ift46,Acp2,Celf2,Hltf,Nosip,Pcdhgb6,Aak1,Plxna3,Gab2,Rfx1,Dnajb1,Celf1,Bcas2,Smpd4,Crkl,Ap2m1,Cav1,Phox2a,Prpf31,Pttg1ip,Syn2,P4ha1,Ubp1,AI597479,Mettl16,Tmem167,Rnf168,Chp1,Pigl,Hps5,Efr3a,Gadd45b,Cd83,Fam163a,Cers2,Castor2,Cd274,Suz12,Crk,Rab5a,Kansl1,Drg2,G3bp1,Mrpl45,Irf1,Arid3a,Dusp6,Rab36,Wdr82,Nsg2,Mapk9,Ppp4r3b,Sypl,Rock2,Sdc1,Pum2,Ddx42,Sec14l1,…	0.42648	0.117835	0.867982	0.436267	3.49808e-05	1.18509
mmu-miR-1258-5p	534	373	Pum2	Trim25,Comt,Dazap2,Tbrg4,Oxa1l,Stk38l,Ranbp3,Ogdh,Tpm4,Aven,Traf6,Napa,Mob1b,Tpbg,Pdk1,Ap2m1,Dnajb6,Mta1,Bcl2l13,Syn2,Tusc2,AI597479,Tmem167,Zkscan17,Pten,Rnf170,Glis2,Hps5,Tlk2,Ap2b1,Myh10,Pank3,Med23,Gnptab,Tysnd1,Frs2,Cpm,Slu7,Bzw2,Rock2,Sdc1,Pum2,Dnmt3a,Timm22,Aurkb,Stx8,Nmt1,Actr10,Snapc1,Ippk,Gfm2,Atxn7,Bap1,Extl3,Trim35,Tox4,Lrp10,Bcl2l2,Oxr1,Samm50,Cyc1,Mapk8ip2,Slc35a5,Mapk1,Pak2,Gsk3b,R…	0.408569	0.0900202	0.659079	0.299444	6.41709e-05	1.20286
mmu-miR-125a-3p	1504	870	Pcbp3	Hoxb9,Fer,Acsl6,Gmpr,Comt,Dazap2,Tbrg4,Pdgfra,Rdx,Gm2a,Myo18a,Tpd52l2,Gnb1l,Ilf2,Add1,Poldip2,Pcbp3,Ocrl,Pfdn5,Zmat2,Mef2d,Vwa5a,Flot1,Jup,Hoxc5,Pwp1,Folr1,Clpb,Ift46,Celf2,Ppard,Hltf,Tiam1,Kdelr1,Efna2,Dvl3,Cacnb3,Nosip,Pcdhgb6,Aak1,Cp,Brd4,Mxi1,Cdip1,Ikbkg,Wars2,Dnajb11,Pnpla6,Eif2b2,Traf6,Plod3,Ldha,Kdm5a,Mef2c,Bloc1s6,Naa60,Vps54,Crkl,Atp6v1b2,Zdhhc24,Runx1t1,Gtf2h1,Pcdhac1,M6pr,Tgfbr1,Cav1,A…	0.386037	0.25354	0.203338	0.942843	1.53228e-06	1.15713
mmu-miR-125a-5p	797	350	Chn1	Tbx4,Dazap2,Tbrg4,Pdgfra,Tpd52l2,Luzp1,Poldip2,Ocrl,Calm1,Cct3,Hoxc10,Hoxc5,Esam,Celf2,Tle5,Mmd,Map3k11,Ikbkg,Dnajb11,Mcoln1,Wwox,Mef2c,Cs,Ctcf,Ap2m1,Pcdhac1,Cav1,Fut1,Bcl2l13,Syn2,Mrtfb,Syngr1,Ubp1,Rassf1,Nxf1,2610507B11Rik,Glis2,Arnt,Mocs2,Hal,Rab11fip4,Ctsa,Mafk,Pmp22,Phf23,Ap2b1,Map2k3,Bcl2l11,Rnf145,Nop9,Plscr3,Arid3a,Sema6a,Gle1,Frk,Cd164,Tube1,Echdc1,Lims1,Poc1b,Dusp6,Eya3,Sar1a,Ddit4,D10W…	0.407256	0.134356	0.64087	0.519474	0.00205396	1.13326
mmu-miR-125b-1-3p	1296	379	Lcorl	Hoxb9,Klf6,Tbx4,Comt,Tbrg4,Pdgfra,Rdx,Txnrd3,Gnb1l,Nsun5,Oxa1l,Add1,Luzp1,Calm1,Sp1,Mef2d,Jup,Stk38l,Hoxc8,Uba1,Celf2,Ppard,Tmem161a,Hltf,Tiam1,Kdelr1,Tmem39a,Efna2,Foxj2,Cacnb3,Prkcsh,Nosip,Cp,Brd4,Mxi1,Ppfia3,Kpna1,Map3k11,Cdip1,Angptl2,Wars2,Sin3b,Mapk14,Hdgf,Kdm5a,Ufd1,Hmox1,Prkaca,Asf1b,Dnajb1,Celf1,Mef2c,Vps54,Ctsb,Atp6v1b2,Pfdn2,Zdhhc24,Stimate,Gtf2h1,M6pr,Arpp19,Zmiz1,Hnrnpa0,Hmgcll1,Bcl2…	0.383205	0.218476	0.155792	0.885685	0.00150074	1.10866
mmu-miR-125b-2-3p	973	379	Lcorl	Cox5a,Tbx2,Trim25,Pdgfra,Acvrl1,Rdx,Gnb1l,Heatr6,Add1,Grk6,Luzp1,Agpat3,Mef2d,Def8,Stk38l,Hoxc5,Ift46,Sf3a1,Cdk12,Cnot11,Ogdh,Homer3,Gys1,Map3k11,Cdip1,Cwc15,Angptl2,Wars2,Dnajb11,Kdm5a,Asf1b,Por,Mef2c,Cs,Ncoa2,Naa60,Ctsb,Atp6v1b2,Ubtf,Runx1t1,Ap2m1,Cav1,Prpf31,Elk3,Dnajb6,Coro1b,Bcl2l13,Zfp212,Syn2,Rnmt,Mrtfb,Syngr1,Ubp1,Tusc2,Acad9,Pten,Glis2,Ankrd52,Pkd2l2,Efr3a,Prrt1,Mocs2,Acadsb,Hal,Pds5b,Sr…	0.397467	0.164026	0.445119	0.674507	0.00100685	1.13137
mmu-miR-125b-5p	738	347	Nfat5	Tbx2,Tbx4,Mnt,Pdgfra,Gm2a,Add1,Luzp1,Poldip2,Mef2d,Hoxc10,Uba1,Fam32a,Plag1,Pcdhgb6,Gys1,Map3k11,Ikbkg,Gab2,Cnn2,Traf6,Chd5,Dnajb1,Igf1r,Bloc1s6,Naa60,Napa,Crkl,Arpc2,Elovl1,Nsmf,Ap2m1,Pcdhac1,Cav1,Cers4,Dnajb6,Bcl2l13,Syn2,Eng,Mrtfb,Syngr1,Ubp1,Rassf1,Slc39a1,Atf6b,Prrt1,Hivep2,Cers2,Ppil4,H3f3b,Rhot1,Mybl2,Zmynd8,Pmp22,Phf23,Ap2b1,Pank3,Map2k3,Nop9,Rhobtb1,Atp2b1,Poc1b,Ikbip,Eya3,Timp3,Snrpd3,M…	0.400651	0.12441	0.519474	0.468386	0.000620639	1.15144
mmu-miR-1264-3p	96	156	Rfx3	Zmat2,Dvl3,Celf1,Eng,Syngr1,Steap2,Rab5a,Phf23,Zwint,Eya3,Adarb1,Dnmt3a,Itgb3,Deptor,Spast,Luc7l,Gnaq,Banp,Pter,Slc39a8,Ubxn2b,Trim24,Casp2,Ubfd1,Phlpp2,Has3,Ets1,Ctnnd1,Wipi2,Klf9,Dock4,Lpp,Dnajc6,Skint3,Opa1,Ppip5k2,Pigk,Gbp7,Smco4,Prkab2,Hspb11,Rfx3,Lss,Gatad2b,Jdp2,Peg3,Arl4c,Npy4r,Arhgef38,Pou3f3,Myorg,Itsn1,Lrrc3,Aff4,Ahcyl2,Gpatch2,2310022A10Rik,Lcor,Susd6,Acox3,St3gal5,Btbd3,Rabep1,Tmem26…	0.424779	0.0161834	0.859889	0.0392008	0.010996	1.28059
mmu-miR-1264-5p	204	379	Lcorl	Klf6,Ncs1,Myo18a,Zfp276,Luzp1,Acp2,Ap2a2,Lbr,Asf1b,Ubqln4,Pten,Fam163a,Steap2,Rhot1,Arid3a,Cd164,Gna13,Adi1,Id4,Kctd6,Pbrm1,Hr,Khnyn,Sqle,St6gal1,Denr,Pim1,Iws1,Srfbp1,Prrc1,Mkln1,Jade1,Imp4,Ppp1r7,Stx6,Nek2,Rpusd2,Ivd,Polr3f,Ptpn1,Ppm1l,4933434E20Rik,Trp53inp1,Rad23b,Hp1bp3,Hspg2,Epb41,Zcchc4,Ube2k,Cxcl1,Pan3,Calu,Etnk1,Nova2,Rab30,Calcb,Pde3b,Ubfd1,Il13ra1,Rps6ka3,Nono,Rbl2,Gnao1,Lpar2,Pla2g15,…	0.419753	0.0343898	0.816894	0.0955994	0.0121029	1.19654
mmu-miR-126a-3p	99	126	Map3k2	Acsl6,Gm2a,Hoxc8,Mapk14,Arl5b,Crk,Uhrf1bp1l,Dusp6,Tns3,Matn3,Med10,Thrb,Slc4a8,Map2,Pde10a,Spry4,Dcp2,Smad2,Napg,Il33,Smad7,Cd28,Fbln7,Epb41l1,Sike1,Lfng,Rassf8,Ing4,Zfp94,Phf20,Map3k7,Rbpj,Ttll7,Lpp,Cacna2d1,Xpnpep3,Ttyh2,Wdr43,Mynn,Colgalt1,Larp1b,Creb1,Macir,Klhl23,Adra1a,Hpcal4,Peak1,Slc16a7,Tbc1d22a,Tbl1xr1,Gpatch2,Kidins220,Plod2,Zfp516,Alg11,Nfkb2,Dlg2,Clock,Ntrk2,Elk4,Mbnl2,Slc38a1,Zzz3,D…	0.409091	0.0166891	0.671978	0.041477	0.0199891	1.25061
mmu-miR-126a-5p	25	78	Kif5c	Runx1t1,Trub1,Kif5c,Stmn2,Csde1,Sv2a,Ssh2,Slc30a1,Kmt5b,Trim56,Zfp422,Srr,Rpap2,Larp1,Pkib,Kctd9,Kdm5c,Klhl9,Prkce,Nsd1,Gprin1,Ammecr1l,Zfp607b,Vgll3,Nlgn1	0.373134	0.00421443	0.052605	0.00632271	0.273106	1.1314
mmu-miR-126b-3p	28	92	Purb	Ppard,Anp32e,Thrb,Ywhaz,Smad2,Agap1,4930579G24Rik,Lrp8,Sppl3,Gpr12,Ccdc88a,Serbp1,Macrod2,Zxdc,Creb1,Adra1a,Lrrc58,Eif4g3,Hnrnpr,Tmem217,Glrx2,Zfp219,Evi2,Hnrnpd,Gtf2i,Mta3,Idi1,Purb	0.394366	0.00472016	0.370258	0.00809307	0.0918161	1.28115
mmu-miR-126b-5p	63	223	Pard3	Pdgfra,Acvr1b,Dnajb6,Arih2,Mief2,Laptm4a,Ccdc25,Deptor,Mapk1,Atl3,Eya1,Dtd1,Stmn2,Zdhhc21,Fbxo42,Lrrc47,Grk1,Hsbp1,Bnip2,Arpp21,Phf20,Ube2q1,Cacna2d1,Mcph1,Med12l,Thap11,Crebl2,Mynn,Adra1a,Scd4,Ccndbp1,Agfg1,Ston1,Sox6,Cdyl,Kdm2a,Pkib,Slc9a6,Slc1a2,Dido1,Zfx,Tanc2,Klhl25,Exoc8,Zfp280d,P2rx7,Rapgef6,Exoc2,Pard3,Zkscan8,Ppp2r1b,Cacnb2,Ammecr1l,Npnt,Usf3,Tarbp2,Ecpas,Pea15a,Greb1,Wwp2,Itpripl2,Nav1,…	0.456522	0.0106204	0.980273	0.027567	0.101913	1.18338
mmu-miR-127-3p	682	350	Syt1	Tbx4,Comt,C1d,Heatr6,Add1,Araf,Ocrl,Calm1,Agpat3,Clpb,Aif1l,Acp2,Ranbp3,Tle5,Baz1b,Homer3,Gys1,Kpna1,Ssbp2,Ikbkg,Traf6,Hdgf,Asf1b,Mef2c,Ampd3,Smpd4,Crkl,Gvin1,Pdk1,Pcdhac1,Tgfbr1,Hmgcll1,Cers4,Nutf2,Rnf170,Pigl,Efr3a,Gata2,Cd83,Prrt1,Arnt,Steap2,Cers2,Nkap,Rbfox3,Cant1,Ctsa,Vezf1,Septin9,Strn4,Med8,Atp6ap1,Echdc1,Kitl,Hbs1l,Med23,Ccn2,Eya3,Timp3,Micu1,Cpm,Tns3,Cnot8,Stxbp4,Dnajc27,Unk,Mfsd11,Stx8…	0.386841	0.11497	0.216995	0.419069	0.00120121	1.13767
mmu-miR-127-5p	1187	350	Chn1	Dbt,Acvrl1,Grk6,Poldip2,Cnnm3,Ocrl,Uhrf1,Mrpl10,Afg3l1,Def8,Jup,Stk38l,Hoxc5,Clpb,Aif1l,Uba1,Map3k3,Sdf2,Bbc3,Celf2,Hltf,Fam32a,Grk5,Tpm4,Aak1,Mmd,Map3k11,Cdip1,Ikbkg,Wars2,Gab2,Eif2b2,Traf6,Lbr,Prdx2,Prkaca,Dnajb1,Mef2c,Smpd4,Shpk,Ctsb,Crkl,Atp6v1b2,Pdk1,Ubtf,Ap2m1,Clic1,Arpp19,Hmgcll1,Cers4,Prpf31,Nutf2,Fut1,Hdac5,Gabpa,Adam19,Scarf2,Tmem167,Rnf170,Pigl,Tbp,Tlk2,Gata2,Gadd45b,Pcolce2,Steap2,Ald…	0.38514	0.200101	0.189681	0.841173	3.13307e-05	1.1523
mmu-miR-1271-3p	1075	460	Snd1	Ncs1,Comt,Dbt,Dazap2,Rdx,Calm1,Mef2d,Snd1,Fkbp10,Clpb,Ap4e1,Acp2,Def6,Tiam1,Baz1b,Fam32a,Dvl3,Ogdh,Pcdhgb6,Cp,Brd4,Kpna1,Cdip1,Ikbkg,Gab2,Arhgef18,Wwox,Hdgf,Dnajb1,Celf1,Igf1r,Mef2c,Ampd3,Ctcf,Napa,Mob1b,Gvin1,Pdk1,Runx1t1,Gtf2h1,Arpp19,Hmgcll1,Dnajb6,Gabpa,Rnmt,Mrtfb,Ubp1,Tmem167,Tlk2,Clpx,Fam163a,Steap2,Ppil4,Castor2,Lonrf3,Nelfcd,Arl5b,Rbfox3,Cant1,Zmynd8,Pick1,Mief2,Irf1,Atp6ap1,Bcl2l11,Rnf14…	0.414578	0.18122	0.759231	0.759484	1.51847e-07	1.20008
mmu-miR-1271-5p	910	460	Snd1	Tbx4,Acsl6,Dbt,Gm2a,Zfp276,Luzp1,Uhrf1,Usf1,Sp1,Vps50,Zmat2,Mef2d,Snd1,Afg3l1,Jup,Stk38l,Clpb,Ift46,Acp2,Celf2,Tmem161a,Tiam1,Fam32a,Mxi1,Kpna1,Wwox,Traf6,Hdgf,Dnajb1,Celf1,Mef2c,Ctr9,Bloc1s6,Ctsb,Pdk1,Runx1t1,M6pr,Tgfbr1,Arpp19,Mid1ip1,Cers4,Gabpa,Ap1b1,Bcl2l13,Mrtfb,Tusc2,AI597479,Tmem167,Arih2,Tlk2,Efr3a,Slc39a1,Fam163a,Steap2,Hal,Nkap,Aldoc,Arl5b,Cant1,Slc35c2,Rhbdl3,Rab5a,Nkiras2,Ift52,Stk4,…	0.418006	0.153405	0.801467	0.618108	9.18125e-10	1.25787
mmu-miR-128-1-5p	907	379	Lcorl	Hoxb9,Fgf6,Dazap2,Pdgfra,C1d,Oxa1l,Luzp1,Poldip2,Agpat3,Sp1,Stk38l,Celf2,Rhoc,Ppard,Tmem161a,Baz1b,Cacnb3,Tpm4,Cp,Mxi1,Gys1,Ikbkg,Lbr,Hdgf,Ufd1,Celf1,Ctcf,Naa60,Crkl,Zbtb17,Nsmf,Ubtf,Mettl1,Lsm2,M6pr,Cav1,Pttg1ip,Syn2,Mrtfb,P4ha1,Nxf1,Siglecf,Srrm3,Slc39a1,Mocs2,Steap2,Ppil4,Castor2,Lonrf3,Arl5b,Rbfox3,Ctsa,Crk,Mybl2,Mafk,Stk4,Drg2,Phf23,Sparc,Ap2b1,Ndel1,Bcl2l11,Dvl2,Map1s,Zkscan1,Cd164,Uhrf1bp1…	0.395035	0.1529	0.385432	0.614568	2.50311e-05	1.17007
mmu-miR-128-2-5p	1082	347	Nfat5	Fgf6,Cdh1,Galnt1,Rdx,C1d,Gm2a,Kat2b,Gnb1l,Luzp1,Agpat3,Sp1,Pfdn5,Zmat2,Mef2d,Mrpl10,Stk38l,Hoxc10,Chordc1,Fbxo7,Clpb,Aif1l,Celf2,Ykt6,Baz1b,Chaf1a,Il17ra,Efna2,Cdk12,Cacnb3,Ogdh,Homer3,Aak1,Mxi1,Gys1,Cacna1e,Ikbkg,Wwox,Traf6,Mapk14,Hdgf,Kdm5a,Prkaca,Celf1,Por,Igf1r,Mef2c,Ampd3,Ncoa2,Naa60,Crkl,Elovl1,Pfdn2,Nsmf,Ubtf,Tgfbr1,Cav1,Arpp19,Mta1,Pttg1ip,Ubp1,Rassf1,Nxf1,Fads1,Acad9,Zkscan17,Rnf168,Chp1…	0.398674	0.182401	0.475468	0.765807	0.000112908	1.14827
mmu-miR-128-3p	425	458	Rev3l	Acvr1b,Gm2a,Luzp1,Calm1,Usf1,Zmat2,Stk38l,Clpb,Celf2,Tmem161a,Map2k7,Brd4,Mmd,Dnajb11,Gab2,Arhgef18,Traf6,Igf1r,Mef2c,Ampd3,Ctcf,Ctsb,Nectin4,Nsmf,Gtf2h1,Zmiz1,Elk3,Ubp1,Fnbp4,Pten,Apbb1ip,Tlk2,Fam163a,Steap2,Casc3,Ap2b1,Atp6ap1,Rnf145,Dvl2,Rev3l,Pofut2,Adarb1,Rnft1,Gna13,Kif3c,Mfsd11,Stx8,Snapc1,Vrk1,Wdr37,Cdca7l,Yy1,Ccdc127,Med10,Elovl7,Dhfr,Eaf1,Rcbtb1,Mtmr6,Scara5,Slc39a14,Tomm22,Samm50,Snap2…	0.42886	0.0716453	0.887709	0.228882	3.94601e-06	1.26336
mmu-miR-129-1-3p	1149	454	Tenm3	Acsl6,Pdgfra,Myo18a,Grk6,Cnnm3,Ocrl,Agpat3,Mef2d,Stk38l,Hoxc5,Aif1l,Map3k3,Acp2,Celf2,Kdelr1,Il17ra,Cdkn1b,Cacnb3,Gys1,Mmd,Cdip1,Psap,Wars2,Gab2,Mcoln1,Mapk14,Hdgf,U2af2,Chd5,Rfx1,Dnajb1,Celf1,Igf1r,Smpd4,Naa60,Atp6v1b2,Tpbg,Nectin4,Zdhhc24,Nsmf,Ubtf,Eif1b,Clic1,Cav1,Cers4,Prpf31,Elk3,Nutf2,Eng,Mrtfb,Tusc2,Rassf1,Nxf1,Fads1,Kif11,Tvp23b,Ankrd52,Gadd45b,Slc39a1,Atf6b,Arnt,Mocs2,Steap2,Anp32e,Ppil4…	0.410504	0.193695	0.698533	0.816641	3.91701e-08	1.20471
mmu-miR-129-2-3p	1071	454	Tenm3	Ccm2,Pdgfra,Acvrl1,Myo18a,Grk6,Cnnm3,Mef2d,Stk38l,Hoxc10,Hoxc5,Aif1l,Map3k3,Kdelr1,Tmem39a,Cdkn1b,Rab8a,Foxj2,Gys1,Mmd,Psap,Wars2,Gab2,Mapk14,Hdgf,U2af2,Chd5,Cic,Dnajb1,Celf1,Mef2c,Smpd4,Atp6v1b2,Nectin4,Zdhhc24,Nsmf,Eif1b,Clic1,Tgfbr1,Cav1,Rhoa,Elk3,Pttg1ip,Eng,Mrtfb,Syngr1,Tusc2,Rassf1,Nxf1,Retn,Tvp23b,Gadd45b,Slc39a1,Arnt,Mocs2,Steap2,Cers2,Anp32e,Ppil4,Nelfcd,H3f3b,Casc3,Aldoc,Arl5b,Rbfox3,Ca…	0.410031	0.180546	0.691958	0.754932	9.45983e-08	1.20218
mmu-miR-129-5p	836	324	Bbx	Hoxb9,Ncs1,Mnt,Acvrl1,Gnb1l,Heatr6,Grk6,Luzp1,Poldip2,Agpat3,Sp1,Jup,Hoxc9,Hoxc5,Clpb,Bbc3,Cnot11,Dvl3,Cacnb3,As3mt,Ssbp2,Cdip1,Chd5,Celf1,Mef2c,Smpd4,Naa60,Mob1b,Pfdn2,Zdhhc24,Pcdhac1,M6pr,Zmiz1,Prpf31,Fut1,Mrtfb,Syngr1,Nxf1,Adam19,Acad9,Tmem167,Siglecf,Ankrd52,Ppp1cb,Gadd45b,Slc39a1,Steap2,Anp32e,Srsf6,Arl5b,Rbfox3,Cant1,Igfbp4,Rhbdl3,Gdap1l1,Pmp22,Septin9,Adat2,Kitl,Dnajb12,Rab1a,Rab36,Cpm,Ada…	0.397716	0.140931	0.453718	0.554122	0.0283059	1.08371
mmu-miR-1291	684	454	Tenm3	Myo18a,Txnrd3,Zfp276,Luzp1,Pfdn5,Def8,Jup,Ap4e1,Sf3a1,Plaur,Grk5,Plag1,Cdip1,Lpcat3,Gab2,Wwox,Ufd1,Celf1,Mob1b,Tgfbr1,Cers4,Bcl2l13,Syn2,Tusc2,Nxf1,Kif11,Tlk2,Slc39a1,Steap2,Ube2a,Casc3,Suz12,Crk,Ift52,Ywhab,Sparc,Septin9,P4ha2,Bcl2l11,Psme3,Rcn3,Zwint,Rhobtb1,Uhrf1bp1l,Kitl,Hbs1l,Ccn2,Tcp11l2,Frs2,Wdr82,Mapk9,Canx,Rnft1,Cox11,Sypl,Gna13,Cenpo,Lig3,Txndc17,Actr10,Timm9,Mnat1,Papola,Wdr37,Cdca7l,I…	0.435669	0.115307	0.925139	0.422357	4.36866e-09	1.27927
mmu-miR-1298-3p	557	299	Apbb2	Cox5a,Cdh1,C1d,Txnrd3,Luzp1,Calm1,Stk38l,Hoxc5,Fbxo7,Folr1,Clpb,Acp2,Tmem161a,Rab8a,Tpm4,Ssbp2,Angptl2,Hira,Dnajb1,Naa60,Ctsb,Pfdn2,Stimate,Ubtf,Cdt1,Sod2,Neu1,M6pr,Repin1,P4ha1,Tmem167,Arih2,Ppp1cb,Cd83,Cd274,Casc3,Arl5b,Crk,Ift52,Septin9,Scml2,Rnf145,Psme3,Arid3a,Lims1,Rhobtb1,Timp3,Txnrd1,Cnot8,Pafah1b1,Snx11,Ppp2r5e,Trim27,Irf4,Dek,Wrnip1,Sema4d,Zfp346,Ccdc127,Elovl7,Samd8,Thrb,Eaf1,Rnaseh2b,…	0.398712	0.0938975	0.476985	0.320182	0.000491074	1.17636
mmu-miR-1298-5p	568	458	Rev3l	Tbx4,Tpd52l2,Vps50,Jup,Nom1,Cabin1,Ift46,Bbc3,Celf2,Vrk3,Foxj2,Rnf215,Brd4,Zfp110,Mcoln1,U2af2,Kdm5a,Celf1,Igf1r,Zdhhc24,Ubtf,Arpp19,Zmiz1,Bcl2l13,Nxf1,AI597479,Tmem167,Zkscan17,Gata2,Mocs2,Steap2,Ttll1,Pgs1,Gdap1l1,Mafk,Pmp22,Ywhab,Ndel1,Pank3,Med8,Bcl2l11,Nop9,Sema6a,Frk,Rev3l,Uhrf1bp1l,Eya3,Jade2,Mfap3,Smc6,Cenpo,Klf11,Unk,Ube2g1,Mnat1,Wdr37,Entpd5,Irf4,Sema4d,Ap3b1,Samd8,Bap1,Spata13,Apobec3,…	0.402266	0.0957519	0.557916	0.325746	2.50805e-06	1.23997
mmu-miR-129b-3p	762	454	Tenm3	Tbx2,Acsl6,Acvrl1,Gm2a,Agpat3,Usf1,Smg5,Stk38l,Ap4e1,Celf2,Ranbp3,Tmem39a,Cnot11,Cacnb3,Hmox2,Angptl2,Ikbkg,Gab2,Prkaca,Igf1r,Smpd4,Shpk,Naa60,Neu1,Pcdhac1,Ubqln4,Repin1,Syn2,Rnmt,Mrtfb,Ubp1,Chp1,Gata2,Cd83,Lonrf3,Cd274,Arl5b,Rbfox3,Pgs1,Gdap1l1,Kansl1,Zkscan1,Arid3a,Lrp11,Cd164,Wasf1,Poc1b,Kitl,Frs2,Wdr82,Nsg2,Nudcd2,Pes1,Matn3,Hs1bp3,Smc6,Cenpo,Klf11,Dnajc27,Dnmt3a,Kif3c,Blmh,Hif1a,Wdr37,Entpd5…	0.398119	0.128456	0.463834	0.49216	2.64015e-08	1.2538
mmu-miR-129b-5p	1058	350	Syt1	Klf6,Acsl6,Trim25,Mnt,Dbt,Galnt1,Pdgfra,Acvrl1,Sox9,Tpd52l2,Agpat3,Pfdn5,Mef2d,Def8,Jup,Chordc1,Clpb,Ppard,Il17ra,Cacnb3,Cp,Mmd,Ssbp2,Plxna3,Ikbkg,Lpcat3,Zfp110,Gab2,Wwox,Traf6,Mapk14,Kdm5a,Chd5,Prkaca,Asf1b,Celf1,Ampd3,Naa60,Ctsb,Nectin4,Ubtf,Qars,Tgfbr1,Phox2a,Bcl2l13,Zfp212,Pttg1ip,Mrtfb,Syngr1,Ubp1,Snap47,Tusc2,Nxf1,Mettl16,Fads1,Adam19,Tmem167,Zmiz2,Zfp273,Zkscan17,Pten,Pigl,Ankrd52,E2f4,Gat…	0.377857	0.178355	0.0915529	0.74431	1.89004e-05	1.16348
mmu-miR-1306-3p	1146	373	Pum2	Tbx4,Acsl6,Mkrn2,Tpd52l2,Gnb1l,Cnnm3,Ocrl,Calm1,Agpat3,Sp1,Vps50,Def8,Nom1,Fbxo7,Clpb,Uba1,Ap4e1,Celf2,Tle5,Chaf1a,Map2k7,Rab8a,Plag1,Nosip,Pcdhgb6,Homer3,Cp,Ssbp2,Ikbkg,Gab2,Wwox,Traf6,Asf1b,Dnajb1,Celf1,Mef2c,Ampd3,Ncoa2,Smpd4,Ctsb,Crkl,Zbtb17,Gvin1,Stimate,Gtf2h1,Qrich1,Ap2m1,Tgfbr1,Cav1,Arpp19,Twist2,Hmgcll1,Cers4,Elk3,Ubqln4,Bcl2l13,Syn2,Rnmt,Mrtfb,P4ha1,Ubp1,Rassf1,AI597479,Glis2,Hps5,Fam16…	0.406383	0.193189	0.62873	0.814618	6.37615e-06	1.1734
mmu-miR-1306-5p	825	870	Pcbp3	Cdh1,Dazap2,Gm2a,Tpd52l2,Pcbp3,Jup,Aif1l,Sf3a1,Tiam1,Kdelr1,Map2k7,Efna2,Cacna1e,Wwox,Hdgf,Hmox1,Dnajb1,Mef2c,Ampd3,Smpd4,Naa60,Ctsb,Nsmf,Stimate,Ubtf,Runx1t1,Usp19,Cav1,Rhoa,Elk3,Pttg1ip,Syngr1,Arih2,Chp1,Ankrd52,Arnt,Pds5b,Aldoc,Arl5b,Rbfox3,Rab11fip4,Ctsa,Ywhab,Gabarap,Dusp14,Ap2b1,Mrpl45,Septin9,Atp6ap1,Zkscan1,Dnajb12,Snrpd3,Cpm,Txnrd1,D10Wsu102e,Sumo3,Nsg2,Cnot6,Tns3,Pes1,Adcy1,Rnft1,Mfap3,…	0.394359	0.139076	0.369246	0.544765	2.57943e-06	1.20437
mmu-miR-130a-3p	266	373	Pum2	Rdx,Calm1,Vps50,Fkbp10,Stk38l,Tiam1,Cp,Ppfia3,Kpna1,Wars2,Gab2,Cav1,2610507B11Rik,Wasf3,Pds5b,Kansl1,G3bp1,Sema6a,Sar1a,Canx,Pum2,Ube2g1,Wdr37,Sfxn1,Ankra2,Emb,Scara5,Laptm4b,Ywhaz,Oxr1,Gsk3b,Senp2,Noct,Med20,Cript,Apba1,Slc18a2,Tnrc6c,Nrp1,Prex2,Eya1,Tex30,Cln8,Zbtb43,Mrrf,Scn2a,Knl1,Mapre1,Gid8,Schip1,Pdcd10,Nras,Rfx5,Nfkb1,Eps15,Lrp8,Pik3r3,Sfpq,Cxcl1,Avl9,Trim24,Rassf8,Necap1,Pgpep1l,Rab30,Ct…	0.403642	0.0448415	0.581184	0.132018	1.95184e-07	1.37637
mmu-miR-130a-5p	492	350	Syt1	Acvrl1,Cnnm3,Ocrl,Sp1,Hoxc9,Tmem161a,Tle5,Cnot11,Ssbp2,Hira,Ikbkg,Lpcat3,Mapk14,Celf1,Ncoa2,Ubtf,Zmiz1,Cers4,Dnajb6,Mrtfb,Ppp2cb,Retn,Pten,Pigl,Steap2,Acadsb,Arl5b,Mief2,Irf1,Scml2,Nop9,Zkscan1,Sec63,Adat2,Cd164,Kitl,Txnrd1,Adarb1,Sumo3,Bzw2,Rock2,Gna13,Nrcam,Klhl29,Myt1l,Snx11,Cdca7l,Otub2,Ylpm1,Sfxn1,Ccnh,Atxn7,Dcp1a,Ccdc25,Bcl2l2,Ank,Deptor,Slc35a5,Dlg1,Lmln,Rabl3,Smarcd1,Slc4a8,Marchf5,Med20,…	0.406948	0.08294	0.636318	0.273141	0.000562115	1.18503
mmu-miR-130b-3p	468	350	Syt1	Rdx,Zfp276,Add1,Poldip2,Fkbp10,Stk38l,Chordc1,Celf2,Ppard,Tiam1,Il17ra,Aak1,Cp,Cdip1,Gab2,Wwox,Celf1,Mef2c,Ctsb,Crkl,Arpc2,Stimate,Mettl1,Tgfbr1,Twist2,Fut1,Dnajb6,Nxf1,Tmem167,Zfp273,Zkscan17,Rnf170,Clip3,Chp1,Pigl,Ankrd52,E2f4,Efr3a,Cd83,Ppil4,Plpp1,Dbndd2,Zmynd8,Ap2b1,Ndel1,Septin9,Bcl2l11,Sec63,Adat2,Cd164,Canx,Nampt,Amz2,Rnf144a,Cenpo,Dnajc27,Dnmt3a,Ube2g1,Stx8,Ppp2r5e,Papola,Otub2,Habp4,Emb…	0.432532	0.0788941	0.911482	0.256955	2.44551e-10	1.3564
mmu-miR-130b-5p	1042	350	Syt1	Hoxb9,Tbx4,Acsl6,Trim25,Mnt,Ddx3x,Gnb1l,Luzp1,Agpat3,Mef2d,Jup,Fkbp10,Hoxc5,Fbxo7,Aif1l,Map3k3,Ap4e1,Bbc3,Celf2,Plaur,Ykt6,Kdelr1,Chaf1a,Map2k7,Cdkn1b,Foxj2,Plag1,Rnf215,Aak1,Mxi1,Cdip1,Cacna1e,Hira,Ikbkg,Mcoln1,Arhgef18,Wwox,Eif2b2,Kdm5a,Cic,Igf1r,Mef2c,Runx1t1,Mettl1,Cav1,Nutf2,Pttg1ip,Ubp1,Rassf1,Nxf1,Tmem167,Zmiz2,Fnbp4,Ankrd52,Hivep2,Mocs2,Steap2,Lonrf3,Ppfibp1,Srsf6,Casc3,Rbfox3,Slc35c2,Pgs…	0.402161	0.175657	0.555387	0.728882	1.88142e-07	1.20306
mmu-miR-130c	427	458	Rev3l	Klf6,Mnt,Mkrn2,Tpd52l2,Dbh,Grk6,Luzp1,Calm1,Fbxo7,Aif1l,Ift46,Ykt6,Il17ra,Map2k7,Cp,Ikbkg,Wars2,Mapk14,Mef2c,Zmiz1,Nutf2,Tmem167,Zfp273,Pten,Chp1,Gadd45b,Arnt,Pds5b,Cuedc1,Ap2b1,Bcl2l11,Psme3,Rev3l,Sgk1,Cnot6,Mapk9,Sypl,Rock2,Cmpk2,Grhl1,Kif3c,Lig3,Blmh,Snx11,Stx8,Snapc1,Galnt16,Otub2,Yy1,Sfxn1,Zcchc9,Elovl7,Emb,Atxn7,Samd8,Psmc6,Scara5,Ank,Ywhaz,Slc38a2,Il1rap,Nde1,Cdkn1a,Denr,Cep43,Cript,Luc7l,…	0.410577	0.0719825	0.699798	0.230905	1.42674e-05	1.25246
mmu-miR-132-3p	625	299	Apbb2	Hoxb9,Klf6,Pdgfra,Gm2a,Myo18a,Calm1,Agpat3,Afg3l1,Def8,Stk38l,Hoxc5,Clpb,Ap4e1,Acp2,Celf2,Sf3a1,Fam32a,Cdk12,Angptl2,Hira,Plxna3,Dnajb11,Wwox,Mef2c,Ampd3,Ncoa2,Shpk,Atp6v1b2,Arpc2,Tpbg,Pdk1,Elk3,Fut1,Dnajb6,Gabpa,Bcl2l13,P4ha1,AI597479,Tmem167,Rnf170,Chp1,Glis2,Wdfy2,Casd1,Steap2,Acadsb,Dnttip1,Arl5b,Stk4,Myh10,Trip10,Sema6a,Gle1,Hdac2,Cd164,Uhrf1bp1l,Dusp6,Timp3,Sar1a,Ppa1,Apc2,D10Wsu102e,Canx,J…	0.403226	0.105361	0.573596	0.368235	0.00113697	1.16305
mmu-miR-132-5p	359	373	Pum2	Acsl6,Fgf6,Rdx,Uhrf1,Smg5,Hoxc5,Acp2,Cse1l,Baz1b,Kdelr1,Wars2,Mapk14,Celf1,Ctcf,Stimate,Mettl1,Syn2,Tjap1,Tlk2,Cers2,Castor2,Pds5b,Dbndd2,Nkiras2,Mafk,Stk4,Dlg4,Phf23,Septin9,Zkscan1,Asf1a,Echdc1,Lims1,Timp3,Rab1a,Wdr82,Stxbp4,Pum2,Gna13,Cmpk2,Lrrc59,Aopep,Dhfr,Samd8,Tkt,Dcp1a,Ebf2,Mief1,Tab1,Snap29,Pak2,St6gal1,Smarcd1,Map2,Nfkbie,Med20,Cmtr1,Spag9,Cemip2,Ccnj,Orc2,Pdcl3,Itm2c,Cops7b,Zc3h11a,Cni…	0.389794	0.0605192	0.276176	0.185382	0.000137837	1.24771
mmu-miR-133a-3p	733	454	Tenm3	Acsl6,Pdgfra,Acvr1b,Gm2a,Tpd52l2,Araf,Jup,Hoxc5,Aif1l,Ykt6,Efna2,Foxj2,Ogdh,Tpm4,Aak1,Ssbp2,Cdip1,Plxna3,Prpsap2,Mapk14,U2af2,Cic,Asf1b,Celf1,Cs,Ampd3,Vps54,Crkl,Runx1t1,Mettl1,Zmiz1,Snrpb2,Dnajb6,Ap1b1,Tusc2,Rassf1,Fads1,Adam19,Zmiz2,Ehmt2,Ankrd52,E2f4,Tlk2,Arnt,Cul4a,Rbfox3,Slc35c2,Dbndd2,Rab5a,Gdap1l1,Septin9,Irf1,Rnf145,Nop9,Zkscan1,Adat2,Echdc1,Rhobtb1,Poc1b,Eya3,Dnajb12,Bzw2,Sdc1,Klf11,Adcy…	0.391142	0.123567	0.300455	0.465604	0.000540362	1.15133
mmu-miR-133a-5p	210	379	Lcorl	Heatr6,Ift46,Rhoc,Cdk12,Aven,Aak1,Mxi1,Runx1t1,Neu1,Repin1,Tmem167,Ankrd52,Cd83,Suz12,Dbndd2,Zkscan1,Hbs1l,Nsg2,Canx,Matn3,Lrrc59,Amer2,Myo10,Lztr1,Cdkn1a,Marchf5,Med20,Iws1,Impact,Gnal,Camk2a,Atl3,Eif5b,Nuf2,Tsc1,Itga6,Snap23,Gzf1,Tspan2,Nr4a3,Snx30,Pde4b,Lrp8,Ndc1,Tal1,Cenpa,Pi4k2b,Ube2k,Nova2,Kctd15,Far1,Tub,Ces2e,Bace1,Xrn1,Tfdp2,Vipr1,Ccdc93,Ctnnd1,Rreb1,Cipc,Fam126b,Opa1,Fam124a,Ccdc50,Usp4…	0.405405	0.0354012	0.612544	0.0986343	7.92432e-05	1.32829
mmu-miR-133b-3p	747	454	Tenm3	Acsl6,Pdgfra,Acvr1b,Gm2a,Tpd52l2,Agpat3,Sp1,Jup,Stk38l,Hoxc5,Aif1l,Celf2,Ykt6,Map2k7,Efna2,Foxj2,Ogdh,Tpm4,Aak1,Ssbp2,Plxna3,Ikbkg,Wwox,Prpsap2,Mapk14,U2af2,Cic,Celf1,Igf1r,Ampd3,Vps54,Ctsb,Crkl,Runx1t1,Mettl1,Sod2,Snrpb2,Dnajb6,Ap1b1,Rassf1,Fads1,Zmiz2,Ehmt2,Chp1,Ankrd52,E2f4,Tlk2,Fam163a,Arnt,Castor2,Nelfcd,Rbfox3,Slc35c2,Dbndd2,Rab5a,Ap2b1,Ndel1,Rnf145,Nop9,Adat2,Echdc1,Rhobtb1,Ddit4,Dnajb12,J…	0.401397	0.125927	0.536672	0.47648	0.0147107	1.10572
mmu-miR-133b-5p	433	373	Pum2	Klf6,Tbx4,Grk6,Calm1,Fbxo7,Clpb,Acp2,Homer3,Aven,Wars2,Asf1b,Celf1,Ncoa2,Crkl,Atp6v1b2,Runx1t1,Sod2,Pcdhac1,Rhoa,Hmgcll1,Sertad1,Ap1b1,Bcl2l13,Ubp1,Tmem167,Ankrd52,Cd83,Steap2,Casc3,Rhot1,Ywhab,Ap2b1,Zkscan1,Sema6a,Hbs1l,Rab36,Nsg2,Cnot8,Sypl,Pum2,Itgb3,Txndc17,Pcnx,Entpd5,Ylpm1,Irf4,Id4,Ccdc127,Med10,Vdac2,Glud1,Rnase4,Amer2,Ebf2,Med4,Myo10,Oxr1,Mpv17l,Rrn3,Dlg1,Ifnar2,Cox14,Slc4a8,Cript,Kdm4b,A…	0.438703	0.0729939	0.936267	0.235205	4.01152e-05	1.23318
mmu-miR-133c	761	454	Tenm3	Klf6,Mnt,Myo18a,Kat2b,Nsun5,Add1,Araf,Calm1,Sp1,Mrpl10,Afg3l1,Fbxo7,Aif1l,Ift46,Bbc3,Cdkn1b,Foxj2,Ogdh,Ier3,Homer3,Cp,Cdip1,Wwox,Asf1b,Celf1,Ctsb,Nectin4,Gtf2h1,Cav1,Mid1ip1,Elk3,Mrtfb,AI597479,Ankrd52,Slc39a1,Arnt,Lonrf3,Ppfibp1,Rbfox3,Dbndd2,Crk,Nkiras2,Mybl2,Zcchc10,Mrpl45,Irf1,Hars2,Zkscan1,Lama4,Lims1,Dnajb12,Frs2,D10Wsu102e,Slc36a1,Cdc34,Mfap3,Stxbp4,Grhl1,Lig3,Unk,Atp2a3,Timm22,Stx8,Actr10…	0.389458	0.128287	0.269095	0.490895	2.8209e-05	1.19081
mmu-miR-134-3p	1045	460	Snd1	Ncs1,Comt,Tpd52l2,Gnb1l,Luzp1,Ocrl,Calm1,Vps50,Snd1,Def8,Flot1,Nom1,Cabin1,Clpb,Uba1,Celf2,Sf3a1,Map2k7,Stk11,Ogdh,Gys1,Gstm5,Cdip1,Wars2,Arhgef18,Wwox,Kdm5a,Naa60,Crkl,Atp6v1b2,Pfdn2,Mettl1,0610009B22Rik,Id3,Fut1,Bcl2l13,Rnmt,Mrtfb,Syngr1,P4ha1,Ubp1,Scarf2,Tjap1,Chp1,Ankrd52,Tlk2,Slc39a1,Arnt,Steap2,Nkap,Srsf6,Casc3,Arl5b,Igfbp4,Slc12a7,Nkiras2,Mybl2,Ndel1,Myh10,Pank3,Irf1,Map2k3,Hars2,Rnf145,Pl…	0.401306	0.176163	0.53566	0.733182	5.57642e-05	1.16009
mmu-miR-134-5p	971	870	Pcbp3	Tbx4,Comt,Pdgfra,Acvrl1,Nsun5,Pcbp3,Calm1,Uhrf1,Def8,Celf2,Baz1b,Map2k7,Dvl3,Plag1,Ogdh,Pcdhgb6,As3mt,Aak1,Cp,Brd4,Ssbp2,Cacna1e,Wwox,Cs,Ctcf,Ncoa2,Ctsb,Nectin4,Ubtf,Sod2,Ap2m1,Neu1,Zmiz1,Hmgcll1,Nutf2,Fut1,Dnajb6,Bcl2l13,Pttg1ip,Syn2,Tusc2,Wdr77,Mettl16,Acad9,Scarf2,Ankrd52,Chfr,E2f4,Cd83,Hivep2,Mocs2,Steap2,Cd274,H3f3b,Rbfox3,Cant1,Igfbp4,Rhot1,Mafk,Stk4,Pmp22,Vezf1,Ap2b1,Ndel1,Myh10,Mrpl45,Har…	0.389178	0.163688	0.263025	0.670207	1.34552e-08	1.23341
mmu-miR-135a-1-3p	1137	254	Frs2	Hoxb9,Fer,Comt,Galnt1,Pdgfra,C1d,Myo18a,Tpd52l2,Luzp1,Cnnm3,Agpat3,Usf1,Sp1,Fkbp10,Chordc1,Fbxo7,Aif1l,Ift46,Acp2,Celf2,Vrk3,Ppard,Hltf,Ykt6,Ap2a2,Fam32a,Cnot11,Ogdh,Tpm4,Pcdhgb6,Gys1,Kpna1,Map3k11,Cdip1,Ikbkg,Wars2,Dnajb11,Gab2,Arhgef18,Wwox,Hdgf,Prdx2,Ufd1,Celf1,Pan2,Ncoa2,Smpd4,Naa60,Pdk1,Ubtf,Lsm2,M6pr,Cav1,Twist2,Zmiz1,Phox2a,Prpf31,Elk3,Bcl2l13,Pttg1ip,Mrtfb,Nxf1,Adam19,Tmem167,Kif11,Zkscan…	0.376365	0.191672	0.0794133	0.805766	1.77725e-05	1.16161
mmu-miR-135a-2-3p	1115	379	Lcorl	Ncs1,Trim25,Dbt,Acvr1b,Heatr6,Add1,Grk6,Luzp1,Usf1,Mef2d,Jup,Fkbp10,Aif1l,Ift46,Celf2,Tiam1,Baz1b,Tmem39a,Plag1,Tpm4,Pcdhgb6,Homer3,Ikbkg,Gab2,Wwox,Traf6,U2af2,Kdm5a,Rfx1,Smpd4,Naa60,Napa,Crkl,Pfdn2,Stimate,Ubtf,Clic1,Cav1,Arpp19,Prpf31,Elk3,Bcl2l13,Syn2,Syngr1,P4ha1,2610507B11Rik,Adam19,Sugp1,Zmiz2,Zkscan17,Srrm3,Fgfrl1,Tnfaip8l2,Rnf168,Chp1,Ankrd52,Surf2,Acadsb,Castor2,Cul4a,Srsf6,Aldoc,Rbfox3,…	0.401802	0.187964	0.5478	0.788063	1.08737e-06	1.18702
mmu-miR-135a-5p	243	379	Lcorl	Luzp1,Sp1,Fbxo7,Cdkn1b,Kdm5a,Crkl,Ubtf,Zfp212,Cd83,H3f3b,Sema6a,Kitl,Hbs1l,Pwwp3a,Havcr2,Tns3,Dnajc27,Ddx42,Slc39a14,Grhl2,Il1rap,St6gal1,Smarcd1,Marchf5,Map2,Snx24,Osbp,Prpf19,Atl3,Trub1,Nrp2,Rpe,Ppm1f,Lrsam1,Cntrl,Rpusd2,Knstrn,Acoxl,Polr3f,Spata5,Naa15,Mfsd1,Trim33,Crtc2,Ugcg,Rad23b,Lrp8,Pik3r3,Ptp4a2,Fam114a1,Cdk8,Aebp2,Tspan9,Nova2,Kctd15,Mef2a,Arrb1,Fbxl19,Cdk16,Cstf2,Plp1,Prps1,Grk1,Rbl2,P…	0.410473	0.0409643	0.697521	0.118361	0.000119164	1.29523
mmu-miR-135b-3p	620	454	Tenm3	Klf6,Pdgfra,Ilf2,Grk6,Agpat3,Sp1,Mef2d,Afg3l1,Flot1,Jup,Fkbp10,Stk38l,Ift46,Rab34,Ppard,Ykt6,Ap2a2,Cacnb3,Mxi1,Farsa,Kpna1,Lbr,Dnajb1,Ampd3,Ncoa2,Naa60,Crkl,Mob1b,Pdk1,Usp19,Tgfbr1,Hnrnpa0,Id3,Bcl2l13,P4ha1,Snap47,Mettl16,Fads1,Acad9,Scarf2,Pten,Hps5,Tlk2,Cd83,Arnt,Steap2,Acadsb,Capza2,Cul4a,Pgs1,Vezf1,Kansl1,Trip10,Zkscan1,Sec63,Echdc1,Tcp11l2,Micu1,Wdr82,Xpo1,Stxbp4,Sypl,Rock2,Sdc1,Amz2,Nrcam,R…	0.41977	0.104518	0.817906	0.364947	3.6373e-06	1.22533
mmu-miR-135b-5p	467	379	Lcorl	Klf6,Calm1,Smg5,Stk38l,Clpb,Acp2,Celf2,Hltf,Baz1b,Cacna1e,Dnajb11,Hdgf,Celf1,Gvin1,Mettl1,Cd83,Acadsb,Pds5b,Rab11fip4,Slc12a7,Stk4,Vezf1,Arid3a,Kitl,Ddit4,Pwwp3a,Itgb3,Ppp2r5e,Papola,Wdr37,Psmc1,Trim27,Id4,Ccdc127,Nsun2,Atxn7,Rnaseh2b,Dcp1a,Amer2,Scara5,Tox4,Bcl2l2,Khnyn,Il1rap,Kmt2d,Rps6ka2,Spag9,Telo2,Bambi,Kcnc1,Iws1,Impact,Smad2,St8sia3,Isoc1,Prpf19,Atl3,Plaat3,Dennd10,Trub1,Zfp202,Faf2,Rpe,P…	0.435228	0.0787256	0.923116	0.255943	7.39924e-05	1.22478
mmu-miR-136-3p	77	347	Nfat5	Sod2,Tlk2,Lonrf3,Nkap,Atad5,Med8,Ippk,Spast,Prpf19,Hhex,Ralgps2,Snapc3,Cald1,Fbxl14,Fbxl19,Chst5,Dop1a,Pak5,Otud7b,Ccdc93,Hace1,Abhd2,Trpm8,Fam169a,Cdon,Macrod2,Usp37,Btbd7,Plekha1,Rbm8a,Sdf4,Asap2,Pigm,Syk,Slc38a6,Mosmo,Epm2aip1,Ahcyl2,Tmcc3,Mllt11,Ostn,Zbtb26,Slitrk4,Ticam2,Plod2,Helz,Nfat5,Gpc6,Ipmk,Nfrkb,Apbb2,Syt6,Fam172a,Magi1,Sox2,Atp2b2,Zbtb8os,Col25a1,Dab1,Aida,Cpeb4,Ildr2,Pou2f1,Rorb,Zf…	0.430168	0.0129804	0.897825	0.0333839	0.0212112	1.27566
mmu-miR-136-5p	125	324	Bbx	Vps50,Nom1,Tiam1,Igf1r,Ncoa2,Cers4,Ubp1,Arnt,Zmynd8,Trip10,Mfsd11,Otub2,Gng4,Caml,Gfm2,Fyttd1,Pmaip1,Scd3,Sacm1l,Xiap,Dolpp1,Slc12a6,Atrn,Ivd,Raly,Epb41l1,Ndufb5,Ppfia2,Ugcg,Glipr2,Snapc3,Ptp4a2,Mtf1,Rpn1,Rps6ka3,Dus2,Nectin1,Nedd4,Ccdc93,Disp2,Slc26a2,Tmem177,Ssh2,Fam169a,Scube3,Macrod2,Mul1,Kat6a,Zxdc,Strip2,Zup1,Larp1b,Bri3bp,Gatad2b,Tafa2,Senp8,Rasl11b,Exoc4,Nrip1,Lhfpl2,Meaf6,Atf2,Smcr8,Eps8…	0.399361	0.0210722	0.488619	0.0576631	0.0121029	1.24578
mmu-miR-137-3p	35	229	Foxp1	Nxf1,Pds5b,Zmynd8,Enox1,Zfhx4,Itgav,Chgb,Gid8,Epha7,Cdc7,Rufy3,Npat,Parp11,Cep135,H2bc6,Sugt1,Polr1a,Luc7l2,Mosmo,Fem1a,Agfg1,Pigw,Trib1,Birc5,Fmr1,Smarcc1,Sri,Fam219b,Wbp1l,Lpgat1,Foxp1,Heg1,Zfp866,Pakap,Zfp655	0.460526	0.0059002	0.982802	0.0106222	0.0656991	1.27283
mmu-miR-137-5p	1063	870	Pcbp3	Hoxb9,Dbt,Acvrl1,Acvr1b,Ddx3x,Gnb1l,Zfp276,Pcbp3,Ocrl,Sh3bp1,Agpat3,Uhrf1,Vwa5a,Stk38l,Hoxc10,Clpb,Ift46,Bbc3,Acp2,Celf2,Tiam1,Tgfb1,Baz1b,Map2k7,Fam32a,Cnot11,Cacnb3,Nosip,Cp,Brd4,Gys1,Mmd,Cacna1e,Wwox,Traf6,Plod3,Ldha,Prkaca,Dnajb1,Smpd4,Vps54,Ctsb,Zbtb17,Elovl1,Pdk1,Neu1,Ppp2r1a,Cav1,Zmiz1,Id3,Pttg1ip,Rnmt,Mrtfb,Syngr1,Ubp1,Snap47,Tusc2,Adam19,Srrm3,Fnbp4,Atraid,Tnfaip8l2,Rnf170,Ankrd52,Efr3a,…	0.376416	0.179198	0.0799191	0.749874	1.19424e-06	1.18757
mmu-miR-138-1-3p	628	350	Chn1	Trim25,Mnt,Sox9,Txnrd3,Tpd52l2,Stk38l,Ift46,Acp2,Celf2,Tpm4,Cp,Plxna3,Ikbkg,Smpd4,Naa60,Atp6v1b2,Pdk1,Runx1t1,Qrich1,Hmgcll1,Ubp1,Wdr77,Tmem167,Zmiz2,Siglecf,Wdfy2,Tlk2,Cers2,Cd274,Rbfox3,Rhot1,Ctsa,Crk,Nkiras2,Mafk,Ywhab,G3bp1,Med8,Hars2,Mknk1,Cd164,Asf1a,Poc1b,Tysnd1,Dnajb12,Cpm,Txnrd1,Nsg2,Jade2,Tns3,Ppp4r3b,Matn3,Rnf144a,Dnmt3a,Pafah1b1,Ube2g1,Txndc17,Six6,Snapc1,Wdr37,Otub2,Riok1,Zfp346,Ccdc…	0.436111	0.105866	0.927668	0.372534	0.00058445	1.16487
mmu-miR-138-2-3p	451	350	Chn1	Tbx4,Mnt,Gnb1l,Calm1,Mef2d,Cabin1,Chordc1,Celf2,Pcdhgb6,Ppfia3,Cdip1,Ikbkg,U2af2,Hmox1,Dnajb1,Ctr9,Bcas2,Smpd4,Naa60,Napa,Sod2,M6pr,Cers4,Rnmt,Wdr77,Chp1,Ppil4,Cd274,Srsf6,G3bp1,Sparc,Trip10,Uhrf1bp1l,Sar1a,Frs2,Txnrd1,Adarb1,Mfap3,E2f6,Nrcam,Dnmt3a,Mfsd11,Trim27,Nsun2,Deptor,Parvb,Parvg,Snap29,Slc4a8,Ivns1abp,Map2,Bambi,Mapre2,Iws1,Smad2,Napg,Gnaq,Tnks2,Vldlr,Hhex,Slk,Trub1,Slc18a2,Prim1,Paip1,P…	0.443026	0.0760283	0.952453	0.247344	0.00221897	1.17268
mmu-miR-138-5p	906	381	Ttc3	Tbx4,Trim25,Comt,Dbt,Tbrg4,Pdgfra,Gm2a,Gnb1l,Oxa1l,Ocrl,Agpat3,Vps50,Mrpl10,Nom1,Clpb,Aif1l,Ift46,Celf2,Sf3a1,Rhoc,Tle5,Tiam1,Map2k7,Efna2,Nosip,Mxi1,Cdip1,Ikbkg,Dnajb11,Wwox,Prdx2,Celf1,Bloc1s6,Smpd4,Ctsb,Crkl,Mob1b,Sod2,Twist2,Zmiz1,Snrpb2,Prpf31,Dnajb6,Bcl2l13,Pttg1ip,P4ha1,Ubp1,AI597479,Fads1,Scarf2,Kif11,Zkscan17,Rnf170,Ankrd52,Pkd2l2,Gadd45b,Cd83,Mocs2,Steap2,Acadsb,Anp32e,Hal,Ppfibp1,Cd274…	0.388341	0.152731	0.246839	0.613556	1.9491e-06	1.20129
mmu-miR-139-3p	895	324	Bbx	Hoxb9,Klf6,Fer,Acsl6,Fgf6,Galnt1,Gnb1l,Oxa1l,Ilf2,Calm1,Agpat3,Vps50,Mef2d,Stk38l,Ift46,Acp2,Ppard,Foxj2,Tpm4,Brd4,Ppfia3,Kpna1,Hira,Mapk14,Hdgf,Chd5,Ufd1,Hmox1,Mef2c,Cs,Ncoa2,Crkl,Runx1t1,Tgfbr1,Arpp19,Twist2,Elk3,Mta1,Gabpa,Zfp212,Syn2,Mrtfb,Nxf1,Ifi35,Tmem167,Zmiz2,Glis2,Pkd2l2,Wdfy2,Casd1,Cd83,Arnt,Mocs2,Steap2,Cers2,Cd274,Rbfox3,Slc35c2,Rhot1,Slc12a7,Crk,Nkiras2,Ywhab,Ap2b1,Sema6a,Sec63,Cd16…	0.401706	0.150877	0.545776	0.607739	0.00166577	1.12783
mmu-miR-139-5p	755	379	Lcorl	Mnt,Tpd52l2,Dbh,Oxa1l,Ocrl,Calm1,Sp1,Vps50,Mef2d,Fbxo7,Ift46,Rab34,Ykt6,Fam32a,Cp,Brd4,Mcoln1,Kdm5a,Igf1r,Cs,Ampd3,Vps54,Mob1b,Nectin4,Pfdn2,Nsmf,Pdk1,Ubtf,Mettl1,Arpp19,Cers4,Elk3,Ubqln4,Repin1,Syn2,Mrtfb,P4ha1,Tusc2,Srrm3,Fnbp4,Efr3a,Arnt,Castor2,Pds5b,Arl5b,Rbfox3,Pick1,Stk4,Dusp14,Irf1,Map2k3,Mfsd3,Rnf145,Psme3,Wasf1,Lims1,Zwint,Hbs1l,Timp3,Tysnd1,Ppa1,Rab1a,Rab36,Txnrd1,Tns3,Adcy1,Dbnl,Nrcam…	0.409436	0.127276	0.679818	0.485331	1.74254e-07	1.23494
mmu-miR-140-3p	721	379	Lcorl	Dazap2,Sox9,Gm2a,Myo18a,Tpd52l2,Grk6,Luzp1,Mef2d,Def8,Ell2,Clpb,Sdf2,Acp2,Map2k7,Rab8a,Fam32a,Tpm4,As3mt,Mxi1,Cdip1,Angptl2,Ikbkg,Dnajb11,Arhgef18,Mapk14,Ldha,Dnajb1,Igf1r,Naa60,Crkl,Zbtb17,Atp6v1b2,Pdk1,Stimate,Ap2m1,Pcdhac1,M6pr,Tgfbr1,Nutf2,Bcl2l13,Sugp1,Pigl,Mocs2,Anp32e,Hal,Wasf3,Pds5b,Arl5b,Slc35c2,Ctsa,Zmynd8,Med1,Vezf1,Kansl1,Pank3,Strn4,Bcl2l11,Zkscan1,Snx3,Zwint,Ifngr1,Micu1,Pwwp3a,Adar…	0.412236	0.121544	0.723824	0.454476	9.08692e-08	1.24809
mmu-miR-140-5p	499	460	Snd1	Fer,Tpd52l2,Ilf2,Cnnm3,Ocrl,Agpat3,Snd1,Brd4,Cdip1,Cacna1e,Eif2b2,Stimate,Ctnnb1,Pcdhac1,Cers4,Elk3,Bcl2l13,Syn2,Mrtfb,Mettl16,Arih2,Ankrd52,Efr3a,Arnt,Cul4a,Casc3,Suz12,Stk4,Drg2,Mfsd3,Bcl2l11,Clvs2,Zwint,Poc1b,Adarb1,Sypl,Sdc1,Pafah1b1,Ube2g1,Mfsd11,Ppp2r5e,Otub2,Zfyve21,Ippk,Zfp346,Med10,Lpcat1,Eaf1,Capn7,Parg,Glt8d1,Bcl2l2,Il1rap,Asic1,Marchf5,Chd1,Pde10a,Snx24,Smad2,Lmnb1,Cemip2,Grk2,Pip5k1b…	0.403722	0.08412	0.584219	0.277693	1.02289e-06	1.26896
mmu-miR-141-3p	360	870	Pcbp3	Tbx4,Trim25,Rdx,Pcbp3,Acp2,Celf2,Cnot11,Plag1,Aak1,Lbr,Cic,Igf1r,Pdk1,Fut1,Rnmt,Mrtfb,Snap47,Mocs2,Anp32e,Zmynd8,Myh10,Pank3,Plscr3,Sema6a,Fgd6,Sar1a,Dnajb12,Apc2,Rab1a,Frs2,Mdm1,Slu7,Stxbp4,Gna13,Dnmt3a,Kif3c,Myt1l,Lig3,Ppp2r5e,Actr10,Galnt16,Ccdc127,Zmym2,Ttc33,Tef,Deptor,Cyc1,Lrch3,Smarcd1,Ube2j2,Rhoq,St6gal2,Kcnc1,Gnal,Smad2,Trub1,Dnajc14,Hdhd2,Rdh10,Vwa3b,Ing5,Cln8,Ubxn4,Stx6,Ddr2,Kif5c,Itga…	0.427046	0.0606878	0.873546	0.186646	0.000108265	1.23996
mmu-miR-141-5p	778	379	Lcorl	Hoxb9,Tbx4,Comt,Ddx3x,Txnrd3,Tpd52l2,Heatr6,Grk6,Luzp1,Agpat3,Uhrf1,Smg5,Mef2d,Def8,Clpb,Celf2,Tle5,Tmem39a,Cdkn1b,Cacnb3,Homer3,Ppfia3,Lpcat3,Kdm5a,Celf1,Igf1r,Bcas2,Crkl,Nsmf,Ubtf,Gtf2h1,Elk3,Nutf2,Fut1,Gabpa,Pttg1ip,Mrtfb,Nxf1,AI597479,Tmem167,Tlk2,Fam163a,Capza2,Anp32e,Castor2,Casc3,Arl5b,Cant1,Igfbp4,Suz12,Dbndd2,Crk,Ift52,Cuedc1,Septin9,Bcl2l11,Rnf145,Nop9,Zkscan1,Cd164,Wasf1,Atp2b1,Hbs1l,C…	0.401031	0.131153	0.530602	0.503288	5.06869e-09	1.26723
mmu-miR-142a-3p	290	379	Lcorl	Cnnm3,Aif1l,Celf2,Mmd,Kpna1,Wars2,Wwox,Prdx2,Mef2c,Vps54,Crkl,Zmiz1,Ubp1,Surf2,Aldoc,Mafk,Stk4,Gabarap,Septin9,Zkscan1,Frk,Ccn2,Cpm,Mapk9,Tns3,Sypl,Nampt,Klhl29,Rnf144a,Cenpo,Kif3c,Wdr37,Zfp346,Naa35,Glrx,Zmym2,Amer2,Mtmr6,Tox4,Cxadr,Ifnar1,Il10rb,Telo2,Prrc1,Camk2a,Zfand5,Anapc11,Sacm1l,Banp,Map3k7cl,Nrp2,Pnkd,Gigyf2,Atg16l1,Tfcp2l1,Tmem63a,Tsc1,Cntrl,Scn2a,Atrn,Knl1,Zdbf2,Ptpn1,Itch,Epb41l1,Ski…	0.417266	0.0488874	0.788821	0.144411	0.000104939	1.27252
mmu-miR-142a-5p	49	146	Bmpr1a	Lonrf3,Med1,Xpo1,Cmpk2,Actr10,Klhl24,Uhrf2,Xiap,Zmat3,Dram2,Trp53inp1,Sfpq,Zfp275,Plp1,Csnk1g1,Fam91a1,Ric8b,Thbs1,Bmpr1a,Arf6,Cox17,Adrb2,Zbtb5,Utp23,Tmem104,Afap1,Klhdc10,Sh3kbp1,Slc9a6,Prpf4b,Rag1,Ntrk2,Tmem26,Mex3b,Gk5,Uvssa,Nudt18,9330159F19Rik,Rbm47,Map3k2,Cab39,Retreg3,Wars,Cecr2,Carmil1,Gnl3l,Map3k12,Cpsf6,Arhgef6	0.449541	0.00826028	0.970157	0.0171978	0.0293076	1.31758
mmu-miR-142b	55	379	Lcorl	Chd5,Celf1,Bcl2l13,Tmem167,Ccn2,Ppp4r3b,Xiap,Rfx5,Zranb2,Epb41,Cald1,Fkbp9,Dctd,Plcb4,Prrc2b,Fam126b,Opa1,Marchf1,Chst11,Ctnna1,Plekhg1,Rmi1,Plcl1,Arl6ip5,Cdc37l1,Zfp770,Rnf152,Fzd4,Pcdhb19,Wnt5a,Lins1,Sorbs2,Mroh5,Kif1c,Rnf14,Sh3kbp1,Trps1,Pomgnt2,Lcorl,Shisa3,H2bc21,Synrg,Wnk3,Epn2,Tcf7,Hdac9,Foxp1,Rtl5,Gls,Mpzl3,Olfml1,Mtfr2,Kcnb2,Xkr6,Bcl2	0.407407	0.00927175	0.643146	0.0232676	0.0255121	1.31924
mmu-miR-143-3p	465	458	Rev3l	Tbx4,Galnt1,Mkrn2,Agpat3,Nom1,Hoxc8,Acp2,Fam32a,Cp,Ssbp2,Cacna1e,Wwox,Mef2c,Gvin1,Ubtf,Sod2,Neu1,Arpp19,Rhoa,Bcl2l13,Ppp2cb,Nxf1,Tmem167,Hps5,Steap2,Ppil4,Lonrf3,Pds5b,Suz12,Pgs1,Dbndd2,Sparc,Dusp14,Ap2b1,Pank3,Sec63,Rev3l,Atp2b1,Tysnd1,Rab1a,Mdm1,D10Wsu102e,Nudcd2,Adcy1,Rnf144a,Kif3c,Mnat1,Vrk1,Ylpm1,Sfxn1,Ccdc127,Lpcat1,Hmgcr,Samd8,Rcbtb1,Adsl,Deptor,Samm50,Slc38a2,Mpv17l,Snap29,Pak2,Tfrc,Lmln,…	0.423497	0.0783884	0.849267	0.254679	3.9801e-06	1.26068
mmu-miR-143-5p	983	460	Snd1	Klf6,Dazap2,Acvrl1,Rdx,Ddx3x,Tpd52l2,Gnb1l,Add1,Grk6,Cnnm3,Snd1,Stk38l,Hoxc5,Aif1l,Celf2,Hltf,Tiam1,Fam32a,Ier3,Ppfia3,Mmd,Ssbp2,Cdip1,Hira,Ikbkg,Lpcat3,Cnn2,Celf1,Ctcf,Smpd4,Vps54,Ctsb,Crkl,Elovl1,Nectin4,Pfdn2,Zdhhc24,Runx1t1,Qars,Tgfbr1,Arpp19,Zmiz1,Elk3,Dnajb6,Gabpa,Ap1b1,Pttg1ip,Eng,Ubp1,Wdr77,Fads1,Arih2,Pten,Tnfaip8l2,Cd83,Mocs2,Atp6v0e,Anp32e,Pds5b,Cul4a,Casc3,Slc12a7,Nkiras2,Zmynd8,Med1,…	0.384585	0.165711	0.177542	0.680324	7.81579e-07	1.19649
mmu-miR-144-3p	59	347	Nfat5	Traf6,Med8,Loxl2,Dlg1,Dcp2,Isoc1,Add3,Ddit3,Farp1,Slc12a6,Atrn,Naa15,Lef1,Eif4e,Ppt1,Ssu72,Gnb1,Crmp1,Golga3,Rps6ka3,Mtmr2,Tipin,Msl1,Sde2,Tln2,Micall1,Ppp1r1c,Nfasc,Slc16a1,Rsrc1,Rabif,Creb1,Nsd2,Basp1,Eif5a2,Ppp4r2,Fzd5,Efcab14,Nfat5,Nos1,Bicd1,Guf1,Slc38a1,Pi15,Tsku,Klhl15,Rab18,Samd4,Tmem8b,Ahrr,3830406C13Rik,Cecr2,Slc5a3,Rcn2,Tmem60,Slc25a25,Btg1b,Ip6k2,Tiprl	0.460938	0.00994606	0.98432	0.0255438	0.00833709	1.35222
mmu-miR-144-5p	79	373	Pum2	Luzp1,Casd1,Pds5b,Arl5b,Suz12,Eya3,Pum2,Yy1,Capn7,Parg,Slc39a14,Slc38a2,Ifnar1,Slc4a8,Prpf19,Fastkd2,Olfm1,Rragc,Sfpq,Golt1b,Calcb,Brcc3,Ap1s2,Bnip2,Slc7a15,Pik3cd,Fam124a,Chst11,Rgs8,Rsf1,Gng12,Acer2,Btbd7,Agps,Bri3bp,Cdc37l1,Adra1a,Prtg,Zfp422,Slc7a2,Rnf152,Hacd2,Mbtd1,Acvr2a,Ficd,Hpcal1,Pde4d,Fbxw11,Rnf150,Amer1,Apbb2,Pi15,Insyn2b,0610010F05Rik,Casp3,Tnrc6a,Tti2,Grem1,Atp2b2,Fryl,Zxdb,Trim45,A…	0.451429	0.0133176	0.972686	0.0343955	0.000323029	1.43956
mmu-miR-145a-3p	201	350	Syt1	Ocrl,Sf3a1,Map2k7,Tpbg,Cers4,Rhot1,Zmynd8,Ywhab,Sema6a,Adat2,Smc6,Adcy3,Lrrc59,Snx11,Ctc1,Mnat1,Yy1,Zfp346,Ccdc127,Elovl7,Trim23,Txndc16,Glt8d1,Ebag9,1810013L24Rik,Pde10a,Luc7l,Camk2a,Gnaq,Zfand5,Plaat3,Nrp1,Prex2,Imp4,Adipor1,Ralgps2,Vim,Gca,Cers6,Slc12a6,Mapre1,Mmp24,Pnisr,Epha7,Snx30,Ptp4a2,Errfi1,Rassf8,Prmt3,Rp2,Slc10a7,Phlpp2,Mcam,Nphp3,Il17rd,Ankrd6,Tanc1,Rbpj,Pygo1,Thbs1,Exo1,Enpp6,Trmt10…	0.419624	0.033884	0.815377	0.0943349	0.00294609	1.23011
mmu-miR-145a-5p	892	373	Pum2	Pdgfra,Ddx3x,Tpd52l2,Oxa1l,Add1,Poldip2,Araf,Calm1,Usf1,Vps50,Smg5,Mef2d,Vwa5a,Jup,Stk38l,Fbxo7,Aif1l,Ap4e1,Ift46,Acp2,Celf2,Baz1b,Chaf1a,Dvl3,Tpm4,Mxi1,Ssbp2,Phb2,Lpcat3,Zfp110,Wwox,Cnn2,Traf6,Kdm5a,Celf1,Igf1r,Cs,Ctcf,Shpk,Naa60,Vps54,Crkl,Mob1b,Arpc2,Elovl1,Ubtf,Gtf2h1,Sod2,Ap2m1,Hnrnpa0,Cers4,Sertad1,Fut1,Bcl2l13,Ubp1,Sugp1,Tmem167,Zmiz2,Tvp23b,Pkd2l2,Gdi1,Fam163a,Mocs2,Steap2,Cers2,Anp32e,Sr…	0.383986	0.150371	0.165908	0.604957	2.26636e-05	1.17634
mmu-miR-145b	1007	379	Lcorl	Fgf6,Tbrg4,Ddx3x,Oxa1l,Add1,Luzp1,Araf,Calm1,Sp1,Smg5,Mef2d,Fbxo7,Aif1l,Uba1,Celf2,Def6,Ykt6,Chaf1a,Ap2a2,Rab8a,Dvl3,Tpm4,Pcdhgb6,Mmd,Kpna1,Cdip1,Plxna3,Ikbkg,Lpcat3,Eif2b2,Traf6,Mapk14,Hdgf,Chd5,Prkaca,Celf1,Igf1r,Cs,Ampd3,Ctcf,Naa60,Ctsb,Mob1b,Arpc2,Pfdn2,Pdk1,Ubtf,Mettl1,Twist2,Hnrnpa0,Pttg1ip,Mrtfb,Syngr1,Ubp1,Sugp1,Acad9,Tmem167,Zmiz2,Srrm3,Mocs2,Cers2,Capza2,Ppfibp1,H3f3b,Crk,Ift52,Pick1,Yw…	0.401675	0.169757	0.544765	0.696257	0.00197324	1.11902
mmu-miR-146a-3p	198	454	Tenm3	Calm1,Stk38l,Fbxo7,Map3k3,Tiam1,Mxi1,Mmd,Kpna1,Cacna1e,Lpcat3,Mapk14,Ampd3,Ctsb,Cdt1,Usp19,Cers4,Ubp1,Fgfrl1,Tnfaip8l2,Ppfibp1,Stk4,Myh10,Frk,Mapk9,Canx,Stxbp4,Elovl7,Bcl2l2,Rad1,Tomm22,Rrn3,Klhl24,Ifnar1,Ifnar2,Slc4a8,Marchf5,Luc7l,Riok3,Pmaip1,Fen1,Xiap,Eif5b,Cers6,Car3,Mtfr1,Pik3ca,Tspan2,Rnf115,Nr4a3,Hp1bp3,Padi2,Zcchc4,Ddx51,Tmem106b,Gigyf1,Slc6a6,Bhlhe40,Cyfip1,Kctd15,Ctps2,Ap1g1,Cyb5b,Rora…	0.382239	0.0333783	0.145675	0.0925645	0.00811336	1.21034
mmu-miR-146a-5p	275	350	Syt1	Fkbp10,Sdf2,Mxi1,Traf6,Kdm5a,Igf1r,Cs,Sod2,M6pr,Arpp19,Rhoa,P4ha1,Tmem167,Mocs2,Lonrf3,H3f3b,Rbfox3,Rhot1,Phf23,Rnf145,Gipc1,Asf1a,Frs2,Smc6,Dnmt3a,Lrrc59,Pcnx,Irf4,Ccdc127,Ankra2,Pbrm1,Scara5,Cln5,Tef,1810013L24Rik,Tfrc,Nus1,Usp49,Spag9,St6gal2,Luc7l,Mapre2,Smad2,Sfxn2,Tfcp2l1,Sephs1,Pigc,Scn2a,Dnajc10,Rtf1,Kif3b,Stmn2,Dhx35,Tlcd4,Pip4p2,Epha7,Tal1,Ctnnbip1,Klhl5,Ankle2,Herc3,Ttyh1,Kctd15,Zfp84,…	0.40146	0.0463587	0.540212	0.138088	0.00164848	1.22609
mmu-miR-146b-3p	1041	379	Lcorl	Klf6,Tbx4,Acvrl1,Acvr1b,Gm2a,Gnb1l,Nsun5,Agpat3,Sp1,Afg3l1,Hoxc5,Chordc1,Ift46,Acp2,Celf2,Sf3a1,Ppard,Cdkn1b,Ogdh,Tpm4,Ier3,Rnf215,Gys1,Ssbp2,Ikbkg,Wars2,Mapk14,Prkaca,Celf1,Mef2c,Pan2,Cs,Smpd4,Elovl1,Pfdn2,Ubtf,Cdt1,Runx1t1,Usp19,Cav1,Phox2a,Sertad1,Gabpa,Zfp212,P4ha1,Wdr77,Mettl16,Fads1,Tmem167,Chp1,Steap2,Acadsb,Cers2,Capza2,Lonrf3,Cd274,Srsf6,Arl5b,Rbfox3,Cant1,Rab11fip4,Slc35c2,Rhot1,Rhbdl3,…	0.394917	0.175489	0.382903	0.727365	2.99324e-06	1.18357
mmu-miR-146b-5p	303	350	Chn1	Sp1,Tpm4,Cp,Mxi1,Ssbp2,Angptl2,Bloc1s6,Mettl1,Neu1,M6pr,P4ha1,H3f3b,Igfbp4,Rhot1,Kansl1,Hars2,D10Wsu102e,Mfap3,Sec14l1,Hif1a,Ccdc127,Ankra2,Arf4,Pbrm1,Dcp1a,Tef,Zfp7,Tfrc,Tbc1d5,Usp49,Dcp2,Seh1l,Smad2,Atl3,Cpt1a,Ccnj,Cln8,Klhl12,Sephs1,Pigc,Elf5,Syt13,Mapre1,Pkia,Zdbf2,Raly,Extl2,Gstcd,Rit1,Pip4p2,Faxc,Epha7,Dnaja1,Ift74,Lrp8,Rragc,Sfpq,Padi2,Ankle2,Kbtbd8,Kctd15,Ipo5,Polr3e,Acsl4,Zfp275,Grk1,Phl…	0.43224	0.0510789	0.907436	0.150986	0.00500773	1.17537
mmu-miR-147-3p	551	324	Bbx	Acvr1b,Sox9,Gm2a,Tpd52l2,Heatr6,Uhrf1,Jup,Celf2,Fam32a,Ogdh,Nosip,Gys1,Ssbp2,Cdip1,Celf1,Igf1r,Bloc1s6,Ncoa2,Stimate,Cav1,Arpp19,Zmiz1,Prpf31,Gabpa,Bcl2l13,Zmiz2,Tvp23b,Hps5,Tlk2,Efr3a,Steap2,Ppil4,Cd274,Ttll1,Casc3,Crk,Vezf1,Bcl2l11,Sema6a,Kitl,Sgk1,Hbs1l,Eya3,Dnajb12,Sumo3,Asb3,Cnot6,Havcr2,Pes1,Sypl,Rock2,Gna13,Nrcam,Myt1l,Itgb3,Timm22,Actr10,Mnat1,Pcnx,Evl,Ptdss1,Atxn7,Tasor,Parg,Zmym2,Tsc22d…	0.406342	0.092886	0.626707	0.313859	3.53007e-06	1.25104
mmu-miR-147-5p	207	332	Lingo2	Tbx2,Kat2b,Calm1,Celf2,Celf1,Sod2,Ap2m1,Zmiz1,Wdr77,Fnbp4,Ankrd52,Steap2,Arl5b,Zmynd8,Vezf1,Snx3,Atp2b1,Cnot6,Canx,Sdc1,Rnf144a,Kif3c,Ube2g1,Snx11,Pfas,Zfp346,Loxl2,Atg3,Bfar,Pak2,Ivns1abp,St6gal2,Iws1,Seh1l,Apba1,Atp5a1,Shisa5,Rpe,Inpp4a,Slc35f5,Desi2,Orc4,Dusp19,Syt13,Snap23,Sdcbp2,Pkia,Smad9,Rfx5,Pde4b,Pum1,Ppt1,Ebna1bp2,Dck,Kctd15,Arrb1,Tacc2,Piga,Arhgef7,Pdlim3,Zdhhc7,Mpzl2,Arpp21,Armcx1,Ppp…	0.453947	0.0348955	0.97825	0.0971168	1.25946e-05	1.35257
mmu-miR-148a-3p	365	381	Ttc3	Hoxb9,Dazap2,Uhrf1,Zmat2,Fbxo7,Ap4e1,Bbc3,Celf2,Dvl3,Ssbp2,Angptl2,Ldha,Cs,Ncoa2,Sod2,Ctnnb1,Neu1,M6pr,Tgfbr1,Arpp19,Hnrnpa0,Dnajb6,Rnmt,Ppp2cb,Mocs2,Psmd11,Rab11fip4,Rhbdl3,Crk,Mafk,Uchl5,Nop9,Cnot6,Stxbp4,Cenpo,Klf11,Vrk1,Pcnx,Wdr37,Habp4,Elovl7,Amer2,Deptor,Srebf2,Mapk1,Ccdc14,Cox14,Celsr3,Med20,Mapre2,Kcnc1,Wdr33,Impact,Smad2,Atl3,Ehd1,Shoc2,Hhex,Anapc11,Atg16l1,Zc3h11a,Sephs1,Pter,Orc4,Cers6…	0.429412	0.0615307	0.889732	0.189681	7.62302e-06	1.28899
mmu-miR-148a-5p	374	379	Lcorl	Tbx2,Mnt,Galnt1,Kat2b,Luzp1,Vwa5a,Cse1l,Gys1,Kpna1,Dnajb1,Celf1,Igf1r,Elovl1,Stimate,Sod2,0610009B22Rik,Hmgcll1,Ubp1,Atraid,Acadsb,Cd274,Top2b,Myh10,Rnf145,Zkscan1,Arid3a,Atp2b1,Uhrf1bp1l,Frs2,Cpm,Nrcam,Grhl1,Dnmt3a,Ddx42,Lrrc59,Hif1a,Wdr37,Trim27,Zfp346,Nsun2,Med10,Hmgcr,Trim23,Rcbtb1,Scara5,Loxl2,Oxr1,Rbx1,Cby1,Bfar,Pak2,Cdkn1a,Ivns1abp,Rps6ka2,Kcnc1,Iws1,Dcp2,Tcerg1,Seh1l,Gnaq,Vldlr,Slk,Trub1,…	0.411894	0.0630479	0.71826	0.193728	7.55367e-05	1.2508
mmu-miR-148b-3p	402	248	Celf2	Hoxb9,Dazap2,Ap4e1,Bbc3,Acp2,Celf2,Pcdhgb6,As3mt,Cdip1,Angptl2,Lbr,Runx1t1,Sod2,Neu1,Arpp19,Dnajb6,Rnmt,Ankrd52,Mocs2,Steap2,H3f3b,Psmd11,Suz12,Rab11fip4,Rhbdl3,Mafk,Mrpl45,Kitl,Cnot6,Mapk9,Stxbp4,Unk,Ube2g1,Mfsd11,Tmx1,Papola,Pcnx,Wdr37,Ptdss1,Naa35,Elovl7,Emb,Parg,Dcp1a,Cab39l,Amer2,Ccdc25,Dnajc3,Mtdh,Myc,Mief1,Deptor,Srebf2,Il1rap,Mapk1,Ccdc14,Ifnar1,Rpp14,Map2,Mapre2,Shoc2,Hhex,Anapc11,Eif5b,…	0.435536	0.067768	0.923622	0.21219	0.000100041	1.2387
mmu-miR-148b-5p	420	460	Snd1	Klf6,Ncs1,Sox9,C1d,Snd1,Vwa5a,Jup,Clpb,Map3k3,Kdm5a,Cic,Dnajb1,Celf1,Mef2c,Vps54,Crkl,Ubtf,Tgfbr1,Ubp1,Siglecf,Tbp,Efr3a,Arnt,Mocs2,Fxr2,Mrpl45,Sec63,Slc36a1,Tns3,Ppp4r3b,Hs1bp3,Gna13,Kif3c,Itgb3,Dmac2l,Wdr37,Acot2,Irf4,Sema4d,Thrb,Eaf1,Ebag9,Adsl,Fam118a,Slc38a2,Cldnd1,Ifnar1,Nus1,Rpp14,Mtpap,Kcnc1,Iws1,Prelid3a,Prrc1,Ddb1,Zfand5,Minpp1,Vldlr,Slk,Casp7,Slc18a2,Inpp5a,Tnrc6c,Zfp202,Jade1,Xiap,Nrp…	0.409357	0.0708024	0.677795	0.223318	4.35015e-08	1.33074
mmu-miR-149-3p	1491	460	Snd1	Tbx4,Fer,Fgf6,Gmpr,Comt,Dbt,Pparg,Acvrl1,Gnb1l,Ilf2,Add1,Grk6,Luzp1,Sh3bp1,Agpat3,Zmat2,Cct3,Snd1,Afg3l1,Vwa5a,Flot1,Jup,Hoxc10,Hoxc5,Chordc1,Fbxo7,Clpb,Ift46,Rab34,Rhoc,Tiam1,Ap1m1,Fam32a,Dvl3,Cacnb3,Ogdh,Nosip,Cp,Gstm5,Cdip1,Ikbkg,Sin3b,Dnajb11,Wwox,Hdgf,U2af2,Prdx2,Ufd1,Prkaca,Dnajb1,Celf1,Bcas2,Bloc1s6,Napa,Ctsb,Crkl,Atp6v1b2,Elovl1,Srm,Stimate,Ubtf,Gtf2h1,Qrich1,Cdk4,Mettl1,Ap2m1,Neu1,Pcdhac…	0.363127	0.251349	0.0136571	0.937279	0.00896234	1.07951
mmu-miR-149-5p	908	379	Lcorl	Fgf6,Mnt,Tbrg4,Galnt1,Pdgfra,Calm1,Agpat3,Sp1,Zmat2,Mrpl10,Jup,Clpb,Bbc3,Acp2,Ppard,Chaf1a,Tmem39a,Map2k7,Fam32a,Pcdhgb6,Aak1,Ikbkg,Traf6,U2af2,Kdm5a,Celf1,Cs,Ampd3,Smpd4,Nectin4,Pfdn2,Pdk1,Ubtf,Runx1t1,Tgfbr1,Snrpb2,Fut1,Gabpa,Ap1b1,Bcl2l13,Syn2,Rnmt,Syngr1,P4ha1,Tusc2,Mettl16,Tmem167,Fnbp4,Chp1,Ankrd52,Arnt,Aldoc,Rbfox3,Rab11fip4,Slc35c2,Pgs1,Mafk,Pmp22,Vezf1,Rpain,Phf23,Ap2b1,Pank3,Mfsd3,Zksca…	0.38442	0.153068	0.174001	0.615832	6.98077e-05	1.16305
mmu-miR-150-3p	1386	870	Pcbp3	Hoxb9,Fer,Mnt,Tbrg4,Galnt1,Acvr1b,Rdx,Gm2a,Gnb1l,Dbh,Zfp276,Pcbp3,Cnnm3,Agpat3,Uhrf1,Usf1,Zmat2,Smg5,Cct3,Tubb6,Hoxc8,Hoxc9,Hoxc5,Chordc1,Aif1l,Esam,Ift46,Rab34,Sdf2,Acp2,Celf2,Map2k7,Ap1m1,Rab8a,Dvl3,As3mt,Homer3,Aak1,Brd4,Ppfia3,Ssbp2,Angptl2,Wars2,Phb2,Wwox,Traf6,Mapk14,Hdgf,Chd5,Ufd1,Dnajb1,Celf1,Mef2c,Cs,Ctcf,Shpk,Crkl,Elovl1,Nectin4,Srm,Gvin1,Ubtf,Ap2m1,Lsm2,Arpp19,Rhoa,Zmiz1,Prpf31,Nutf2,G…	0.385857	0.233648	0.200809	0.912999	6.52683e-06	1.15119
mmu-miR-150-5p	789	379	Lcorl	Klf6,Tbx2,Acsl6,Galnt1,Pdgfra,Acvr1b,Tpd52l2,Gnb1l,Sp1,Jup,Nom1,Hoxc8,Clpb,Sf3a1,Baz1b,Il17ra,Cdkn1b,Cnot11,Foxj2,Ssbp2,Cacna1e,Ikbkg,Wars2,Prkaca,Dnajb1,Igf1r,Zbtb17,Zdhhc24,Ctnnb1,Rhoa,Id3,Snrpb2,Prpf31,Nutf2,Zfp212,Syn2,Rassf1,Nxf1,Wdr77,2610507B11Rik,Adam19,Acad9,Tmem167,Zmiz2,Srrm3,Pten,Gata2,Hivep2,Arnt,Pds5b,Cd274,Cul4a,Arl5b,Dlg4,Myh10,Med8,Sema6a,Atp2b1,Ddit4,Snrpd3,Jade2,Bzw2,Stxbp4,Pum…	0.394895	0.133007	0.382398	0.512393	2.23469e-06	1.21441
mmu-miR-151-3p	943	347	Nfat5	Klf6,Tbx2,Dbt,Pdgfra,Tpd52l2,Oxa1l,Heatr6,Luzp1,Agpat3,Mef2d,Aif1l,Acp2,Tmem39a,Map2k7,Fam32a,Stk11,Dvl3,Ogdh,Aak1,Cp,Brd4,Cdip1,Angptl2,Zfp110,Traf6,Prdx2,Igf1r,Ctcf,Naa60,Ctsb,Tpbg,Usp19,Mettl1,Gtpbp3,Tgfbr1,Twist2,Nutf2,Dnajb6,Gabpa,Bcl2l13,Syn2,Syngr1,Tusc2,Tmem167,Zmiz2,Zkscan17,Rnf168,Wdfy2,Fam163a,Arnt,Steap2,Cers2,Anp32e,Arl5b,Dbndd2,Nkiras2,Mybl2,Pick1,Stk4,Cbx1,Septin9,Strn4,Bcl2l11,Mkn…	0.39789	0.158968	0.457258	0.645928	5.04297e-06	1.18457
mmu-miR-151-5p	862	381	Ttc3	Tbx4,Tbrg4,Galnt1,Rdx,Add1,Luzp1,Ocrl,Calm1,Agpat3,Sp1,Mef2d,Flot1,Hoxc5,Clpb,Ap4e1,Acp2,Sf3a1,Map2k7,Ap2a2,Fam32a,Efna2,Cdk12,Cacnb3,Nosip,Gys1,Cacna1e,Ikbkg,Hdgf,Kdm5a,Hmox1,Dnajb1,Igf1r,Bloc1s6,Smpd4,Crkl,Zdhhc24,Nsmf,Gvin1,Ubtf,Mettl1,Pcdhac1,Arpp19,Twist2,Prpf31,Nutf2,Gabpa,Zfp212,Rnmt,Ubp1,Tusc2,Scarf2,Fgfrl1,Glis2,Fam163a,Arnt,Steap2,Arl5b,Slc35c2,Vezf1,Drg2,Rpain,Irf1,Strn4,Zkscan1,Hdac2,…	0.384821	0.145314	0.182094	0.578402	8.51632e-05	1.16801
mmu-miR-152-3p	378	460	Snd1	Klf6,Grk6,Snd1,Def8,Stk38l,Bbc3,Celf2,Plag1,Gys1,Ssbp2,Arhgef18,Traf6,Lbr,Vps54,Neu1,Tgfbr1,Dnajb6,Mta1,Gabpa,Fnbp4,Pten,Ankrd52,E2f4,Tlk2,Cers2,Anp32e,Cd274,Psmd11,Mrpl45,Hars2,Rhobtb1,Nsg2,Cnot6,Mapk9,E2f6,Cenpo,Klf11,Aurkb,Actr10,Vrk1,Fos,Naa35,Amer2,Ccdc25,Trim35,Senp2,Usp25,Marchf5,Rps6ka2,Med20,Rhoq,Luc7l,Iws1,Ndfip1,Prelid3a,Camk2a,Zfand5,Tnks2,Tnrc6c,Asb1,Slc35f5,Efcab2,Cntrl,Rbm18,Itga6,…	0.439535	0.0637222	0.939302	0.197521	2.91932e-06	1.29463
mmu-miR-152-5p	501	379	Lcorl	Comt,C1d,Gm2a,Chordc1,Clpb,Ift46,Acp2,Tmem39a,Cnot11,Aak1,Ssbp2,Ikbkg,Arhgef18,Shpk,Ubtf,Gabpa,Bcl2l13,Mrtfb,Syngr1,Rassf1,Adam19,Tmem167,Arnt,Capza2,Arl5b,Slc12a7,Cuedc1,Sparc,Myh10,Fxr2,Nop9,Gle1,Hbs1l,Sar1a,Apc2,Xpo1,Hs1bp3,Rnf144a,Grhl1,Snapc1,Galnt16,Wdr37,Dek,Zfp346,Zcchc9,Hmgcr,Srek1ip1,Atxn7,Samd8,Eaf1,Dcp1a,Spata13,Scara5,Hr,Gpr180,Dnajc3,Retreg1,Tef,Adsl,Slc35a5,Lrch3,Gsk3b,Ifnar1,Kmt2d…	0.39325	0.0844572	0.347496	0.279211	0.00191406	1.16038
mmu-miR-153-3p	113	120	Dcp2	Gnb1l,Calm1,Siglecf,Pten,Pigl,E2f4,Pank3,Hbs1l,Rab1a,Sumo3,Gna13,Klf11,Dnmt3a,Ube2g1,Entpd5,Tfrc,Spry4,Dcp2,Trub1,Lypla1,Fam135a,Itgb6,Cers6,Timm10,Elf5,Gem,Gnb1,Mef2a,Zfp84,Arhgef7,Acsl1,Imp3,Tmub2,Pnpla8,Pigk,Larp1b,Bicd2,Exoc1,Jrk,Tgs1,Csrnp3,Sfmbt1,Coa4,Ing1,Pou3f3,Gng2,Atp7a,Pacsin2,Aph1c,Slc7a2,Frmd6,Utp23,Rab2a,Homer1,Eif5a2,Ogfod1,Clec14a,Fzd5,Dab2ip,P2ry14,Gpatch2,Hunk,Togaram1,Alkal2,Lc…	0.396491	0.0190492	0.424886	0.0490642	0.0505375	1.18434
mmu-miR-153-5p	288	350	Chn1	Cdh1,Ddx3x,Ell2,Celf2,Tiam1,Cdip1,Runx1t1,Sod2,Ctnnb1,Elk3,Gabpa,Mettl16,Fads1,Tmem167,Pigl,Ppil4,Nkap,Arl5b,Cant1,Septin9,Lrp11,Sec63,Poc1b,Mdm1,Ppp4r3b,Matn3,Dnajc27,Pafah1b1,Nmt1,Hif1a,Erbin,Srek1ip1,Glt8d1,Dcp1a,Amer2,Spata13,Oxr1,Mief1,Arc,Tfrc,Rabl3,Asic1,Denr,Usp49,Cemip2,Slc29a2,Ppp6r3,Rptor,Adhfe1,Zc3h11a,Fam107b,Pter,Med27,Nr4a2,Usp8,Kif3b,Dennd2d,Gstcd,Tlcd4,Nfkb1,Ddah1,Faxc,Ndufaf4,Sn…	0.402797	0.0485502	0.564492	0.143146	7.92432e-05	1.2813
mmu-miR-154-3p	173	240	Vps50	Tbx4,Vps50,Zmat2,Tmem161a,Map2k7,Foxj2,Brd4,Psap,Arhgef18,Celf1,Ubtf,Syn2,Mrtfb,Ubp1,Pigl,Casd1,Anp32e,H3f3b,Rab11fip4,Stk4,Hbs1l,Slu7,Tns3,Klf11,Myt1l,Galnt16,Med10,Eaf1,Snap29,Gsk3b,Slc4a8,Nus1,Rps6ka2,Chd1,Map2,Pgap6,Luc7l,Ndfip1,Apba1,Ric8a,Map3k7cl,Smad7,Klhl12,Efcab2,Pter,Tsc1,Knl1,Epb41l1,Eif4e,Zfp462,Pla2g5,Arl8b,Arrb1,Gse1,Sv2a,Otud7b,Mfhas1,Ssh2,Ensa,Ube2q1,Ric8b,Ccdc50,Marchf1,Xpnpep3,…	0.430348	0.0291639	0.898837	0.0758725	0.00226019	1.26423
mmu-miR-154-5p	449	458	Rev3l	Acsl6,Trim25,Gnb1l,Nsun5,Luzp1,Aif1l,Tmem161a,Ykt6,Stk11,Cdip1,Pnpla6,Arhgef18,Wwox,Kdm5a,Mef2c,Pdk1,Cdt1,Runx1t1,Gtf2h1,Mettl1,Neu1,Bcl2l13,Repin1,Fads1,Tmem167,Tnfaip8l2,Ankrd52,E2f4,Steap2,Suz12,Rhot1,Vezf1,Kansl1,Septin9,Mfsd3,Rnf145,Nop9,Zkscan1,Sec63,Rev3l,Kitl,Dnajb12,Adcy1,Rnft1,Mfap3,Stxbp4,Rock2,Gna13,Aurkb,Ppp2r5e,Ppm1a,Wdr37,Hmgcr,Srek1ip1,Rhobtb2,Fam118a,Slc35a5,Eif4a2,Ets2,Il10rb,Nc…	0.376678	0.0756912	0.0819423	0.244815	0.000600196	1.19351
mmu-miR-155-3p	596	454	Tenm3	Hoxb9,Acsl6,Trim25,Dazap2,Tpd52l2,Luzp1,Agpat3,Sp1,Clpb,Aif1l,Bbc3,Acp2,Celf2,Gab2,Wwox,U2af2,Prkaca,Dnajb1,Shpk,Ubtf,Runx1t1,Pcdhac1,Gabpa,Syn2,Eng,Mrtfb,Syngr1,Ubp1,Adam19,Tmem167,Pten,Ankrd52,Steap2,Castor2,Cul4a,Rbfox3,Slc12a7,Gabarap,Med8,Bcl2l11,Arid3a,Lrp11,Atp2b1,Ccn2,Ddit4,Dnajb12,Apc2,Rab1a,Pwwp3a,Txnrd1,Mapk9,Canx,Jade2,Havcr2,Tns3,Adcy1,Ppp4r3b,Pum2,Dnmt3a,Unk,Atp2a3,Ube2g1,Vamp2,Actr…	0.417659	0.100472	0.79565	0.344967	5.31871e-09	1.2964
mmu-miR-155-5p	181	373	Pum2	Ddx3x,Clpb,Tiam1,Cp,Mxi1,Celf1,Mrtfb,Ywhab,Vezf1,Dusp14,Lims1,Pum2,Gna13,Blmh,Snapc1,Zfp346,Txndc15,Ccdc127,Trim23,Scara5,Marchf5,Luc7l,St8sia3,Apba1,Shoc2,Hdhd2,Bach1,Tfcp2l1,Zc3h11a,Zmynd19,Itga6,Atrn,Tbc1d20,Pkia,Atp11b,Nras,Sike1,Khdc4,Gclm,Tlcd4,Ubxn2b,Reck,Avl9,Tgfa,Slc6a6,Ipo5,Vps36,Rora,Abhd5,Plcb4,Cops8,Lat2,Lrrc14,Ctnnd1,Tbc1d12,Atp6v0a2,Tmem177,Lpp,Mob1a,Zc3h12d,Arid4b,Plppr5,Sfmbt2,Zf…	0.390929	0.0305125	0.296409	0.0819423	0.000397979	1.30916
mmu-miR-15a-3p	975	460	Snd1	Tbx4,Fer,Acsl6,Fgf6,Trim25,Dazap2,Tpd52l2,Ilf2,Calm1,Cct3,Snd1,Vwa5a,Ell2,Stk38l,Hoxc10,Clpb,Aif1l,Map3k3,Ift46,Acp2,Celf2,Tmem161a,Baz1b,Map2k7,Plag1,Nosip,Ier3,Cp,Ssbp2,Cdip1,Celf1,Smpd4,Ctsb,Crkl,Nsmf,Pdk1,Ubtf,Gtf2h1,Tgfbr1,Zmiz1,Prpf31,Gabpa,Pttg1ip,Rnmt,Ubp1,Rassf1,Zmiz2,Retn,Arih2,Fnbp4,Rnf168,Chp1,Ankrd52,Chfr,Tlk2,Slc39a1,Mocs2,Anp32e,Srsf6,Arl5b,Psmd11,Rbfox3,Slc35c2,Mlx,Ap2b1,Fxr2,Map2…	0.39267	0.164363	0.332828	0.676277	0.00021726	1.14788
mmu-miR-15a-5p	334	270	Gnas	Pdgfra,Tubb6,Def8,Stk38l,Clpb,Map3k3,Gars,Rnf215,Brd4,Ssbp2,Ikbkg,Gab2,Prkaca,Vps54,Ctsb,Pdk1,Sod2,M6pr,Mrtfb,Tjap1,Tmem167,Tbp,Atp6v0e,Steap2,Acadsb,Capza2,Lonrf3,Casc3,Med8,Sumo3,Nmt1,Snapc1,Papola,Wdr37,Psmc1,Otub2,Aopep,Nsun2,Med10,Thrb,Glud1,Pbrm1,Amer2,Rad1,Deptor,Cldnd1,Klhl24,Get1,Usp49,Luc7l,Prrc1,Gnaq,Osbp,Tnks2,Dctn2,Hdhd2,Clns1a,Faf2,Rdh10,Prex2,Cln8,Tfcp2l1,Tada1,Rgs5,Itgb6,Usp8,Mapr…	0.413879	0.0563048	0.744562	0.169954	0.000730922	1.21775
mmu-miR-15b-3p	114	350	Chn1	Oxa1l,Calm1,Sp1,Aif1l,Tpm4,Ssbp2,Cav1,Snrpb2,Tmem167,Pten,Ppp1cb,Arl5b,Vezf1,Bcl2l11,Xpo1,Ppp4r3b,Pde10a,Med20,Usp49,Pmaip1,Zfand5,Dennd10,Clns1a,Eya1,Mob4,Scn2a,Knl1,Rprd1b,Skil,Pum1,Mycbp,Aff1,Ctbp2,Cfap97,Cyb5b,Ccdc93,Map3k7,Rmi2,Tmem33,Ric8b,Trmt10a,Scube3,Wnt4,Wdr92,Vash2,Abhd13,Egr2,Trim60,Lysmd3,Dnajc28,Zdhhc2,Zfp518a,Kctd4,Spice1,Akt2,Nfia,Pik3r1,Nsd2,Fktn,Rufy2,Zbtb21,Cpn2,Rif1,St6galnac…	0.4	0.0192178	0.505311	0.0495701	4.90843e-05	1.43032
mmu-miR-15b-5p	574	381	Ttc3	Acvr1b,Kat2b,Zfp276,Vps50,Tubb6,Def8,Stk38l,Clpb,Celf2,Tmem161a,Chaf1a,Tmem39a,Il17ra,Brd4,Ssbp2,Cacna1e,Kdm5a,Crkl,Pdk1,Stimate,Eif1b,M6pr,Mid1ip1,Nutf2,Mrtfb,P4ha1,Zkscan17,Pigl,Tlk2,Fam163a,Capza2,Casc3,Rhot1,Mybl2,Zmynd8,Myh10,Rnf145,Zkscan1,Sema6a,Cd164,Lims1,Atp2b1,Kitl,Hbs1l,Cpm,Jade2,Tns3,Adcy1,Mfap3,Laptm4a,Sdc1,Klhl29,Rnf144a,Lrrc59,Slc35b1,Ppp2r5e,Hif1a,Snapc1,Vrk1,Elovl7,Erbin,Emb,Atx…	0.443243	0.0967633	0.953971	0.33131	1.56868e-07	1.26591
mmu-miR-16-1-3p	642	379	Lcorl	Acsl6,Mnt,Acvr1b,C1d,Gnb1l,Araf,Zmat2,Vwa5a,Cnot11,As3mt,Ssbp2,Angptl2,Gab2,Traf6,Mef2c,Ncoa2,Naa60,Nectin4,Gtf2h1,Mid1ip1,Cers4,Gabpa,Rnmt,Syngr1,Ubp1,Rassf1,Rnf168,Tlk2,Arl5b,Crk,Ywhab,Sparc,Dusp14,Ap2b1,Pank3,Med8,Bcl2l11,Zkscan1,Sema6a,Sec63,Uhrf1bp1l,Hbs1l,Cnot6,Havcr2,Slu7,Bzw2,Stxbp4,Nrcam,Cenpo,Dnajc27,Myt1l,Itgb3,Lig3,Pafah1b1,Ppp2r5e,Timm9,Cdca7l,Traf3,Trim27,Ptdss1,Ccdc127,Nsun2,Ankra2…	0.428571	0.108227	0.88265	0.384927	6.54681e-07	1.23868
mmu-miR-16-2-3p	68	217	Pou2f1	Luzp1,Ssbp2,Igf1r,Steap2,Hbs1l,Pwwp3a,Nrcam,Nqo2,Amer2,Dcp2,Zfand5,Nrp2,Ctla4,Atg16l1,Fam210b,Anapc7,Golga3,Gfpt1,Arrb1,Irf2,Slc10a7,Mre11a,Arv1,Myo6,Dennd6a,Kat6a,Ppp1r16b,Lgr4,Fam199x,Egr2,Fmnl2,Ubtd2,Wdr47,Adra1a,Pik3r1,Prtg,Tmem229b,Plcxd3,Taf7,Rlim,Osbpl3,Megf10,Asxl2,Lmbrd1,Usp44,Ganab,Tbc1d8b,Atp2b2,Zfp592,Trim59,Pou2f1,Cnbp,Pot1a,Pfn2,Fam78b,Smim1,Mllt3,Map3k20,Scamp1,Kpna7,Emd,Ube2d2a,Td…	0.365591	0.0114633	0.0197269	0.0293374	0.026279	1.2725
mmu-miR-16-5p	270	189	Slc5a3	Mkrn2,Pdgfra,Tubb6,Hoxc10,Hoxc5,Sdf2,Tmem161a,Traf6,Chd5,Stimate,Mrtfb,Glis2,Capza2,Rhbdl3,Crk,Mafk,Mknk1,Atp2b1,Eya3,Adarb1,Jade2,Matn3,Klhl29,Dnajc27,Myt1l,Mnat1,Wdr37,Psmc1,Aopep,Thrb,Vcl,Cab39l,Ywhaz,Apobec3,Bfar,Dcp2,Zfand5,Cdca5,Syvn1,Vldlr,Pdcd4,Xiap,Rdh10,Coq10b,Slc39a10,Eif5b,Ccnt2,Sapcd2,Ube2e3,Slc12a6,Elf5,Arfgap2,Gid8,Raly,Skil,Serpini1,Trim33,Pde4b,Pnrc2,Fosl2,Bcl7a,Itpr1,Etnk1,Rab30…	0.412214	0.0455158	0.723065	0.134294	0.0010718	1.23432
mmu-miR-1668	998	460	Snd1	Acsl6,Ncs1,Mnt,Pdgfra,Acvrl1,C1d,Gnb1l,Calm1,Agpat3,Uhrf1,Usf1,Smg5,Mef2d,Snd1,Def8,Ap4e1,Ift46,Celf2,Plaur,Tle5,Tiam1,Chaf1a,Pcdhgb6,Homer3,Cp,Plxna3,Wars2,Wwox,Eif2b2,U2af2,Chd5,Cic,Celf1,Mef2c,Ctr9,Zdhhc24,Ubtf,Runx1t1,Ap2m1,Arpp19,Rhoa,Mid1ip1,Cers4,Elk3,Pttg1ip,Syn2,Rnmt,Rassf1,Nxf1,Adam19,Tmem167,Zmiz2,Retn,Zkscan17,Ankrd52,Slc39a1,Cd83,Arnt,Mocs2,Capza2,Ppil4,Pds5b,Igfbp4,Dbndd2,Ctsa,Mlx,G…	0.400321	0.16824	0.511887	0.688164	0.000956004	1.12901
mmu-miR-17-3p	1304	458	Rev3l	Hoxb9,Acsl6,Mnt,Rdx,Gnb1l,Oxa1l,Luzp1,Ocrl,Agpat3,Def8,Stk38l,Hoxc10,Hoxc5,Map3k3,Bbc3,Acp2,Celf2,Plaur,Ap1m1,Rab8a,Stk11,Cdk12,Ogdh,Aak1,Cp,Mxi1,Mmd,Kpna1,Ssbp2,Cdip1,Wars2,Sin3b,Zfp110,Mapk14,Ufd1,Asf1b,Celf1,Igf1r,Cs,Smpd4,Naa60,Napa,Ctsb,Atp6v1b2,Elovl1,Nectin4,Nsmf,Ubtf,Qrich1,Ctnnb1,Ap2m1,Neu1,M6pr,Tgfbr1,Cav1,Arpp19,Cers4,Snrpb2,Mta1,Bcl2l13,P4ha1,Nxf1,Fads1,Kdelr3,Adam19,Acad9,Arih2,Fnbp4…	0.411616	0.219825	0.714213	0.88872	2.95739e-10	1.22484
mmu-miR-17-5p	746	350	Syt1	Dbt,Dazap2,Acvr1b,Rdx,C1d,Myo18a,Tpd52l2,Gnb1l,Luzp1,Ocrl,Vps50,Stk38l,Hoxc8,Hoxc5,Fbxo7,Ap4e1,Acp2,Celf2,Ykt6,Aak1,Mxi1,Kpna1,Ikbkg,Wars2,Arhgef18,Traf6,Mapk14,Ufd1,Celf1,Igf1r,Cav1,Arpp19,Fut1,Dnajb6,Gabpa,Bcl2l13,Repin1,Syn2,Rnmt,Mrtfb,Fads1,Tmem167,Retn,Pten,Pigl,Tlk2,Steap2,Pds5b,H3f3b,Cant1,Rhbdl3,Med1,Uchl5,Ywhab,Kansl1,Ap2b1,Pank3,Irf1,Rnf145,Mknk1,Frk,Katna1,Cd164,Echdc1,Atp2b1,Ifngr1,Mi…	0.427507	0.125759	0.875063	0.474962	1.90291e-09	1.27713
mmu-miR-181a-1-3p	153	229	Foxp1	Jup,Wwox,Ctsb,Ubp1,Dbndd2,Crk,Med1,Dvl2,Vrk1,Yy1,Dnajc3,Slc38a2,Mpv17l,Gsk3b,Ifnar1,Dcp2,Pmaip1,Gnal,Camk2a,Prpf19,Atp5a1,Bach1,Mob4,Ctla4,Agap1,Slc35f5,Tfcp2l1,Tmem63a,Stam,Tsc1,Elf5,Rpusd2,Knstrn,Acoxl,Pik3ca,Trim33,Pdgfc,Mycbp,Smarcad1,Necap1,Mtmr2,Cmtm6,Klf9,Bach2,Tmem35a,Ssh2,Mcph1,Exo1,Xpnpep3,Scube3,Nars2,Abitram,Vash2,Fam168a,Ptprf,Gatad2b,Rab9,Bzw1,Ubtd2,Vkorc1l1,Zbtb5,Syk,Meaf6,Pik3r1,P…	0.462236	0.0257923	0.984825	0.066262	0.0117974	1.23274
mmu-miR-181a-2-3p	312	454	Tenm3	Grk6,Agpat3,Jup,Ap4e1,Celf2,Foxj2,Ikbkg,Traf6,Ctsb,Gvin1,Pdk1,Ubtf,Tgfbr1,Mrtfb,Ubp1,Arih2,Chp1,Capza2,Rhot1,Mlx,Mafk,Vezf1,Drg2,Phf23,Ap2b1,Septin9,Bcl2l11,Zwint,Cnot6,Canx,Mfap3,P2rx1,Ube2g1,Per1,Timm9,Six6,Snapc1,Vrk1,Yy1,Scara5,Tef,Apobec3,Ifnar1,Slc4a8,Denr,Spry4,Napg,Lmnb1,Cyb5a,Prpf19,Il33,Ccnj,Atp5a1,Bach1,Xiap,Mob4,Rpe,Asb1,Slc35f5,Ccnt2,Fam107b,Dolpp1,Dnajc10,Cd82,Rpusd2,Knstrn,Spred1,I…	0.393939	0.0525961	0.359383	0.155033	0.000643028	1.2387
mmu-miR-181a-5p	280	350	Syt1	Rdx,Uhrf1,Tiam1,Celf1,Ctcf,Nectin4,Ap2m1,Pcdhac1,Gabpa,Rnmt,Mrtfb,Adam19,Pten,Steap2,Arl5b,Crk,Zmynd8,G3bp1,Sparc,Pank3,Dusp6,Timp3,Sar1a,Cpm,Gna13,Kif3c,Myt1l,Pafah1b1,Ppp2r5e,Ppm1a,Sema4d,Smn1,Emb,Thrb,Dcp1a,Dnajc3,Rad1,Deptor,Slc35a5,Mpv17l,Eif4a2,Nus1,Lbh,Luc7l,Ccdc178,Gabbr1,Prpf19,Tnks2,Trub1,Smarcc2,Paip1,Rptor,Rdh10,Srp9,Gpd2,Traf1,Sapcd2,Itga6,Fbxo3,Dhx35,Zmat3,Pik3ca,Sass6,Zfp462,Mier1,…	0.44164	0.0472016	0.947901	0.139858	2.68891e-09	1.42047
mmu-miR-181b-1-3p	74	218	Anks1b	Cdk12,Cp,Wdr77,Clpx,Stx7,Txnrd1,Entpd5,Atxn7,Fen1,Taf5,Wdr76,Sohlh2,Smad9,Gmps,Gstcd,Clec2d,Kctd13,Glt28d2,Cfap97,Slc10a7,Tfdp2,Arpp21,Vipr1,Skp1,Pogz,Rpl39l,Foxj3,Wdr18,Zxdc,Nceh1,Parpbp,Bmpr1a,Exoc1,Jrk,Ar,Usp48,Mtor,Hpcal4,Zbtb21,Gpr21,Lcor,Kbtbd11,Zfp516,Syt7,Vps13c,Dtnb,Ntrk2,Nsd3,Armcx3,Dido1,Fam172a,Tbc1d9b,Mesd,Wnk3,Arfgef2,Anks1b,Med13l,Rere,Klhl20,Cecr2,Mbd5,Onecut2,Dtna,Hpca,Tbpl1,Slai…	0.418079	0.0124747	0.803237	0.0323723	0.0787574	1.19587
mmu-miR-181b-2-3p	129	248	Celf2	Ocrl,Fbxo7,Celf2,Kdm5a,Irf1,Plscr3,Lrp11,Kitl,Ppp2ca,Tns3,Yy1,Samd8,Eaf1,Ccdc25,Deptor,Il1rap,Gsk3b,Impact,Usp33,Plekhb2,Efcab2,Tada1,Bpnt1,Lrsam1,Tsc1,Eif4e,P3h1,Gnb1,Aff1,Rab30,Kctd13,Tub,Saraf,Cenpu,Cfap97,Ets1,Bnip2,Tfdp2,Vipr1,Il17rd,Npat,Tmub2,Ctnnd1,Lpp,Fam126b,Fbxl4,Ubac2,Ankrd27,Abhd4,Ttll4,Grap2,Phf21a,Zfp410,Arhgef3,Gatad2b,Serinc5,Creb1,Cystm1,Ttc19,Nudt16l1,Zc2hc1a,Sema6d,Il1rl1,Csrn…	0.464029	0.0217465	0.987355	0.0586748	0.000501364	1.34686
mmu-miR-181b-5p	577	379	Lcorl	Klf6,Grk6,Uhrf1,Zmat2,Def8,Flot1,Bbc3,Mxi1,Gys1,Cdip1,Ikbkg,Zfp110,Eif2b2,Mapk14,Igf1r,Pdk1,Cav1,Arpp19,0610009B22Rik,Elk3,Tmem167,Pten,Steap2,Cd274,Dbndd2,Ctsa,Mlx,Mafk,G3bp1,Cbx1,Rnf145,Lrp11,Poc1b,Dusp6,Kitl,Timp3,Pcbd1,Ddit4,Dnajb12,Rab1a,Frs2,D10Wsu102e,Wdr82,Slc36a1,Jade2,Sap30l,Mfap3,Gna13,Lig3,P2rx1,Timm22,Stx8,Glrx5,Snapc1,Yy1,Dek,Ippk,Nqo2,Sema4d,Srek1ip1,Scara5,Trim35,Dnajc3,Khnyn,L3mb…	0.417209	0.097269	0.78781	0.334092	5.39663e-05	1.20627
mmu-miR-181c-3p	314	460	Snd1	Klf6,Galnt1,Grk6,Agpat3,Vps50,Zmat2,Snd1,Jup,Hoxc10,Clpb,Ranbp3,Stk11,Igf1r,Pan2,Cs,Ctnnb1,Bcl2l13,Syngr1,P4ha1,Tmem167,Pten,Tlk2,Gata2,Acadsb,Dbndd2,Mlx,Kansl1,Plscr3,Rab36,Nsg2,Lig3,Papola,Entpd5,Dnajc3,Khnyn,Grhl2,Mapk1,Ifnar1,Map2,Med20,Cript,Ltb,Atl3,Xiap,Prex2,Eef1b2,Ctla4,Tfcp2l1,Rbbp5,Tmem63a,Angel2,Pigc,Dolpp1,Gorasp2,Elf5,Fam98b,Fam210b,P2ry1,Trim33,Bcl10,Ddah1,Faxc,Nr4a3,Zdhhc21,Snapc3…	0.406736	0.0529332	0.632777	0.156297	5.39663e-05	1.26751
mmu-miR-181c-5p	234	254	Frs2	Tbx4,Celf2,Rab8a,Traf6,Mrtfb,P4ha1,Zfp273,Ankrd52,Arl5b,Rhbdl3,Mafk,Zcchc10,Hars2,Timp3,Sar1a,Apc2,Frs2,Cpm,Adarb1,Jade2,Tns3,Cnot8,Snx11,Thrb,Tasor,Capn7,Dcp1a,Rhobtb2,Deptor,Bcl6,Mpv17l,Marchf5,Mtpap,Dcp2,Smad2,Gdap1,Hgs,Adhfe1,Desi2,Aldh9a1,Bmi1,Lin7c,Cd82,Slx4ip,Rprd1b,Slc25a24,Sass6,Eif4e,Rragd,Epha7,Leprot,Mycbp,Phc2,Ppp2r2c,Cdc7,Brap,Cdk8,Tspan9,Rhpn2,Mef2a,Cstf2,Zfp275,Acsl1,Cfap97,Phlpp2…	0.434137	0.0394471	0.919575	0.114062	0.000369473	1.28061
mmu-miR-181d-3p	849	379	Lcorl	Hoxb9,Cdh1,Dbh,Add1,Luzp1,Agpat3,Zmat2,Mrpl10,Afg3l1,Jup,Stk38l,Fbxo7,Bbc3,Acp2,Celf2,Tmem161a,Baz1b,Tmem39a,Cdkn1b,Foxj2,Nosip,Aak1,Ikbkg,Gab2,Smpd4,Napa,Pfdn2,Sod2,M6pr,Tgfbr1,Arpp19,Prpf31,Repin1,Mrtfb,AI597479,Sugp1,Tmem167,Retn,Arih2,Pten,Rnf170,Glis2,Chfr,Efr3a,Atf6b,Steap2,Capza2,Cd274,Srsf6,Cant1,Crk,Mlx,Med1,Stk4,Kansl1,Sparc,Ndel1,Irf1,Bcl2l11,Rnf145,Arid3a,Sec63,Poc1b,Eya3,Rab1a,D10Wsu…	0.414551	0.143122	0.75822	0.566262	0.000166502	1.15933
mmu-miR-181d-5p	374	379	Lcorl	Ncs1,Gm2a,Ddx3x,Uhrf1,Vps50,Zmat2,Acp2,Celf2,Kdelr1,Cp,Mapk14,Rfx1,Celf1,Mef2c,Ctsb,Crkl,Zdhhc24,Pcdhac1,0610009B22Rik,Ubqln4,Mettl16,Fads1,Tmem167,Pten,Gdi1,G3bp1,Sparc,Rcn3,Sema6a,Timp3,Sar1a,Dnajb12,Apc2,Rab1a,Sap30l,Rnf144a,Klf11,Yy1,Id4,Nqo2,F2rl2,Dhfr,Thrb,Spata13,Trim35,Laptm4b,Mapk1,Ifnar1,Slc4a8,Spry4,Snx24,Seh1l,St8sia3,Pdcd4,Trub1,Scd2,Il6,Cplx2,Asb1,Stx6,Desi2,Zbtb43,Lrsam1,Traf1,Cntr…	0.410989	0.0630479	0.705109	0.193728	0.000196222	1.23488
mmu-miR-182-3p	724	379	Lcorl	Pdgfra,Gm2a,Luzp1,Cnnm3,Sh3bp1,Agpat3,Pwp1,Aif1l,Cdk12,Aak1,Cp,Mxi1,Gys1,Cdip1,Ikbkg,Arhgef18,Eif2b2,Igf1r,Mef2c,Ampd3,Crkl,Pfdn2,Nsmf,Pdk1,Ubtf,Runx1t1,Hmgcll1,Nutf2,Syn2,Syngr1,Ubp1,Kif11,Srrm3,Rnf170,Ankrd52,Steap2,Castor2,Pds5b,Zfp207,Rbfox3,Pgs1,Pmp22,Mrpl45,Scml2,Bcl2l11,Uhrf1bp1l,Hbs1l,Nsg2,Xpo1,Pes1,Adcy1,Dbnl,Mfap3,Stxbp4,Rock2,Sdc1,Pum2,Rnf144a,Adcy3,Itgb3,Lig3,Atl1,Hif1a,Snapc1,Wdr37,T…	0.400886	0.12205	0.52605	0.457511	0.0026252	1.14118
mmu-miR-182-5p	534	347	Nfat5	Cox5a,Pdgfra,Gm2a,Myo18a,Luzp1,Agpat3,Vps50,Zmat2,Mef2d,Def8,Stk38l,Plag1,Gab2,Cic,Prkaca,Napa,Mob1b,Atp6v1b2,Pfdn2,Zdhhc24,Tgfbr1,Rhoa,Gabpa,Mrtfb,Zmiz2,Steap2,Anp32e,Crk,Nkiras2,Mybl2,Vezf1,Phf23,Ap2b1,Mrpl45,Strn4,Rnf145,Lrp11,Wasf1,Zwint,Kitl,Sgk1,Tysnd1,Sar1a,Dnajb12,Frs2,Jade2,Sdc1,Rnf144a,Grhl1,Pcnx,Acot2,Dek,Nsun2,Ak6,Ankra2,Elovl7,Nkiras1,Thrb,Arf4,Eaf1,Rnaseh2b,Rcbtb1,Mtmr6,Hr,Ttc33,Tox…	0.419152	0.0900202	0.812342	0.299444	5.04539e-08	1.28784
mmu-miR-183-3p	329	373	Pum2	Fer,Dazap2,Luzp1,Agpat3,Vps50,Stk38l,Celf2,Hltf,Cdip1,Chd5,Mef2c,Shpk,Naa60,P4ha1,Adam19,Ppp1cb,Lonrf3,Suz12,Ctsa,Crk,Gle1,Sec63,Jade2,Pum2,Rrm2,Stx8,Prorp,Six6,Mnat1,Zfp346,Ccdc127,Elovl7,Dhfr,Nkiras1,Thrb,Eaf1,Slc39a14,Hr,Cln5,Mpv17l,Rabl3,Ifnar1,Cdkn1a,Chd1,Rhoq,Napg,St8sia3,Prrc1,Prpf19,Jak2,Eif1ad,Vldlr,Smc3,Clns1a,Xiap,Slc39a10,Stk11ip,Sec16b,Fam107b,Med27,Zmynd19,Scn2a,Fbxo3,Cd82,Kif3b,Rbm…	0.431193	0.0554619	0.902883	0.16692	0.000142373	1.25738
mmu-miR-183-5p	694	347	Nfat5	Trim25,Grk6,Luzp1,Araf,Sp1,Vps50,Zmat2,Flot1,Stk38l,Clpb,Map3k3,Celf2,Rhoc,Baz1b,Cdk12,Dvl3,Plag1,Pcdhgb6,Homer3,Cp,Wars2,Arhgef18,Plod3,Mapk14,Kdm5a,Prdx2,Hmox1,Dnajb1,Ampd3,Ubtf,Neu1,Hmgcll1,Elk3,Coro1b,Bcl2l13,Rnmt,Wdr77,Kdelr3,Acad9,Retn,Zkscan17,Arih2,Pten,Rnf170,Chp1,Ankrd52,Efr3a,Atp6v0e,Cd274,Cul4a,Rbfox3,Slc35c2,Rhbdl3,Nkiras2,Mybl2,Mafk,Ywhab,Pank3,Septin9,Snx3,Hbs1l,Timp3,Sar1a,Jade2,D…	0.432399	0.116993	0.909459	0.430197	7.81613e-09	1.27621
mmu-miR-1839-3p	328	347	Nfat5	Hoxb9,Dazap2,Acvr1b,C1d,Tpd52l2,Stk38l,Aif1l,Mxi1,Mmd,Celf1,Tpbg,Ubtf,Mrtfb,Wdr77,Acad9,Rnf168,Tvp23b,Tbp,Steap2,Slc12a7,Ap2b1,Fxr2,Rnf145,Atp2b1,Txnrd1,Havcr2,Stxbp4,Sdc1,Kif3c,Ppp2r5e,Amer2,Hr,Dnajc3,Bcl2l2,Apobec3,Eif4a2,Nus1,Ivns1abp,Map2,Spast,Spry4,Gabbr1,Dcp2,Lmnb1,Atl3,Vldlr,Map4k2,Rabgef1,Clns1a,Xiap,Mob4,Eif5b,Plekhb2,Ppm1f,Atic,Atg4b,Klhl12,Cnih3,Fam107b,Dolpp1,Dtd1,Xrn2,Mapre1,Src,Atp…	0.469914	0.0552933	0.992413	0.166161	5.57642e-05	1.26067
mmu-miR-1839-5p	511	458	Rev3l	Klf6,Dbt,Tbrg4,Kat2b,Luzp1,Araf,Cnnm3,Calm1,Sp1,Celf2,Vrk3,Kdelr1,Tmem39a,Dvl3,Cp,Kpna1,Ikbkg,Gab2,Hdgf,Igf1r,Ctr9,Ncoa2,Shpk,Usp19,Neu1,Rhoa,Mrtfb,Zmiz2,Ankrd52,Slc39a1,Anp32e,Castor2,Srsf6,Casc3,Cant1,Igfbp4,Zcchc10,Ywhab,Myh10,Rnf145,Plscr3,Sec63,Cd164,Rev3l,Zwint,Kitl,Pcbd1,Ddit4,Cnot6,Mapk9,Slu7,Sap30l,Rnft1,Pum2,Gna13,Unk,Timm22,Snapc1,Papola,Vrk1,Fos,Ccdc127,Parg,Extl3,Trim35,Slc39a14,Ank,…	0.417825	0.086143	0.797673	0.286292	1.71511e-06	1.25788
mmu-miR-184-3p	630	379	Lcorl	Acvrl1,C1d,Gm2a,Grk6,Sp1,Jup,Chordc1,Ap4e1,Celf2,Hltf,Tle5,Tiam1,Map2k7,Foxj2,Dvl3,Ogdh,Aak1,Brd4,Ssbp2,Ikbkg,Dnajb11,Arhgef18,Wwox,Mapk14,U2af2,Kdm5a,Pan2,Ctcf,Naa60,Vps54,Tpbg,Srm,Nsmf,Zmiz1,Cers4,Gabpa,Pttg1ip,Mrtfb,Nxf1,Pten,Steap2,Pds5b,Srsf6,Cant1,Top2b,Igfbp4,Rhot1,Crk,Vezf1,Dusp14,Ap2b1,Septin9,Irf1,Psme3,Mknk1,Ikbip,Hbs1l,Frs2,Rab36,Lrrtm1,Pofut2,Slc36a1,Sumo3,Nsg2,Mfap3,Sdc1,Gna13,Myt1l…	0.405405	0.106204	0.612544	0.373799	4.81389e-08	1.26177
mmu-miR-184-5p	550	379	Lcorl	Hoxb9,Klf6,Acvr1b,Gm2a,Ocrl,Agpat3,Sp1,Mrpl10,Fbxo7,Esam,Ift46,Bbc3,Celf2,Kdelr1,Ap2a2,Rab8a,Cnot11,Foxj2,Cdip1,Psap,Ikbkg,Gab2,Wwox,Bloc1s6,Naa60,Nsmf,Pdk1,Ubtf,Cav1,Snrpb2,Elk3,Ubqln4,Ap1b1,Bcl2l13,Syngr1,P4ha1,Acad9,Zmiz2,Pten,Rnf170,Tlk2,Arnt,Steap2,Lonrf3,Nkap,Aldoc,Dlg4,Atp6ap1,Hars2,Zkscan1,Sec63,Ccn2,Dnajb12,Mfap3,Pum2,Cenpo,Unk,Stx8,Actr10,Papola,Entpd5,Sema4d,Med10,Atxn7,Thrb,Eaf1,Extl3…	0.414781	0.0927175	0.761254	0.312342	0.00209536	1.16555
mmu-miR-1843a-3p	417	256	Huwe1	Galnt1,Acvr1b,Sox9,Myo18a,Grk6,Araf,Agpat3,Sp1,Def8,Clpb,Aif1l,Cdkn1b,Mxi1,Ssbp2,Cdip1,Ikbkg,Hdgf,U2af2,Kdm5a,Prkaca,Syn2,Pkd2l2,Anp32e,Dbndd2,Ctsa,Irf1,Nop9,Trip10,Zkscan1,Sema6a,Sec63,Uhrf1bp1l,Fgd6,Ddit4,Cnot6,Cnot8,Bzw2,Matn3,Itgb3,Vamp2,Pnn,Ppp2r5e,Ppm1a,Ylpm1,Gng4,Habp4,Ktn1,Capn7,Dcp1a,Rhobtb2,Slc39a14,Khnyn,Adsl,Apobec3,Usp25,Slc4a8,Prr13,Rps6ka2,Cmtr1,Kdm4b,Spry4,Dcp2,Camk2a,Atl3,Cdc42bp…	0.379781	0.0702967	0.113303	0.221548	0.00682994	1.14783
mmu-miR-1843a-5p	1027	319	Ank2	Klf6,Tbx2,Trim25,Cdh1,Dbt,Luzp1,Sp1,Vps50,Mef2d,Tubb6,Stk38l,Hoxc10,Ift46,Celf2,Sf3a1,Ranbp3,Fam32a,Cnot11,Plag1,Cacnb3,Ogdh,Tpm4,Aak1,Cdip1,Ikbkg,U2af2,Eif2ak4,Ufd1,Prkaca,Ctr9,Bcas2,Ctsb,Mob1b,Pdk1,Ubtf,Runx1t1,Qrich1,Mettl1,Sod2,Arpp19,Sertad1,Bcl2l13,Rnmt,Nxf1,Wdr77,2610507B11Rik,Fads1,Adam19,Tmem167,Arih2,Tnfaip8l2,Fam163a,Steap2,Lonrf3,Cd274,Aldoc,Arl5b,Rbfox3,Igfbp4,Rhbdl3,Dbndd2,Gdap1l1,M…	0.393487	0.173129	0.353566	0.713455	0.00162806	1.1215
mmu-miR-1843b-3p	597	347	Nfat5	Klf6,Trim25,Mnt,Dazap2,Pdgfra,Gnb1l,Add1,Araf,Calm1,Agpat3,Zmat2,Map2k7,Fam32a,Efna2,Plag1,Aak1,Mmd,Plxna3,Ikbkg,Wwox,Stimate,Ubtf,Syn2,Syngr1,Fads1,Tmem167,Chp1,Casd1,Slc39a1,Arnt,Steap2,Arl5b,Rbfox3,Ctsa,Dusp14,Atp6ap1,Bcl2l11,Arid3a,Sema6a,Apc2,Rab1a,Cpm,Mapk9,Cox11,Bzw2,Sdc1,Grhl1,Itgb3,Mfsd11,Blmh,Vamp2,Actr10,Wdr37,Ylpm1,Trim27,Aopep,Ccdc127,Tsc22d1,Bcl2l2,Ywhaz,Oxr1,Tef,Mief1,Gsk3b,Eif4a2,…	0.412578	0.100641	0.7304	0.346232	0.0177984	1.12095
mmu-miR-1843b-5p	1083	319	Ank2	Hoxb9,Dbt,Oxa1l,Grk6,Sp1,Vps50,Jup,Stk38l,Cabin1,Fbxo7,Aif1l,Ift46,Rab34,Celf2,Sf3a1,Plaur,Ppard,Fam32a,Cnot11,Dvl3,Cacnb3,Ogdh,Aak1,Mxi1,Kpna1,Cdip1,Wwox,Prpsap2,Plod3,Mapk14,Ldha,Kdm5a,Eif2ak4,Ufd1,Celf1,Bcas2,Bloc1s6,Mob1b,Pfdn2,Pdk1,Ubtf,Sod2,Arpp19,Sertad1,Bcl2l13,Pttg1ip,Rnmt,P4ha1,Nxf1,Wdr77,2610507B11Rik,Fads1,Adam19,Sugp1,Tmem167,Tnfaip8l2,Ppp1cb,Gdi1,Fam163a,Lonrf3,Pds5b,Cd274,Arl5b,Rbf…	0.400666	0.182569	0.51998	0.766566	0.000100041	1.14613
mmu-miR-185-3p	1342	350	Syt1	Acsl6,Trim25,Mnt,Comt,Dbt,Acvr1b,Txnrd3,Nsun5,Heatr6,Add1,Luzp1,Poldip2,Araf,Calm1,Sh3bp1,Agpat3,Afg3l1,Stk38l,Hoxc8,Hoxc5,Clpb,Ap4e1,Ift46,Celf2,Tmem161a,Baz1b,Kdelr1,Efna2,Foxj2,Plag1,Ogdh,Tpm4,Pcdhgb6,Cp,Wars2,Wwox,Traf6,Mapk14,Rfx1,Asf1b,Celf1,Mef2c,Ctr9,Cs,Ncoa2,Smpd4,Ctsb,Zbtb17,Mob1b,Atp6v1b2,Pfdn2,Pdk1,Ubtf,M6pr,Ppp2r1a,Tgfbr1,Cav1,Arpp19,Twist2,Rhoa,Cers4,Elk3,Ubqln4,Gabpa,Bcl2l13,Pttg1i…	0.39763	0.226231	0.449165	0.901872	0.000162541	1.13094
mmu-miR-185-5p	1173	870	Pcbp3	Hoxb9,Tbx4,Acsl6,Cdh1,Galnt1,Rdx,Nsun5,Add1,Luzp1,Pcbp3,Ocrl,Calm1,Agpat3,Usf1,Vps50,Mef2d,Flot1,Fbxo7,Map3k3,Ift46,Acp2,Tmem39a,Cnot11,Dvl3,Gars,As3mt,Brd4,Lpcat3,Dnajb11,Gab2,Wwox,Traf6,Mapk14,Celf1,Por,Mef2c,Vps54,Ctsb,Ubtf,Gtf2h1,Ctnnb1,Neu1,Tgfbr1,Arpp19,Elk3,Fut1,Dnajb6,Gabpa,Ap1b1,Zfp212,Repin1,Syn2,Ppp2cb,Ubp1,Nxf1,Wdr77,AI597479,Zmiz2,Zkscan17,Fgfrl1,Rnf170,Clip3,Glis2,Ppp1cb,Tlk2,Casd1,…	0.4013	0.197741	0.534648	0.832575	1.00475e-10	1.24164
mmu-miR-186-3p	343	379	Lcorl	Mnt,Gnb1l,Agpat3,Def8,Chordc1,As3mt,Celf1,Mrtfb,Tmem167,Retn,Pigl,Castor2,Pds5b,Igfbp4,Map2k3,Bcl2l11,Nop9,Timp3,Apc2,D10Wsu102e,Adarb1,Slc36a1,Cmpk2,Cenpo,Slc9a3r1,Stx8,Snapc1,Zfp346,Dimt1,Thrb,Parvb,Arc,Rrn3,Slc4a8,Spag9,Kcnc1,Iws1,Impact,Spry4,Smad2,Ccnj,Zfp202,Cd28,Plekhb2,Capn10,Dgkd,Stx6,Lrsam1,Niban2,Slc12a6,Wdr76,Slx4ip,Atrn,Acoxl,Polr3f,Rab22a,Mtfr1,Epb41l1,Skil,4933434E20Rik,Tlcd4,Pnisr…	0.394707	0.057822	0.375316	0.176024	0.00036418	1.2396
mmu-miR-186-5p	321	248	Celf2	Nsun5,Celf2,Dnajb1,Celf1,Naa60,Pdk1,Eif1b,Mta1,Mrtfb,Wdfy2,Stk4,Septin9,Zkscan1,Kitl,Gnptab,Rab36,Sumo3,Tns3,Cmpk2,Dnmt3a,Nmt1,Polr2h,Ppm1a,Sema4d,Dhfr,Samd8,Tkt,Lrp10,Grhl2,1810013L24Rik,Mapk1,Denr,Nfkbie,Spag9,St6gal2,Prelid3a,Camk2a,Jph3,Smarcc2,Maip1,Inpp4a,Cln8,Tfcp2l1,Arl8a,Desi2,Ralgps2,Nek2,Ddr2,Ptpra,Gzf1,Tbc1d20,Zmat3,Tpm3,Extl2,Pdgfc,Tlcd4,Glipr2,Lrp8,Ssbp3,Slc2a1,Pik3r3,Trappc3,Crmp1,…	0.425166	0.0541133	0.861406	0.161356	5.74025e-05	1.27083
mmu-miR-187-3p	656	454	Tenm3	Fer,Ccm2,Galnt1,Calm1,Usf1,Afg3l1,Jup,Clpb,Ap4e1,Celf2,Tiam1,Foxj2,Cp,Gys1,Ssbp2,Cdip1,Cacna1e,Psap,Ldha,Dnajb1,Ampd3,Napa,Elovl1,Ubtf,Ctnnb1,Pcdhac1,Tgfbr1,Cav1,Mid1ip1,Snrpb2,Sertad1,Elk3,Nutf2,Bcl2l13,Syn2,Rnmt,Mrtfb,Syngr1,Tusc2,Wdr77,Fads1,Scarf2,Tnfaip8l2,Rnf170,Clip3,Tbp,Surf2,Tlk2,Anp32e,H3f3b,Rbfox3,Slc35c2,Rhbdl3,H2bc4,Sparc,Myh10,Irf1,Strn4,Med8,Zkscan1,Mknk1,Clvs2,Cd164,Ikbip,Eya3,Sar…	0.387478	0.110587	0.233182	0.395802	9.85576e-05	1.18457
mmu-miR-187-5p	727	381	Ttc3	Ncs1,Trim25,Mkrn2,Luzp1,Usf1,Sp1,Zmat2,Mef2d,Mrpl10,Vwa5a,Ell2,Clpb,Esam,Acp2,Celf2,Sf3a1,Tiam1,Dvl3,Plag1,As3mt,Cp,Cdip1,Wars2,Phb2,Wwox,Cnn2,Mapk14,Hdgf,Ldha,Kdm5a,Prdx2,Dnajb1,Celf1,Mef2c,Ctsb,Pdk1,Gtf2h1,Ap2m1,Elk3,Mrtfb,Adam19,Acad9,Kif11,Zmiz2,Arih2,Tlk2,Anp32e,Hal,Lonrf3,Pds5b,Cul4a,Srsf6,Suz12,Mafk,Rpain,Sparc,Irf1,Atp6ap1,Rnf145,Nop9,Zkscan1,Dusp6,Timp3,Rab1a,Nsg2,Cnot6,Mapk9,Tns3,Ube2g1…	0.420961	0.122556	0.832069	0.459788	1.33836e-07	1.24506
mmu-miR-188-3p	918	324	Bbx	Tbx4,Acsl6,Gm2a,Myo18a,Kat2b,Tpd52l2,Gnb1l,Cnnm3,Calm1,Agpat3,Sp1,Mef2d,Afg3l1,Vwa5a,Stk38l,Hoxc8,Ift46,Acp2,Celf2,Ykt6,Chaf1a,Cdk12,Cnot11,Pcdhgb6,Mxi1,Kpna1,Cdip1,Psap,Ikbkg,Gab2,Cnn2,Mapk14,Celf1,Igf1r,Mef2c,Ampd3,Crkl,Pfdn2,Zdhhc24,Cdt1,Mettl1,Sod2,Ap2m1,Pcdhac1,Arpp19,Mid1ip1,Cers4,Elk3,Pttg1ip,Mrtfb,Tusc2,Nxf1,Tmem167,Retn,Zkscan17,Srrm3,Pten,Rnf168,Chfr,Gata2,Casd1,Prrt1,Steap2,Acadsb,Plpp…	0.409456	0.154754	0.68083	0.624178	0.000109966	1.16116
mmu-miR-188-5p	943	379	Lcorl	Tbx4,C1d,Myo18a,Kat2b,Tpd52l2,Ilf2,Luzp1,Araf,Mef2d,Hoxc10,Hoxc9,Ap4e1,Bbc3,Celf2,Tiam1,Cacnb3,Tpm4,Ier3,Aven,Aak1,Ssbp2,Cdip1,Hira,Lpcat3,Traf6,Mapk14,Cic,Por,Ncoa2,Smpd4,Shpk,Naa60,Napa,Crkl,Zdhhc24,Nsmf,Gvin1,Mettl1,Neu1,Tgfbr1,Elk3,Nutf2,Rnmt,Mrtfb,Ubp1,Rassf1,Wdr77,Acad9,Tjap1,Zmiz2,Zfp273,Gdi1,Steap2,Capza2,Ppil4,Castor2,Pds5b,Aldoc,Rbfox3,Suz12,Ctsa,Ywhab,Cbx1,Septin9,Map2k3,Bcl2l11,Rnf145…	0.392426	0.158968	0.328275	0.645928	0.0102096	1.09928
mmu-miR-1892	2128	381	Ttc3	Hoxb9,Fgf6,Ncs1,Gmpr,Dazap2,Galnt1,Pdgfra,Acvrl1,Acvr1b,Gm2a,Myo18a,Txnrd3,Tpd52l2,Gnb1l,Heatr6,Grk6,Luzp1,Calm1,Agpat3,Sp1,Vps50,Smg5,Cct3,Mef2d,Def8,Jup,Stk38l,Hoxc10,Hoxc5,Clpb,Aif1l,Map3k3,Ap4e1,Ift46,Celf2,Ppard,Def6,Tmem161a,Ranbp3,Baz1b,Ap2a2,Rab8a,Fam32a,Efna2,Nosip,Pcdhgb6,Ier3,As3mt,Aven,Aak1,Mxi1,Cdip1,Angptl2,Ikbkg,Phb2,Lpcat3,Dnajb11,Wwox,Traf6,Prpsap2,Hdgf,U2af2,Ldha,Trp53,Rfx1,Prka…	0.37281	0.358732	0.0475468	0.998988	2.25607e-06	1.13926
mmu-miR-1893	543	381	Ttc3	Mnt,Tpd52l2,Vwa5a,Fbxo7,Ift46,Celf2,Map2k7,Ogdh,Brd4,Wwox,Lbr,U2af2,Celf1,Mef2c,Naa60,Ctsb,Stimate,Qrich1,Prpf31,P4ha1,Mettl16,Adam19,Pigl,Tlk2,Slc39a1,Mocs2,Nkap,Arl5b,Cant1,Zmynd8,Dlg4,Phf23,Ap2b1,Septin9,Irf1,Bcl2l11,Nop9,Cd164,Lims1,Zwint,Kitl,Csrp2,Txnrd1,D10Wsu102e,Mfap3,Bzw2,Sypl,Dnajc27,Dnmt3a,Txndc17,Stx8,Nmt1,Psma6,Mnat1,Hif1a,Sfxn1,Ccdc127,Pbrm1,Tef,Rbx1,Samm50,Parvb,Aco2,Dlg1,Snx4,Rip…	0.378925	0.0915374	0.103692	0.307537	0.00106168	1.16773
mmu-miR-1894-3p	1841	381	Ttc3	Klf6,Tbx4,Gmpr,Trim25,Mnt,Dazap2,Mkrn2,Myo18a,Txnrd3,Tpd52l2,Oxa1l,Luzp1,Poldip2,Araf,Ocrl,Sh3bp1,Sp1,Afg3l1,Def8,Fkbp10,Stk38l,Hoxc8,Pwp1,Fbxo7,Folr1,Clpb,Celf2,Sf3a1,Plaur,Rhoc,Ranbp3,Tle5,Baz1b,Kdelr1,Map2k7,Ap2a2,Ap1m1,Rab8a,Fam32a,Foxj2,Cacnb3,Nosip,Homer3,Aak1,Cp,Gys1,Mmd,Kpna1,Ssbp2,Gstm5,Cwc15,Angptl2,Ikbkg,Phb2,Dnajb11,Arhgef18,Wwox,Traf6,Hdgf,Cic,Celf1,Mef2c,Ctr9,Ampd3,Ctcf,Adh5,Ncoa2,N…	0.372823	0.310351	0.0480526	0.986343	9.03505e-09	1.1784
mmu-miR-1894-5p	1061	373	Pum2	Hoxb9,Mnt,Dazap2,Pdgfra,Gnb1l,Oxa1l,Grk6,Luzp1,Calm1,Sp1,Nom1,Stk38l,Aif1l,Map3k3,Ap4e1,Ift46,Bbc3,Celf2,Hltf,Tle5,Kdelr1,Cdkn1b,Fam32a,Foxj2,Ogdh,Pcdhgb6,Aak1,Gys1,Mmd,Hira,Dnajb11,Wwox,Hmox1,Cic,Prkaca,Dnajb1,Celf1,Smpd4,Napa,Vps54,Ctsb,Atp6v1b2,Zdhhc24,Stimate,Ubtf,Clic1,Cav1,Hnrnpa0,Ubqln4,Zfp212,Syn2,Rnmt,Mrtfb,Syngr1,Ubp1,Tusc2,Acad9,Tjap1,Srrm3,Ankrd52,Chfr,Slc39a1,Arnt,Capza2,Ppil4,Castor…	0.393838	0.17886	0.358624	0.747597	3.26391e-05	1.16245
mmu-miR-1895	990	454	Tenm3	Oxa1l,Grk6,Luzp1,Araf,Cnnm3,Zmat2,Smg5,Mef2d,Def8,Jup,Stk38l,Fbxo7,Ift46,Sdf2,Bbc3,Acp2,Sf3a1,Snrpd1,Baz1b,Fam32a,Ogdh,Tpm4,Cp,Ppfia3,Psap,Ikbkg,Dnajb11,Gab2,Mapk14,U2af2,Asf1b,Celf1,Shpk,Zbtb17,Tgfbr1,Arpp19,Twist2,Zmiz1,Bcl2l13,Pttg1ip,Syn2,Mrtfb,Wdr77,Fads1,Sugp1,Zkscan17,Atraid,Pten,Clip3,Wdfy2,Tlk2,Slc39a1,Prrt1,Capza2,Pds5b,Cd274,Cul4a,Rhot1,Rhbdl3,Gdap1l1,Ywhab,Vezf1,Ndel1,Med8,Bcl2l11,Psm…	0.380184	0.166891	0.117855	0.683359	0.000369473	1.14075
mmu-miR-1896	1269	381	Ttc3	Gmpr,Mnt,Cdh1,Comt,Dbt,Tpd52l2,Gnb1l,Heatr6,Add1,Luzp1,Agpat3,Sp1,Afg3l1,Def8,Nom1,Stk38l,Chordc1,Clpb,Ift46,Celf2,Ppard,Fam32a,Cdk12,Tpm4,Mmd,Kpna1,Gstm5,Phb2,Lpcat3,Dnajb11,Gab2,Chd5,Rfx1,Igf1r,Mef2c,Ncoa2,Smpd4,Vps54,Ctsb,Pfdn2,Zdhhc24,Nsmf,Pdk1,Stimate,Hmgcll1,Adam21,Nutf2,Zfp212,Pttg1ip,Syngr1,Ubp1,Tusc2,Rassf1,Nxf1,Wdr77,Tmem167,Zkscan17,Arih2,Fgfrl1,Atraid,Tnfaip8l2,Glis2,Tlk2,Efr3a,Nipsna…	0.388906	0.213924	0.256955	0.879363	5.2343e-05	1.14576
mmu-miR-1897-3p	397	379	Lcorl	Acvrl1,Luzp1,Zmat2,Jup,Aak1,Mxi1,Prdx2,Celf1,Mef2c,Runx1t1,Hmgcll1,Bcl2l13,P4ha1,Kdelr3,Rnf170,Tlk2,H3f3b,Crk,Pmp22,Atp6ap1,Herc4,Wdr82,Pofut2,Adarb1,Nsg2,Stx8,Gfm2,Thrb,Mtmr6,Gpr180,Bcl2l2,Rad1,Mtdh,Myo10,Fzd6,Srebf2,Mpv17l,Senp2,Kmt2d,Marchf5,Cmtr1,Rnf8,Yipf4,St6gal2,Gabbr1,Gnal,St8sia3,Rbm22,Ppp2r5b,Chka,Apba1,Map4k2,Add3,Slc18a2,Limd1,Dctn2,Tnrc6c,Bach1,Nrp1,Inpp4a,Ubxn4,Efcab2,Ralgps2,Nr4a2,…	0.401822	0.0669252	0.548306	0.207638	7.31846e-05	1.2306
mmu-miR-1897-5p	1157	379	Lcorl	Gnb1l,Nsun5,Ilf2,Zfp276,Grk6,Ocrl,Calm1,Zmat2,Cct3,Jup,Stk38l,Hoxc10,Hoxc8,Fbxo7,Clpb,Esam,Ift46,Rab34,Acp2,Celf2,Def6,Tmem161a,Tle5,Tiam1,Fam32a,Nosip,Mxi1,Mmd,Ssbp2,Cdip1,Ikbkg,Dnajb11,Wwox,Cnn2,Mapk14,Lbr,U2af2,Prdx2,Cic,Celf1,Igf1r,Mef2c,Bcas2,Ctcf,Ncoa2,Smpd4,Shpk,Naa60,Crkl,Mob1b,Zdhhc24,Ubtf,Usp19,Sod2,Neu1,Zmiz1,Hmgcll1,Mid1ip1,Elk3,Adam21,Nutf2,Hdac5,Zfp212,Pttg1ip,Syn2,Rnmt,Mrtfb,Syngr1…	0.389038	0.195044	0.25999	0.822711	2.11777e-08	1.21015
mmu-miR-1898	1135	454	Tenm3	Hoxb9,Dazap2,Galnt1,Acvr1b,Rdx,Myo18a,Kat2b,Ilf2,Add1,Grk6,Luzp1,Poldip2,Ocrl,Calm1,Agpat3,Mef2d,Jup,Stk38l,Hoxc5,Ift46,Acp2,Celf2,Cse1l,Rab8a,Cnot11,Prkcsh,Mxi1,Kpna1,Cdip1,Hira,Ikbkg,Phb2,Arhgef18,Traf6,Prdx2,Asf1b,Celf1,Igf1r,Ampd3,Naa60,Napa,Crkl,Ubtf,Gtf2h1,Eif1b,Pcdhac1,Cav1,Hnrnpa0,Phox2a,Sertad1,Elk3,Gabpa,Bcl2l13,Syn2,Mrtfb,Syngr1,P4ha1,Acad9,Kif11,Retn,Ehmt2,Clip3,Rnf168,Chp1,Pigl,Tlk2,…	0.395195	0.191335	0.391502	0.803996	1.45898e-07	1.20042
mmu-miR-1899	464	379	Lcorl	Luzp1,Fkbp10,Fbxo7,Aif1l,Sf3a1,Tmem39a,Ap1m1,Fam32a,Stk11,Cdk12,Cp,Farsa,Mmd,Ssbp2,Wars2,Celf1,Crkl,Cdt1,Neu1,Cav1,Snrpb2,Syngr1,Sugp1,Srrm3,Atraid,Pten,Rnf168,Cd83,Steap2,Casc3,Rbfox3,Atad5,Dbndd2,Nkiras2,Ap2b1,Plscr3,Frk,Cd164,Kitl,Sar1a,Cpm,Cdc34,Tns3,Dbnl,Cmpk2,Pafah1b1,Timm22,Papola,Trim27,Nqo2,Ccdc127,Nsun2,Ankra2,Gfm2,Elovl7,Samd8,Thrb,Mtdh,Rbx1,Slc38a2,Grina,Dlg1,Tfrc,Rabl3,Slc4a8,Map2,Rh…	0.395904	0.0782198	0.411229	0.253414	0.000501364	1.18686
mmu-miR-18a-3p	1027	381	Ttc3	Hoxb9,Klf6,Tbx2,Acsl6,Acvr1b,Tpd52l2,Gnb1l,Sp1,Zmat2,Smg5,Mef2d,Fkbp10,Nom1,Stk38l,Hoxc5,Ift46,Acp2,Celf2,Sf3a1,Baz1b,Fam32a,Stk11,Cdk12,Foxj2,Ogdh,Paf1,Ssbp2,Cdip1,Mcoln1,Traf6,U2af2,Kdm5a,Cic,Dnajb1,Igf1r,Ncoa2,Naa60,Crkl,Atp6v1b2,Pfdn2,Nsmf,Ubtf,Sod2,Pcdhac1,Tgfbr1,Mid1ip1,Cers4,Rnmt,Mrtfb,Syngr1,AI597479,Mettl16,Adam19,Acad9,Tmem167,Zmiz2,Retn,Ankrd52,Mocs2,Hal,Rbfox3,Igfbp4,Crk,Zmynd8,Pick1,…	0.399455	0.173129	0.491148	0.713455	0.000159503	1.14684
mmu-miR-18a-5p	781	379	Lcorl	Hoxb9,Acsl6,Dazap2,Sox9,Rdx,Gm2a,Tpd52l2,Agpat3,Mef2d,Afg3l1,Hoxc10,Clpb,Aif1l,Bbc3,Acp2,Rab8a,Dvl3,Ogdh,Nosip,Angptl2,Cacna1e,Ikbkg,Wars2,Dnajb11,Trp53,Rfx1,Dnajb1,Celf1,Igf1r,Mef2c,Bloc1s6,Crkl,Mob1b,Tpbg,Pdk1,Stimate,Arpp19,Dnajb6,Gabpa,Syn2,Tusc2,Tjap1,Tmem167,Zmiz2,Srrm3,Pigl,Ppp1cb,Prrt1,Arnt,Steap2,Wasf3,Pds5b,Rhot1,H2bc4,Stk4,Pmp22,Fxr2,Mfsd3,Rnf145,Zkscan1,Lrp11,Ppa1,Pwwp3a,Cnot6,Mapk9,C…	0.397658	0.131659	0.451189	0.50607	2.34096e-06	1.2105
mmu-miR-18b-3p	700	373	Pum2	Klf6,Tbx2,Myo18a,Tpd52l2,Gnb1l,Ilf2,Grk6,Calm1,Agpat3,Jup,Nom1,Aif1l,Ift46,Acp2,Sf3a1,Hltf,Tiam1,Il17ra,Map2k7,Ap2a2,Efna2,Foxj2,Aak1,Mmd,Mcoln1,Wwox,Kdm5a,Celf1,Igf1r,Smpd4,Vps54,Crkl,Atp6v1b2,Pfdn2,Nsmf,Ubtf,Runx1t1,Neu1,Clic1,M6pr,Cav1,Syngr1,AI597479,Pten,Ankrd52,Arnt,Cers2,Anp32e,Ppil4,Srsf6,Dbndd2,Ctsa,Mafk,Pick1,Med1,Ap2b1,Ndel1,Pank3,Irf1,Scml2,Bcl2l11,Atp2b1,Ddit4,Rab1a,Snrpd3,Txnrd1,Sum…	0.393479	0.118004	0.35306	0.437785	7.62086e-05	1.18695
mmu-miR-18b-5p	748	870	Pcbp3	Galnt1,Rdx,Tpd52l2,Pcbp3,Vps50,Mef2d,Bbc3,Cdkn1b,Wars2,Dnajb1,Celf1,Igf1r,Crkl,Mob1b,Atp6v1b2,Tpbg,Sod2,0610009B22Rik,Bcl2l13,Mrtfb,Tusc2,Mettl16,Tmem167,Pten,Tnfaip8l2,Tvp23b,Prrt1,Hivep2,Mocs2,Steap2,Acadsb,Hal,Pds5b,H3f3b,Rbfox3,Stk4,G3bp1,Fxr2,Pank3,Bcl2l11,Zkscan1,Sema6a,Sec63,Ccn2,Timp3,Cpm,D10Wsu102e,Adarb1,Asb3,Bzw2,Sypl,Klhl29,Rrm2,Cenpo,Adcy3,Unk,Pimreg,Stx8,Ppp2r5e,Wdr37,Entpd5,Fos,Gng…	0.422122	0.126096	0.841679	0.478503	4.7115e-09	1.27682
mmu-miR-1900	914	870	Pcbp3	Klf6,Comt,Mkrn2,Tpd52l2,Gnb1l,Oxa1l,Luzp1,Pcbp3,Araf,Sp1,Cct3,Snd1,Afg3l1,Fbxo7,Aif1l,Ift46,Celf2,Tle5,Tiam1,Kdelr1,Fam32a,Ogdh,Pcdhgb6,Ier3,Aak1,Mmd,Map3k11,Cdip1,Psap,Lpcat3,Mcoln1,Prkaca,Celf1,Mef2c,Ampd3,Smpd4,Naa60,Ctsb,Zbtb17,Zdhhc24,Ubtf,Runx1t1,Lsm2,Tgfbr1,Cav1,Zmiz1,Mid1ip1,Syngr1,AI597479,Tmem167,Pkd2l2,Slc39a1,Atf6b,Mocs2,Steap2,Ppil4,Nkap,Arl5b,Rbfox3,Rab5a,Zmynd8,Ywhab,Vezf1,Ap2b1,Mr…	0.396357	0.15408	0.421851	0.621143	5.90749e-05	1.16195
mmu-miR-1901	604	373	Pum2	Trim25,Mnt,Galnt1,Acvrl1,Calm1,Agpat3,Usf1,Hoxc5,Naglu,Clpb,Aif1l,Esam,Ift46,Baz1b,Efna2,Cdk12,Nosip,Ier3,Cp,Brd4,Angptl2,Ikbkg,Gab2,Hdgf,Hmox1,Celf1,Ampd3,Stimate,Runx1t1,Clic1,Cav1,Arpp19,Id3,Nutf2,Fut1,Repin1,Mrtfb,Syngr1,Tjap1,Tmem167,Retn,Ankrd52,Pkd2l2,Arnt,Steap2,Anp32e,Aldoc,Arl5b,Cant1,Nkiras2,Stk4,Ywhab,Rnf145,Plscr3,Gle1,Atp2b1,Kitl,Hbs1l,Sar1a,Pcbd1,Snrpd3,Mapk9,Arf5,Mfap3,Pum2,Itgb3,…	0.384959	0.101821	0.185635	0.352554	0.0324747	1.10169
mmu-miR-1902	1387	460	Snd1	Ncs1,Trim25,Cdh1,Acvr1b,Sox9,Add1,Luzp1,Ocrl,Calm1,Agpat3,Uhrf1,Vps50,Mef2d,Snd1,Vwa5a,Flot1,Stk38l,Chordc1,Clpb,Map3k3,Ift46,Rab34,Acp2,Celf2,Sf3a1,Ranbp3,Kdelr1,Chaf1a,Cdk12,Foxj2,Plag1,Nosip,Aak1,Brd4,Ppfia3,Mmd,Kpna1,Angptl2,Ikbkg,Dnajb11,Plod3,Hdgf,Ldha,Rfx1,Asf1b,Dnajb1,Celf1,Igf1r,Cs,Bloc1s6,Crkl,Arpc2,Nectin4,Nsmf,Ubtf,Runx1t1,Ap2m1,Pcdhac1,M6pr,Cav1,Arpp19,Hmgcll1,Dnajb6,Gabpa,Pttg1ip,Mr…	0.411329	0.233817	0.708144	0.914011	2.76664e-10	1.21704
mmu-miR-1903	1060	460	Snd1	Fgf6,Trim25,Mnt,Dazap2,Sox9,Gm2a,Zfp276,Agpat3,Sp1,Mef2d,Snd1,Hoxc5,Pwp1,Clpb,Uba1,Ap4e1,Sdf2,Celf2,Sf3a1,Kdelr1,Tmem39a,Map2k7,Cdkn1b,Plag1,Ogdh,Aak1,Gys1,Cdip1,Cacna1e,Wars2,Wwox,Mapk14,Celf1,Ncoa2,Smpd4,Naa60,Pfdn2,Mettl1,Neu1,Zmiz1,Cers4,Snrpb2,Gabpa,Zfp212,Eng,Tmem167,Rnf170,Ankrd52,Wdfy2,Chfr,Gadd45b,Fam163a,Arnt,Steap2,Ppil4,Cd274,Srsf6,Aldoc,Arl5b,Rab11fip4,Pmp22,Ywhab,Dlg4,Sparc,Mrpl45,R…	0.384755	0.178692	0.180577	0.746586	9.28002e-10	1.23712
mmu-miR-1904	1179	870	Pcbp3	Acsl6,Trim25,Mnt,Dbt,Acvr1b,C1d,Grk6,Poldip2,Pcbp3,Cnnm3,Usf1,Sp1,Mef2d,Stk38l,Hoxc5,Esam,Ap4e1,Ift46,Hltf,Snrpd1,Cse1l,Fam32a,Plag1,Tpm4,Aak1,Brd4,Gys1,Ssbp2,Plxna3,Wars2,Lpcat3,Mapk14,Kdm5a,Chd5,Cic,Dnajb1,Celf1,Por,Igf1r,Ampd3,Smpd4,Naa60,Napa,Mob1b,Nectin4,Cdt1,Runx1t1,Gtf2h1,Qrich1,Ap2m1,Ppp2r1a,Gtpbp3,Tgfbr1,Rhoa,Sertad1,Elk3,Nutf2,Ap1b1,Rnmt,Mrtfb,Ubp1,Mettl16,Adam19,Acad9,Srrm3,Wdfy2,Tbp,…	0.384039	0.198753	0.16692	0.83915	7.62086e-05	1.14678
mmu-miR-1905	722	460	Snd1	Klf6,Galnt1,Pdgfra,Acvr1b,Myo18a,Gnb1l,Grk6,Smg5,Snd1,Folr1,Ap4e1,Acp2,Tmem161a,Ranbp3,Ykt6,Tmem39a,Ogdh,Ppfia3,Ssbp2,Dnajb11,Mapk14,Dnajb1,Ampd3,Ncoa2,Smpd4,Vps54,Pdk1,Ubtf,Usp19,Mettl1,Clic1,M6pr,Tgfbr1,Cav1,Arpp19,Rhoa,Mid1ip1,Prpf31,Elk3,Mrtfb,Rassf1,Adam19,Tmem167,Zmiz2,Rnf168,Pigl,Gata2,Fam163a,Arnt,Mocs2,Lonrf3,Pds5b,Cd274,Aldoc,Cant1,Crk,Mybl2,Gdap1l1,Zcchc10,Vezf1,Irf1,Rnf145,Ppa1,Ddit4,…	0.39605	0.121713	0.414264	0.456247	1.49862e-05	1.19704
mmu-miR-1906	1159	350	Chn1	Klf6,Tbx2,Fer,Acsl6,Gmpr,Galnt1,Pdgfra,Gm2a,Ddx3x,Add1,Luzp1,Poldip2,Calm1,Agpat3,Usf1,Smg5,Tubb6,Afg3l1,Vwa5a,Hoxc8,Clpb,Acp2,Ppard,Ranbp3,Map2k7,Ap1m1,Foxj2,Cacnb3,Ogdh,As3mt,Gys1,Ssbp2,Hira,Plxna3,Ikbkg,Wars2,Gab2,Kdm5a,Chd5,Dnajb1,Mef2c,Smpd4,Naa60,Crkl,Elovl1,Mettl1,M6pr,Cav1,Arpp19,Nutf2,Mrtfb,Syngr1,P4ha1,Wdr77,Ifi35,Adam19,Tjap1,Tmem167,Zmiz2,Retn,Zkscan17,Chp1,Tvp23b,Pigl,Efr3a,Mocs2,Ste…	0.395833	0.195381	0.4087	0.824229	0.00795755	1.09424
mmu-miR-1907	1501	381	Ttc3	Klf6,Mnt,Acvr1b,Rdx,Gm2a,Myo18a,Tpd52l2,Oxa1l,Grk6,Poldip2,Cnnm3,Agpat3,Vps50,Zmat2,Smg5,Mef2d,Def8,Jup,Stk38l,Hoxc10,Hoxc8,Hoxc9,Chordc1,Fbxo7,Aif1l,Celf2,Ppard,Rab8a,Fam32a,Efna2,Cdk12,Cnot11,Foxj2,Dvl3,Plag1,Ogdh,Tpm4,Ier3,Mxi1,Ppfia3,Cdip1,Hira,Psap,Wars2,Lpcat3,Arhgef18,Wwox,Traf6,Mapk14,Hdgf,U2af2,Kdm5a,Asf1b,Dnajb1,Celf1,Ctr9,Ncoa2,Smpd4,Naa60,Vps54,Tpbg,Zdhhc24,Nsmf,Mettl1,Neu1,Lsm2,Tgfbr…	0.398566	0.253034	0.47395	0.940819	9.28002e-10	1.20587
mmu-miR-190a-3p	26	70	Naa50	Kat2b,Mef2c,Enox1,Bcl6,Mkln1,Tfcp2l1,Kctd7,Senp1,Rbm27,Phf20l1,Kctd4,Nfia,Slc38a9,Dclk1,Naa50,Fgd4,Arhgap25,Nufip2,Lpin1,Mllt3,Slain2,Strbp,Ccdc6,Smim13,Tomm70a,Xkr6	0.376812	0.00438301	0.0837127	0.00733434	0.241099	1.15152
mmu-miR-190a-5p	11	105	Crebrf	Mef2c,Eng,Dpp8,Eda2r,Ythdc2,Cdr2l,Crebrf,Zfp185,Rb1cc1,Tial1,Nlgn1	0.407407	0.00185435	0.643146	0.00177036	0.515821	0.994398
mmu-miR-190b-3p	190	350	Chn1	Fbxo7,Tpm4,Gys1,Ikbkg,Mob1b,Rnf170,Tvp23b,Psmd11,Bcl2l11,Cpm,Mapk9,Gna13,Rnf144a,Taf15,Ube2g1,Snapc1,Papola,Traf3,Thrb,Slc39a14,Pak2,Ets2,Nus1,Marchf5,Clns1a,Paip1,Inpp4a,Ralgps2,Pter,Ivd,Sec62,Scamp3,Ddah1,Tmem68,Coq3,Casp8ap2,Ppt1,Pnrc2,Gnb1,Ppp2r2c,Brap,Triap1,Polr3e,Enox2,Zfp275,Lamp1,Arhgef7,Cnot7,Slc10a7,Tfdp2,Mon1b,Tmem127,Pja1,Clip2,Bach2,Rnf44,Rbpj,Lpp,Cited2,Pygo1,Clvs1,Ubn2,Zbtb41,1810…	0.439815	0.0320297	0.941325	0.0887709	0.00091199	1.27591
mmu-miR-190b-5p	52	229	Foxp1	Gab2,Pttg1ip,Pcnx,Tsc22d1,Retreg1,Slc4a8,Nrp2,Itgb6,Fbxo3,Rab22a,Eif4e,Ddah1,Brap,Grk1,Ctnnd1,Fam126b,Gabrb3,Rgs8,Zswim5,Gatad2b,Ankrd40,Cdr2l,Pdss1,Csrnp3,Pik3r1,Lsm10,Gdpgp1,Dedd,Susd6,Zfand6,Osbpl3,Dpysl5,Atxn1l,Tlcd3a,Usp44,Wnk3,Homer2,Zfp827,Samd4,Chml,Iqck,Foxp1,Ammecr1l,Qser1,Ube2j1,Amot,Bid,Snph,Ptpn3,Hlcs,Cyp3a57,Cdh10	0.403101	0.00876601	0.570561	0.0202327	0.115762	1.18661
mmu-miR-191-3p	555	350	Chn1	Dbt,Mkrn2,Ddx3x,Luzp1,Vps50,Mef2d,Afg3l1,Vwa5a,Jup,Ranbp3,Ykt6,Tmem39a,Aak1,Cp,Mmd,Cdip1,Ikbkg,Asf1b,Bloc1s6,Smpd4,Nectin4,Gtf2h1,Eif1b,Zmiz1,Snrpb2,Elk3,Nutf2,Gabpa,Repin1,Syngr1,Nxf1,Fads1,Tmem167,Ankrd52,E2f4,Hivep2,Mocs2,Steap2,Srsf6,Vezf1,Mfsd3,Zkscan1,Rhobtb1,Poc1b,Hbs1l,Dnajb12,Apc2,Cpm,Mapk9,Rnft1,Mfap3,Nrcam,Dnajc27,Itgb3,Timm22,Per1,Ppp2r5e,Ppm1a,Snapc1,Galnt16,Fos,Zfp346,Cdk20,Ccdc127,…	0.416354	0.0935604	0.779464	0.319423	0.000234899	1.20249
mmu-miR-191-5p	319	347	Nfat5	Sox9,Luzp1,Ocrl,Fbxo7,Esam,Celf2,Hmox1,Igf1r,Pdk1,Ap2m1,Tgfbr1,Hnrnpa0,Prpf31,Dnajb6,AI597479,Prrt1,Cers2,Pds5b,Srsf6,Mybl2,Stk4,Cuedc1,Ap2b1,Irf1,Dusp6,Ccn2,Fgd6,Sumo3,Cdc34,Cnot6,Dnmt3a,Actr10,Vrk1,Trim27,Med10,Spata13,Deptor,Pde1b,Il1rap,Klhl24,Smarcd1,Prr13,Ivns1abp,Marchf5,Med20,Spast,Yipf4,Iws1,Dcp2,Sec11c,Impa2,Smad2,Gnaq,Plaat3,Inpp5a,Mkln1,Faf2,Casp4,Nrp2,Inpp4a,Plekhb2,Agap1,Asb1,Ralgps…	0.442441	0.0537761	0.950936	0.160091	7.84568e-05	1.266
mmu-miR-1911-3p	1027	454	Tenm3	Cdh1,Comt,Ccm2,Tbrg4,Add1,Grk6,Ocrl,Agpat3,Sp1,Afg3l1,Jup,Clpb,Celf2,Tle5,Tiam1,Ap2a2,Foxj2,Dvl3,Ogdh,Cdip1,Angptl2,Wwox,Asf1b,Celf1,Igf1r,Mef2c,Naa60,Napa,Ctsb,Pfdn2,Srm,Nsmf,Pdk1,Cav1,Hmgcll1,Gabpa,Bcl2l13,Syn2,Rnmt,Mrtfb,P4ha1,Fads1,Acad9,Tmem167,Rnf170,Tvp23b,Ankrd52,Tlk2,Steap2,Ppil4,Wasf3,Cd274,Srsf6,Slc35c2,Dbndd2,Nkiras2,Zmynd8,Mafk,Med1,Pmp22,Mfsd3,Zkscan1,Mknk1,Sema6a,Frk,Poc1b,Eya3,Rab…	0.395761	0.173129	0.405665	0.713455	5.17334e-07	1.19816
mmu-miR-1911-5p	707	460	Snd1	Trim25,Calm1,Smg5,Snd1,Mrpl10,Tubb6,Def8,Hoxc5,Clpb,Tmem39a,Map2k7,Cdkn1b,Rab8a,Fam32a,Cdk12,Cp,Mmd,Eif2b2,Prpsap2,Mapk14,Kdm5a,Mef2c,Ampd3,Crkl,Atp6v1b2,Runx1t1,Sod2,Ik,Cav1,Prpf31,Ubqln4,Tusc2,AI597479,Acad9,Scarf2,Tjap1,Ankrd52,Wdfy2,Tlk2,Atp6v0e,Anp32e,Wasf3,Arl5b,Rhbdl3,Crk,Myh10,Rnf145,Zkscan1,Sema6a,Atp2b1,Kitl,Ccn2,Fgd6,Micu1,Slc36a1,Sumo3,Mapk9,Tns3,Cnot8,Mfap3,Bzw2,Stxbp4,Gna13,Dnajc27,…	0.397862	0.119184	0.456753	0.444613	4.29361e-07	1.23997
mmu-miR-1912-3p	513	460	Snd1	Mnt,Sox9,Gm2a,Luzp1,Calm1,Snd1,Acp2,Tiam1,Chaf1a,Ogdh,Ier3,Angptl2,Cnn2,Celf1,Adh5,Crkl,Zdhhc24,Usp19,Sod2,Ap2m1,Hmgcll1,Mrtfb,Kif11,Pten,Clip3,Fam163a,H3f3b,Srsf6,Arl5b,Dbndd2,Kansl1,Dusp14,Ap2b1,Mrpl45,Rnf145,Psme3,Clvs2,Sec63,Sar1a,Cnot6,Canx,Tns3,Mfap3,Gna13,Klf11,Dnajc27,Aurkb,Snapc1,Yy1,Hmgcr,Emb,Amer2,Ccdc25,Dnajc3,Ywhaz,1810013L24Rik,Grina,Mapk1,Pak2,Tfrc,Fyttd1,Ivns1abp,Ube2j2,Pde10a,Del…	0.413043	0.0864801	0.734446	0.288569	1.39336e-09	1.33813
mmu-miR-1912-5p	998	379	Lcorl	Dazap2,Mkrn2,Sox9,Rdx,Myo18a,Tpd52l2,Add1,Agpat3,Usf1,Vps50,Mef2d,Jup,Map3k3,Acp2,Celf2,Cse1l,Cnot11,Ogdh,Pcdhgb6,Cp,Mxi1,Kpna1,Ikbkg,Dnajb11,Celf1,Srm,Gtf2h1,Usp19,Ap2m1,Tgfbr1,Cav1,Arpp19,Hmgcll1,Dnajb6,Pttg1ip,Mrtfb,Ubp1,Wdr77,Kdelr3,Acad9,Scarf2,Tmem167,Zmiz2,Rnf168,Chp1,Pigl,Tlk2,Cd83,Fam163a,Steap2,Ppil4,Hal,Cd274,Rab11fip4,Rhbdl3,Slc12a7,Crk,Zmynd8,Med1,Stk4,Vezf1,Cuedc1,Pank3,Septin9,Map2…	0.41428	0.16824	0.754679	0.688164	1.91688e-07	1.21059
mmu-miR-192-3p	550	460	Snd1	Calm1,Sp1,Vps50,Snd1,Mrpl10,Kpna1,Cdip1,Traf6,Mapk14,Kdm5a,Igf1r,Cs,Pfdn2,Ubtf,Qrich1,Cav1,Arpp19,Rhoa,Hmgcll1,Prpf31,Bcl2l13,Mrtfb,Wdr77,AI597479,Chfr,Castor2,Crk,Stk4,Ywhab,Vezf1,Kansl1,Cbx1,Rnf145,Ap4m1,Sec63,Zwint,Uhrf1bp1l,Sgk1,Hbs1l,Apc2,D10Wsu102e,Wdr82,Xpo1,Slu7,Stxbp4,Gna13,Dnajc27,Myt1l,Lrrc59,Psma6,Mnat1,Vrk1,Gng4,Id4,Wrnip1,Med10,Dhfr,Tasor,Pbrm1,Dcp1a,Scara5,Hr,Mtdh,Grhl2,Tef,Samm50,…	0.401753	0.0927175	0.547294	0.312342	5.90813e-07	1.26953
mmu-miR-192-5p	200	379	Lcorl	Kat2b,Luzp1,Acp2,Cp,Rfx1,Celf1,Mef2c,Cs,Bloc1s6,Mrtfb,Slc39a1,Zkscan1,Micu1,Hif1a,Acot2,Eaf1,Capn7,Rnaseh2b,Amer2,Slc39a14,Samm50,Senp2,Cxadr,Marchf5,Sgo1,Smad2,Tmx3,Trub1,Cd28,Ubxn4,Rgs5,Orc4,Zbtb43,Scn2a,Elf5,Ubox5,Atrn,Knl1,Tpx2,Raly,Mtfr1,Epb41l1,Rprd1b,Skil,P2ry1,Nras,Lef1,Tlcd4,Epha7,Zdhhc21,Mtf1,Ccnl2,Polr2b,Aebp2,Etnk1,Zfp84,Tacc2,Acsl4,Rwdd4a,Rbl2,Gpt2,Ap1g1,Bnip2,Il17rd,Ppp1r9a,Ptpdc1,S…	0.452489	0.0337154	0.976227	0.0933232	0.00476617	1.21772
mmu-miR-1927	1057	379	Lcorl	Klf6,Ncs1,Mnt,Dazap2,Rdx,Gnb1l,Oxa1l,Heatr6,Add1,Calm1,Zmat2,Smg5,Mrpl10,Tubb6,Def8,Jup,Stk38l,Hoxc5,Chordc1,Clpb,Acp2,Tle5,Tiam1,Fam32a,Aak1,Cp,Farsa,Phb2,Dnajb11,Wwox,Asf1b,Dnajb1,Celf1,Mef2c,Cs,Ampd3,Ctcf,Ctsb,Crkl,Nectin4,Zdhhc24,Nsmf,Pdk1,Ubtf,Usp19,Lsm2,Zmiz1,Hnrnpa0,Prpf31,Dnajb6,Acad9,Retn,Arih2,Rnf170,Rnf168,Chp1,Pigl,Tlk2,Efr3a,Gata2,Cd83,Fam163a,Ctss,Steap2,Acadsb,Cers2,Castor2,Nkap,Pd…	0.379806	0.178186	0.113809	0.743551	2.00145e-05	1.16021
mmu-miR-1928	226	152	Luc7l2	Grk6,Nom1,Ogdh,Ppfia3,Plxna3,Bcas2,Runx1t1,Sod2,Tgfbr1,Snap47,Acad9,Tmem167,Ankrd52,Rbfox3,Micu1,Rnft1,Ppm1d,Ube2g1,Mfsd11,Snx11,Nqo2,Gfm2,Dhfr,Slc39a14,Slc4a8,Cep43,Pde10a,Slc30a6,Pgap6,Prrc1,Prpf19,Vldlr,Sfxn2,Nrp1,Xiap,Prex2,Ctla4,Ppm1f,Agap1,Nuf2,Tsc1,Galk2,Spred1,Slc20a1,Tpx2,Pkia,Dhx35,Sike1,Khdc4,Fbxw7,Tmem38b,Rad23b,Hook1,Ndc1,Mtf1,Klhl7,Rufy3,Cyfip1,Dock11,Fundc2,Arl2bp,D230025D16Rik,Ned…	0.428843	0.0380984	0.887203	0.110268	0.0495839	1.14206
mmu-miR-1929-3p	1019	381	Ttc3	Ncs1,Galnt1,Gnb1l,Luzp1,Ocrl,Calm1,Agpat3,Mrpl10,Afg3l1,Clpb,Uba1,Acp2,Celf2,Tmem161a,Tiam1,Map2k7,Nosip,Tpm4,Aak1,Mmd,Cdip1,Cacna1e,Plxna3,Ikbkg,Lpcat3,Wwox,Cnn2,Prpsap2,Rfx1,Celf1,Igf1r,Ctcf,Ncoa2,Stimate,Gtf2h1,Qrich1,Ap2m1,Cav1,Zmiz1,Hnrnpa0,Elk3,Dnajb6,Zfp212,Repin1,Mrtfb,Nxf1,Zkscan17,Arih2,Rnf168,Chp1,Glis2,Tlk2,Steap2,Pds5b,Arl5b,Rbfox3,Cant1,Crk,Mlx,Rab5a,Gdap1l1,Stk4,Dlg4,Mief2,Ap2b1,Ma…	0.394961	0.17178	0.383409	0.706626	2.55301e-08	1.22206
mmu-miR-1929-5p	530	381	Ttc3	Hoxb9,Trim25,Comt,Pdgfra,Gnb1l,Fbxo7,Celf2,Tmem161a,Hltf,Cdkn1b,Wwox,Lbr,Chd5,Celf1,Crkl,Pdk1,Ap2m1,Gtpbp3,Tgfbr1,Elk3,Nutf2,Repin1,Adam19,Pten,Pigl,Ankrd52,E2f4,Tlk2,Slc39a1,Acadsb,Nelfcd,Aldoc,Arl5b,Suz12,Crk,Ywhab,Bcl2l11,Nop9,Gipc1,Zkscan1,Lims1,Atp2b1,Kitl,Eya3,Cpm,Txnrd1,D10Wsu102e,Slc36a1,Canx,Adcy1,Hs1bp3,Rnf144a,Dmac2l,Ippk,Habp4,Zfp346,Ankra2,Elovl7,Rcbtb1,Dnajc3,Ywhaz,Slc38a2,Mpv17l,Fy…	0.40458	0.0893459	0.595094	0.297167	3.96354e-08	1.28703
mmu-miR-1930-3p	1042	379	Lcorl	Hoxb9,Klf6,Fer,Acsl6,Dazap2,Pdgfra,Tpd52l2,Gnb1l,Oxa1l,Add1,Luzp1,Agpat3,Cct3,Afg3l1,Stk38l,Clpb,Ift46,Acp2,Tle5,Map2k7,Rab8a,Gars,Mmd,Ssbp2,Cdip1,Angptl2,Ikbkg,Wars2,U2af2,Ufd1,Asf1b,Dnajb1,Celf1,Ampd3,Naa60,Vps54,Ctsb,Crkl,Elovl1,Nsmf,Runx1t1,Pcdhac1,M6pr,Cav1,Rhoa,Elk3,Bcl2l13,P4ha1,Rassf1,Nxf1,AI597479,Kif11,Retn,Rnf170,Pigl,E2f4,Ppp1cb,Tlk2,Steap2,Ppil4,Hal,Nkap,Ppfibp1,Rab11fip4,Slc35c2,Nki…	0.387217	0.175657	0.227618	0.728882	0.000114503	1.14381
mmu-miR-1930-5p	609	870	Pcbp3	Cdh1,Gm2a,Tpd52l2,Zfp276,Pcbp3,Agpat3,Def8,Ap4e1,Bbc3,Celf2,Tmem161a,Cdkn1b,Brd4,Cdip1,Hira,Dnajb1,Igf1r,Ampd3,Naa60,Gvin1,Ubtf,Pcdhac1,Cers4,Elk3,Nutf2,Syn2,Rassf1,Ankrd52,Tlk2,Wasf3,Rbfox3,Nkiras2,Gdap1l1,Mafk,Med1,Vezf1,Cuedc1,Kansl1,Dusp14,Septin9,Rnf145,Kitl,Sgk1,Mdm1,D10Wsu102e,Adarb1,Canx,Jade2,Med7,Adcy1,Bzw2,Laptm4a,Dnajc27,Myt1l,Pafah1b1,Vamp2,Zc3h14,Actr10,Pcnx,Ylpm1,Traf3,Ippk,Zfp346,…	0.396226	0.102664	0.417552	0.355842	6.49138e-09	1.28578
mmu-miR-1931	1048	381	Ttc3	Ncs1,Gmpr,Dazap2,Tbrg4,Pdgfra,Luzp1,Ocrl,Flot1,Stk38l,Hoxc10,Clpb,Map3k3,Ap4e1,Sf3a1,Ppard,Tle5,Ap1m1,Homer3,Cp,Ssbp2,Cdip1,Ikbkg,Wars2,Traf6,Mapk14,Prkaca,Dnajb1,Celf1,Mef2c,Bloc1s6,Naa60,Crkl,Atp6v1b2,Arpc2,Zdhhc24,Stimate,Sod2,Ap2m1,Pcdhac1,M6pr,Tgfbr1,Nutf2,Bcl2l13,Rnmt,Mrtfb,P4ha1,Ubp1,Snap47,Tusc2,AI597479,Fads1,Scarf2,Arih2,Chp1,Hps5,Ankrd52,Wdfy2,Surf2,Cd83,Hivep2,Ube2a,H3f3b,Cant1,Atad5,…	0.379298	0.176669	0.107233	0.736216	2.07384e-05	1.16726
mmu-miR-1932	680	870	Pcbp3	Pdgfra,Ddx3x,Tpd52l2,Add1,Pcbp3,Zmat2,Snd1,Tiam1,Cse1l,Kdelr1,Ap1m1,Ogdh,Cp,Mxi1,Ssbp2,Cdip1,Dnajb11,Celf1,Mef2c,Ubtf,Runx1t1,Nutf2,Gabpa,Bcl2l13,Mrtfb,Nxf1,Adam19,Tmem167,Zmiz2,Tnfaip8l2,Pigl,Glis2,Ankrd52,Mocs2,Srsf6,Zmynd8,Vezf1,Kansl1,G3bp1,Myh10,Irf1,Strn4,Med8,Rnf145,Sar1a,Dnajb12,Micu1,Rab1a,Pwwp3a,Cpm,Txnrd1,D10Wsu102e,Adarb1,Sumo3,Asb3,Mapk9,Tns3,Stxbp4,Kif3c,Snx11,Stx8,Timm9,Snapc1,Galn…	0.402605	0.114633	0.560445	0.417805	0.00128867	1.14438
mmu-miR-1933-3p	824	460	Snd1	Mnt,Comt,Dazap2,Sox9,Gm2a,Add1,Luzp1,Araf,Zmat2,Mef2d,Snd1,Jup,Hoxc8,Naglu,Fbxo7,Map3k3,Ranbp3,Tle5,Tiam1,Cdkn1b,Rab8a,Brd4,Ssbp2,Cdip1,Plxna3,Wars2,Traf6,Kdm5a,Asf1b,Celf1,Bloc1s6,Shpk,Naa60,Napa,Crkl,Zbtb17,Mob1b,Pdk1,Neu1,Lsm2,Zfp212,Mrtfb,Ubp1,Fads1,Zkscan17,Tvp23b,Pigl,Chfr,Arnt,Steap2,Anp32e,Ppil4,Castor2,Srsf6,Dnttip1,Rhot1,Pmp22,Ywhab,Vezf1,Kansl1,Ap2b1,Mrpl45,Irf1,Map2k3,Atp6ap1,Rnf145,N…	0.399031	0.138908	0.483055	0.543753	2.44485e-09	1.2614
mmu-miR-1933-5p	576	379	Lcorl	Sox9,Poldip2,Agpat3,Vwa5a,Stk38l,Clpb,Acp2,Def6,Hltf,Cnot11,Foxj2,Cp,Mmd,Ssbp2,Cdip1,Ufd1,Ncoa2,Napa,Ubtf,Mettl1,Ik,Ubp1,Pten,Rnf168,Fam163a,Pds5b,Slc35c2,Rhbdl3,Dbndd2,Gdap1l1,Ywhab,Myh10,Zkscan1,Sec63,Cd164,Wasf1,Echdc1,Ccdc59,Poc1b,Dnajb12,Rab1a,Txnrd1,Jade2,Tns3,Stxbp4,Pum2,Nrcam,Pimreg,Ppp2r5e,Mnat1,Wdr37,Cdca7l,Ylpm1,Irf4,Nqo2,Sema4d,Aopep,Sfxn1,Zfp346,Ccdc127,Elovl7,Samd8,Txndc16,Enox1,Slc…	0.383234	0.0971005	0.156297	0.33308	2.27582e-07	1.26214
mmu-miR-1934-3p	1224	460	Snd1	Klf6,Gmpr,Galnt1,C1d,Gm2a,Nsun5,Luzp1,Calm1,Uhrf1,Zmat2,Snd1,Def8,Hoxc5,Ift46,Bbc3,Acp2,Celf2,Plaur,Ppard,Tiam1,Cdkn1b,Dvl3,Pcdhgb6,Cp,Mxi1,Mmd,Kpna1,Ssbp2,Map3k11,Wwox,Cnn2,Traf6,Mapk14,U2af2,Ldha,Kdm5a,Prdx2,Prkaca,Asf1b,Dnajb1,Celf1,Mef2c,Cs,Shpk,Naa60,Crkl,Pfdn2,Gtf2h1,Usp19,Cdk4,Sod2,Pcdhac1,M6pr,Tgfbr1,Cav1,Arpp19,Hnrnpa0,Hmgcll1,Phox2a,Elk3,Gabpa,Bcl2l13,Pttg1ip,Syn2,Rnmt,Mrtfb,Syngr1,P4ha…	0.36581	0.206339	0.0202327	0.856601	3.4072e-06	1.16422
mmu-miR-1934-5p	877	870	Pcbp3	Tbx2,Mnt,Tpd52l2,Nsun5,Pcbp3,Uhrf1,Vps50,Jup,Hoxc5,Aif1l,Ap4e1,Acp2,Celf2,Vrk3,Plaur,Map2k7,Fam32a,Ogdh,Ier3,Cdip1,Psap,Wars2,Dnajb11,Mcoln1,Kdm5a,Celf1,Igf1r,Mef2c,Bloc1s6,Naa60,Ctsb,Zdhhc24,Stimate,Neu1,Clic1,Cav1,Hnrnpa0,Snrpb2,Zfp212,Rnmt,Mrtfb,Rassf1,Acad9,Kif11,Srrm3,Tlk2,Cd83,Hal,Casc3,Rbfox3,Ctsa,Pmp22,Dlg4,Ap2b1,Mrpl45,Septin9,Nop9,Plscr3,Zkscan1,Mknk1,Echdc1,Uhrf1bp1l,Ccn2,Ifngr1,Ddit4,…	0.383975	0.147842	0.165402	0.589024	0.00126745	1.13335
mmu-miR-1936	671	379	Lcorl	Rdx,Myo18a,Clpb,Map3k3,Ap4e1,Acp2,Hltf,Plag1,Ogdh,Aak1,Brd4,Ssbp2,Wars2,Arhgef18,Traf6,Ctcf,Smpd4,Ctsb,Zbtb17,Mob1b,0610009B22Rik,Zmiz1,Ap1b1,Eng,Mrtfb,P4ha1,Kif11,Pten,Chp1,Fam163a,Capza2,Ppil4,Rbfox3,Dbndd2,Crk,Nkiras2,Med1,Vezf1,Kansl1,Sparc,Dusp14,Cbx1,Septin9,Scml2,Rnf31,Zkscan1,Sema6a,Lims1,Sar1a,Frs2,Rab36,Cpm,Nsg2,Mfap3,Klhl29,Dnajc27,Dnmt3a,Snx11,Actr10,Vrk1,Ippk,Sema4d,Cdk20,Ccdc127,Lpc…	0.413687	0.113115	0.742539	0.409206	2.75822e-09	1.28494
mmu-miR-1938	840	381	Ttc3	Acvr1b,Tpd52l2,Agpat3,Usf1,Mef2d,Acp2,Celf2,Ap2a2,Fam32a,Tpm4,Homer3,Cp,Brd4,Mxi1,Ppfia3,Plxna3,Dnajb11,Gab2,Mapk14,Prkaca,Crkl,Arpc2,Pfdn2,Stimate,Ubtf,Cdk4,Cav1,Rhoa,Hmgcll1,Phox2a,Nutf2,Gabpa,Syn2,Mrtfb,Syngr1,Ubp1,Acad9,Tmem167,Pten,Fam163a,Ppil4,Lonrf3,Ppfibp1,Aldoc,Rbfox3,Rhot1,Crk,Mlx,Gdap1l1,Stk4,Dlg4,Pank3,Mrpl45,Irf1,Plscr3,Zkscan1,Sec63,Zwint,Hbs1l,Fgd6,Sar1a,Frs2,Rab36,Csrp2,D10Wsu102…	0.4	0.141605	0.505311	0.560445	1.35492e-05	1.17833
mmu-miR-193a-3p	713	460	Snd1	Ncs1,Pdgfra,Rdx,C1d,Tpd52l2,Snd1,Def8,Ell2,Stk38l,Acp2,Hltf,Baz1b,Cnot11,Ogdh,Pcdhgb6,Aak1,Cp,Mmd,Kpna1,Ikbkg,Mcoln1,Kdm5a,Celf1,Mef2c,Ncoa2,Vps54,Ctsb,Pfdn2,Ubtf,Ap2m1,Clic1,Tgfbr1,Elk3,Dnajb6,Gabpa,P4ha1,Nxf1,Tmem167,Zmiz2,Steap2,Acadsb,Aldoc,Arl5b,Rbfox3,Cant1,Rhot1,Ctsa,Nkiras2,Kansl1,Myh10,Irf1,Scml2,Sema6a,Gle1,Tube1,Stx7,Ddit4,Micu1,Rab36,Wdr82,Adarb1,Sdc1,Rnf144a,Ddx42,Mfsd11,Timm22,Lrrc5…	0.413333	0.120196	0.736975	0.450177	8.05619e-07	1.2284
mmu-miR-193a-5p	1137	870	Pcbp3	Hoxb9,Klf6,Ncs1,Dbt,Rdx,Gnb1l,Luzp1,Pcbp3,Ocrl,Calm1,Agpat3,Sp1,Smg5,Fkbp10,Stk38l,Hoxc5,Clpb,Map3k3,Ap4e1,Acp2,Celf2,Plaur,Chaf1a,Fam32a,Stk11,Cdk12,Foxj2,Nosip,Homer3,Cp,Gys1,Ssbp2,Gstm5,Cdip1,Lpcat3,Sin3b,Gab2,Traf6,Lbr,Chd5,Dnajb1,Celf1,Mef2c,Naa60,Ctsb,Crkl,Nsmf,Stimate,Gtf2h1,Sod2,Ap2m1,Cav1,Arpp19,Rhoa,Cers4,Ubqln4,Bcl2l13,Pttg1ip,Syn2,Rnmt,Mrtfb,Syngr1,Snap47,Tusc2,AI597479,Fads1,Acad9,Tm…	0.382185	0.191672	0.144664	0.805766	4.99369e-05	1.15045
mmu-miR-193b-3p	655	350	Chn1	Ncs1,Gm2a,Tpd52l2,Poldip2,Araf,Agpat3,Mef2d,Stk38l,Aif1l,Celf2,Plaur,Ppard,Ykt6,Baz1b,Kdelr1,Cdkn1b,Rab8a,Ogdh,Mmd,Ikbkg,Wars2,Cnn2,Prdx2,Cic,Rfx1,Celf1,Mef2c,Ctsb,Crkl,Mettl1,Tgfbr1,Cers4,Nutf2,Gabpa,Bcl2l13,Rnmt,Eng,Tusc2,Rassf1,Tmem167,Kif11,Chp1,Gata2,Atf6b,Fam163a,Steap2,Pds5b,Aldoc,Rbfox3,Rab5a,Pick1,Med1,Vezf1,Kansl1,Dlg4,Sparc,Irf1,Eya3,Sar1a,Ddit4,Dnajb12,Cpm,Txnrd1,Wdr82,Adarb1,Cnot6,Ar…	0.426988	0.110418	0.872534	0.394031	2.43467e-05	1.19634
mmu-miR-193b-5p	1595	870	Pcbp3	Hoxb9,Acsl6,Itgb2,Comt,Dbt,Dazap2,Mkrn2,Pdgfra,Acvrl1,Rdx,Gnb1l,Oxa1l,Zfp276,Poldip2,Pcbp3,Ocrl,Calm1,Agpat3,Usf1,Sp1,Vps50,Zmat2,Snd1,Afg3l1,Ell2,Jup,Nom1,Stk38l,Pwp1,Clpb,Uba1,Map3k3,Ift46,Acp2,Celf2,Sf3a1,Ppard,Hltf,Tle5,Map2k7,Fam32a,Cdk12,Ogdh,Tpm4,Aak1,Cp,Ppfia3,Gstm5,Plxna3,Ikbkg,Dnajb11,Gab2,Traf6,Hdgf,Ufd1,Rfx1,Dnajb1,Celf1,Mef2c,Bloc1s6,Naa60,Napa,Pfdn2,Zdhhc24,Gtf2h1,Ctnnb1,Pcdhac1,Tgf…	0.384337	0.268881	0.171978	0.958523	2.36203e-06	1.15286
mmu-miR-194-1-3p	936	379	Lcorl	Ncs1,Trim25,Tbrg4,Galnt1,Rdx,Poldip2,Usf1,Sp1,Hoxc5,Ap4e1,Celf2,Hltf,Rab8a,Ogdh,Tpm4,Mxi1,Gstm5,Cacna1e,Lpcat3,Sin3b,Mapk14,Prdx2,Cic,Igf1r,Pan2,Nectin4,Ik,Neu1,Pcdhac1,Tgfbr1,Cav1,Rhoa,Cers4,Snrpb2,Prpf31,Bcl2l13,Pttg1ip,Rnmt,Mrtfb,Zmiz2,Zkscan17,Tlk2,Efr3a,Mocs2,Capza2,Castor2,Ppfibp1,Srsf6,Arl5b,Atad5,Dbndd2,Ap2b1,Irf1,Med8,Hars2,Rnf31,Psme3,Plscr3,Cd164,Zwint,Atp2b1,Kitl,Ccn2,Sar1a,Micu1,Rab3…	0.395939	0.157788	0.412241	0.637329	9.01712e-08	1.218
mmu-miR-194-2-3p	1084	870	Pcbp3	Klf6,Tbx2,Comt,Dazap2,Acvrl1,Acvr1b,Gm2a,Ddx3x,Tpd52l2,Zfp276,Poldip2,Pcbp3,Ocrl,Zmat2,Flot1,Chordc1,Acp2,Rhoc,Tmem161a,Baz1b,Ap2a2,Cdk12,Cnot11,Grk5,Plag1,Tpm4,As3mt,Aven,Cp,Mxi1,Mmd,Ssbp2,Gstm5,Map3k11,Plxna3,Wars2,Sin3b,Wwox,Cnn2,Ldha,Kdm5a,Prdx2,Dnajb1,Cs,Napa,Ctsb,Crkl,Elovl1,Pdk1,Stimate,Ubtf,Runx1t1,Sod2,Twist2,Zmiz1,Hmgcll1,Snrpb2,Elk3,Mta1,Zfp212,Pttg1ip,Syn2,Rnmt,Syngr1,Fads1,Tmem167,Ki…	0.390068	0.182738	0.282246	0.767324	0.000664857	1.12473
mmu-miR-194-5p	292	171	Ncoa2	Ell2,Stk38l,Lbr,Pan2,Bloc1s6,Ncoa2,Ctsb,Zbtb17,Zdhhc24,Ap2m1,Bcl2l13,Adam19,Zmiz2,Zkscan17,Hivep2,Ppil4,Cul4a,Ift52,Pmp22,Zcchc10,Pank3,Med8,Ikbip,Txnrd1,Adarb1,Nsg2,Tns3,Kif3c,Ppp2r5e,Fos,Ccdc127,Glrx,Zmym2,Dcp1a,Khnyn,Tef,Slc4a8,Ivns1abp,Spast,Zfand5,Atl3,Shoc2,Slc18a2,Gbf1,Banp,Farp1,Nrp1,Ctla4,Asb1,Nek2,Rgs5,Tor1b,Haus2,Ubox5,Gpcpd1,Pkia,Gid8,Raly,Src,Naa15,Ctbs,Ddah1,Rragd,Mier1,Ppt1,Tal1,Zc…	0.410689	0.0492245	0.701568	0.145675	0.000974808	1.22573
mmu-miR-1941-3p	462	347	Nfat5	Dbt,Zmat2,Smg5,Stk38l,Hoxc9,Clpb,Bbc3,Sf3a1,Cp,Hdgf,U2af2,Ufd1,Celf1,Igf1r,Ctcf,Smpd4,Ctnnb1,Mid1ip1,Repin1,Ubp1,Fads1,Retn,Glis2,Cd274,Suz12,Mybl2,Stk4,G3bp1,Bcl2l11,Nop9,Mknk1,Sar1a,Nsg2,Canx,Ppp4r3b,Sypl,Cenpo,Ddx42,Blmh,Vamp2,Nmt1,Pcnx,Ccdc127,Thrb,Eaf1,Amer2,Ccdc25,Loxl2,Sucla2,Mief1,Zfp263,Rrn3,Mapk1,Fyttd1,Gsk3b,Smarcd1,Prr13,Celsr3,Spast,Anks1,Kcnc1,Pdgfrb,Osbp,Banp,Faf2,Eef1b2,Nrp2,Imp4,…	0.422303	0.0778827	0.842185	0.251897	0.000100041	1.21462
mmu-miR-1941-5p	1308	870	Pcbp3	Acsl6,Mnt,Comt,Tbrg4,Pdgfra,C1d,Gm2a,Kat2b,Tpd52l2,Grk6,Pcbp3,Cnnm3,Vps50,Cct3,Mef2d,Ell2,Jup,Stk38l,Chordc1,Fbxo7,Acp2,Celf2,Plaur,Tiam1,Map2k7,Ap1m1,Fam32a,Dvl3,Plag1,Ogdh,Nosip,Pcdhgb6,Cp,Cdip1,Psap,Ikbkg,Wwox,Eif2b2,Plod3,Mapk14,Lbr,U2af2,Kdm5a,Prdx2,Celf1,Bcas2,Ncoa2,Smpd4,Naa60,Ctsb,Mob1b,Atp6v1b2,Ubtf,Sod2,Ik,Ap2m1,Tgfbr1,Twist2,Rhoa,Hnrnpa0,Coro1b,Gabpa,Syn2,Syngr1,P4ha1,Rassf1,Nxf1,Wdr77…	0.369492	0.220499	0.0313606	0.890238	2.27582e-07	1.18352
mmu-miR-1942	361	263	Senp6	Tbrg4,Acvrl1,Acvr1b,Gm2a,Myo18a,Gnb1l,Luzp1,Map3k3,Bbc3,Acp2,Ssbp2,Ikbkg,Traf6,Mettl1,Rnmt,Tmem167,Rnf170,Ppp1cb,Slc39a1,Nkap,Ppfibp1,Dvl2,Kitl,Cpm,D10Wsu102e,Adarb1,Havcr2,Tns3,Adcy1,Rnf144a,Lig3,Actr10,Ccdc127,Elovl7,Parvg,Slc38a2,Mapk8ip2,Map2,Pde10a,Enpp5,Med20,Mapre2,Dcp2,Sec11c,Smad2,Zfand5,Chka,Minpp1,Ccnj,Add3,Anapc11,Banp,Ddit3,Clns1a,Nrp2,Sgo2a,Plekhb2,Desi2,Scyl3,Aldh9a1,Pigc,Kif5c,Gpd…	0.391116	0.0608564	0.298938	0.187405	4.95333e-05	1.2578
mmu-miR-1943-3p	1019	870	Pcbp3	Klf6,Mnt,Acvrl1,Gm2a,Grk6,Luzp1,Pcbp3,Calm1,Agpat3,Sp1,Mef2d,Snd1,Vwa5a,Jup,Aif1l,Esam,Ap4e1,Tle5,Ykt6,Chaf1a,Tmem39a,Efna2,Plag1,Ogdh,Nosip,Cp,Mmd,Cdip1,Mapk14,Rfx1,Asf1b,Dnajb1,Igf1r,Smpd4,Naa60,Mob1b,Pfdn2,Stimate,Runx1t1,Neu1,Lsm2,Pcdhac1,M6pr,Gtpbp3,Arpp19,Snrpb2,Elk3,Fut1,Zfp212,Syn2,Syngr1,P4ha1,Tusc2,Rassf1,Adam19,Scarf2,Tjap1,Tmem167,Pten,Hps5,Gadd45b,Slc39a1,Clpx,Hivep2,Arnt,Steap2,Anp3…	0.394808	0.17178	0.379868	0.706626	0.00166577	1.12229
mmu-miR-1943-5p	1443	458	Rev3l	Hoxb9,Klf6,Acsl6,Gmpr,Trim25,Ccm2,Tbrg4,Galnt1,Acvrl1,C1d,Kat2b,Ddx3x,Txnrd3,Tpd52l2,Nsun5,Oxa1l,Ilf2,Add1,Luzp1,Poldip2,Agpat3,Jup,Stk38l,Hoxc8,Chordc1,Clpb,Uba1,Map3k3,Ift46,Acp2,Celf2,Plaur,Rhoc,Tiam1,Ykt6,Map2k7,Fam32a,Dvl3,Ogdh,Nosip,Pcdhgb6,Aak1,Brd4,Mxi1,Ppfia3,Kpna1,Cdip1,Angptl2,Ikbkg,Gab2,Arhgef18,Wwox,Traf6,Mapk14,Hmox1,Prkaca,Celf1,Igf1r,Mef2c,Ctr9,Cs,Bloc1s6,Ncoa2,Smpd4,Naa60,Napa,Vp…	0.376861	0.243257	0.0844714	0.925645	5.07447e-05	1.13223
mmu-miR-1945	663	350	Syt1	Tbx4,Trim25,Itgb2,Dazap2,Galnt1,Acvr1b,Rdx,Gm2a,Gnb1l,Ilf2,Luzp1,Tubb6,Clpb,Ap4e1,Celf2,Map2k7,Nosip,Cp,Ikbkg,Wwox,Traf6,Celf1,Mef2c,Bloc1s6,Ncoa2,Tpbg,Ubtf,Pcdhac1,Tgfbr1,Cers4,Ppp2cb,P4ha1,Rassf1,Nxf1,AI597479,Tbp,Gata2,Gadd45b,Pcolce2,Mocs2,Steap2,Cers2,Arl5b,Pgs1,Vezf1,Myh10,Mfsd3,Plscr3,Mknk1,Sema6a,Echdc1,Eya3,Tcp11l2,Sar1a,Wdr82,Slc36a1,Nsg2,Nudcd2,Cnot6,E2f6,Txndc17,Blmh,Lrrc59,Stx8,Wdr37…	0.414634	0.111767	0.760243	0.401366	0.000177025	1.17484
mmu-miR-1946a	692	373	Pum2	Ncs1,Acvr1b,Myo18a,Oxa1l,Poldip2,Ocrl,Vps50,Zmat2,Def8,Ell2,Aif1l,Celf2,Ykt6,Tmem39a,Nosip,Brd4,Mxi1,Ssbp2,Phb2,Wwox,Traf6,Mapk14,Ldha,Ufd1,Dnajb1,Celf1,Naa60,Crkl,Elovl1,Pfdn2,Pdk1,Ubtf,Usp19,Mettl1,Neu1,Hmgcll1,Dnajb6,Bcl2l13,Syn2,Mrtfb,Rassf1,Wdr77,Kif11,Zmiz2,Fgfrl1,Hps5,Gdi1,Atp6v0e,Steap2,Nkap,Arl5b,Psmd11,Cant1,Slc35c2,Nkiras2,Stk4,G3bp1,Septin9,Zkscan1,Lrp11,Zwint,Dusp6,Ifngr1,Sar1a,Apc2,…	0.385086	0.116655	0.188164	0.427162	0.000341006	1.17049
mmu-miR-1946b	671	350	Syt1	Hoxb9,Comt,Ddx3x,Zfp276,Poldip2,Cnnm3,Calm1,Agpat3,Uhrf1,Zmat2,Stk38l,Clpb,Rab34,Ranbp3,Il17ra,Foxj2,Nosip,Brd4,Cdip1,Psap,Ikbkg,Traf6,Prpsap2,Hdgf,Ufd1,Celf1,Igf1r,Mettl1,Hmgcll1,Dnajb6,Zfp212,Mrtfb,Syngr1,Rassf1,Kif11,Fgfrl1,Hivep2,Ttll1,Cant1,Slc35c2,Nkiras2,Pmp22,Vezf1,Septin9,Bcl2l11,Zkscan1,Dusp6,Hbs1l,Stx7,Sumo3,Hcn2,Mfap3,Gna13,Itgb3,Timm22,Vamp2,Aurkb,Pfas,Prorp,Mthfd1,Timm9,Galnt16,Psmc…	0.37931	0.113115	0.107739	0.409206	0.037364	1.0923
mmu-miR-1947-3p	1074	460	Snd1	Klf6,Acsl6,Trim25,Mnt,Ccm2,Pdgfra,Acvr1b,Myo18a,Gnb1l,Ilf2,Calm1,Sp1,Snd1,Jup,Stk38l,Aif1l,Esam,Map3k3,Ift46,Bbc3,Sf3a1,Ykt6,Tmem39a,Map2k7,Fam32a,Foxj2,Ogdh,Wars2,Traf6,Mapk14,Prkaca,Celf1,Mef2c,Bloc1s6,Naa60,Napa,Atp6v1b2,Elovl1,Stimate,Ubtf,Runx1t1,Mettl1,Sod2,Ap2m1,Tgfbr1,Arpp19,Hmgcll1,Elk3,Coro1b,Repin1,Rnmt,Syngr1,Wdr77,AI597479,Acad9,Tmem167,Zmiz2,Retn,Arih2,Pten,Rnf168,Pkd2l2,Chfr,Slc39a…	0.407127	0.181052	0.639353	0.75822	4.48509e-06	1.17914
mmu-miR-1947-5p	1034	460	Snd1	Acsl6,Comt,Dazap2,Pdgfra,Acvr1b,Myo18a,Add1,Calm1,Agpat3,Snd1,Hoxc10,Hoxc5,Clpb,Aif1l,Ssr4,Acp2,Celf2,Fam32a,Foxj2,Ogdh,Paf1,Pcdhgb6,Mxi1,Gys1,Cdip1,Wars2,Gab2,Mapk14,Ufd1,Igf1r,Mef2c,Shpk,Ctsb,Crkl,Elovl1,Pfdn2,Ubtf,Usp19,Pcdhac1,Cav1,Arpp19,Twist2,Phox2a,Fut1,Bcl2l13,Zfp212,Mrtfb,Syngr1,P4ha1,Ubp1,Scarf2,Tmem167,Kif11,Retn,Ehmt2,Rnf168,Wdfy2,Ppp1cb,Tlk2,Fam163a,Wasf3,Nkap,Cd274,Cul4a,Casc3,Igfb…	0.409667	0.174309	0.685382	0.720789	3.80896e-09	1.23604
mmu-miR-1948-3p	815	379	Lcorl	Acvr1b,Ilf2,Sp1,Zmat2,Bbc3,Celf2,Sf3a1,Hltf,Ap1m1,Dvl3,Tpm4,Mxi1,Cacna1e,Dnajb11,Wwox,Kdm5a,Rfx1,Igf1r,Mef2c,Ctsb,Atp6v1b2,Arpc2,Tgfbr1,Gabpa,Syn2,Syngr1,Nxf1,Rnf170,Efr3a,Slc39a1,Prrt1,Arnt,Steap2,Castor2,Ube2a,Ppfibp1,Arl5b,Rbfox3,Rhbdl3,Mybl2,Med1,Stk4,Pmp22,Vezf1,Mrpl45,Atp6ap1,Plscr3,Zkscan1,Mknk1,Eya3,Timp3,Micu1,Cnot6,Mapk9,Mrnip,Slu7,Rock2,Cenpo,Dnajc27,Dnmt3a,Kif3c,Unk,Ube2g1,Mfsd11,Blmh…	0.414126	0.13739	0.750126	0.534396	8.42815e-10	1.27093
mmu-miR-1948-5p	117	379	Lcorl	Acsl6,Vps50,Fbxo7,Cdip1,Bloc1s6,Lonrf3,Ppfibp1,Rhbdl3,Lims1,Ikbip,Mapk9,Adcy1,Pum2,Itgb3,Ccdc127,Arf4,Oxr1,Denr,Wdr33,Gnal,Ppp6r3,Cplx2,Rbbp5,Aldh9a1,Sapcd2,Pmvk,Pnisr,Dnaja1,Pgpep1l,Il4ra,LTO1,Gnao1,Hsbp1,Tipin,Sgpp2,Adra2a,Kdm1b,Rnf44,Dennd6a,Rbpj,Ssx2ip,Trim37,Ripor1,Slc35e2,Usp37,Trappc5,Gbp7,Dstyk,Acer2,Crebl2,Bace2,Kif14,Larp1b,Fam168a,Spring1,Ptpn7,Thtpa,Foxo1,Gng2,Dnmt3b,Aph1c,Slc7a2,Mosm…	0.373802	0.0197235	0.0566515	0.052352	0.00156359	1.32321
mmu-miR-1949	514	347	Nfat5	Dazap2,Ddx3x,Add1,Luzp1,Vwa5a,Map3k3,Foxj2,Dvl3,Wars2,Traf6,Mapk14,Mef2c,Ctr9,Bloc1s6,Vps54,Pdk1,Ubtf,Tgfbr1,Mid1ip1,Prpf31,Sertad1,Mettl16,Fads1,Acad9,Zkscan17,Fnbp4,Pten,Rnf168,Arnt,Steap2,Ube2a,Cul4a,Cant1,Dlg4,G3bp1,Ap2b1,Bcl2l11,Nop9,Plscr3,Frs2,Cpm,Slc36a1,Cnot6,Canx,Rnft1,Dnajc27,Ube2g1,Nmt1,Wdr37,Ippk,Glrx,Lpcat1,Hmgcr,Ap3b1,Elovl7,Atxn7,Glud1,Scara5,Gpr180,Rad1,Tef,L3mbtl2,Mief1,Deptor,S…	0.427621	0.0866487	0.875569	0.289327	5.07447e-05	1.21141
mmu-miR-1950	402	870	Pcbp3	Cdh1,Galnt1,Gm2a,Pcbp3,Ift46,Tiam1,Cnot11,Aak1,Cp,Ikbkg,Arhgef18,Kdm5a,Ufd1,Igf1r,Bloc1s6,Ctnnb1,Tgfbr1,Pttg1ip,Ppp2cb,Fads1,Tmem167,Pten,Chp1,E2f4,Gdi1,Cd83,Arnt,Pds5b,Pmp22,Nop9,Zkscan1,D10Wsu102e,Adarb1,Med7,Mfap3,Cox11,Matn3,Rock2,Hs1bp3,Klhl29,Rnf144a,Timm22,Pfas,Tmx1,Pcnx,Irf4,Dek,Ippk,Gfm2,Mief1,Samm50,Pcbp4,Mrps23,Cep43,Tbc1d5,Anks1,Mtpap,Iws1,Dcp2,Gnal,Prelid3a,Seh1l,Smad2,Gm16286,Prrc1,…	0.401198	0.067768	0.532625	0.21219	7.84568e-05	1.2436
mmu-miR-1951	1241	379	Lcorl	Acsl6,Comt,Dazap2,Acvrl1,Acvr1b,Rdx,Kat2b,Ddx3x,Ilf2,Add1,Grk6,Araf,Ocrl,Sp1,Def8,Vwa5a,Clpb,Rab34,Acp2,Celf2,Fam32a,Foxj2,Pcdhgb6,Homer3,Cp,Ppfia3,Gys1,Ssbp2,Gab2,Kdm5a,Ufd1,Prkaca,Celf1,Mef2c,Cs,Ncoa2,Naa60,Ctsb,Crkl,Pfdn2,Zdhhc24,Nsmf,Mettl1,Lsm2,Pcdhac1,Tgfbr1,Arpp19,Elk3,Fut1,Ubqln4,Gabpa,Ap1b1,Bcl2l13,Mrtfb,Syngr1,Ubp1,Nxf1,Tmem167,Zkscan17,Pten,Rnf168,Apbb1ip,Pigl,Chfr,Tlk2,Nipsnap3b,Clpx,…	0.378585	0.209204	0.0986343	0.86697	1.52902e-07	1.19212
mmu-miR-1952	868	460	Snd1	Klf6,Trim25,Myo18a,Tpd52l2,Araf,Agpat3,Sp1,Zmat2,Snd1,Jup,Nom1,Hoxc9,Hoxc5,Clpb,Aif1l,Map3k3,Acp2,Sf3a1,Cdkn1b,Rab8a,Fam32a,Efna2,Cdk12,Cnot11,Aak1,Gys1,Mmd,Hira,Psap,Wwox,Kdm5a,Hmox1,Celf1,Mef2c,Elovl1,Stimate,Ubtf,Runx1t1,Neu1,Pcdhac1,Ppp2r1a,Mrtfb,Syngr1,Srrm3,Fgfrl1,Pten,Tnfaip8l2,Ankrd52,Slc39a1,Fam163a,Arnt,Steap2,Nelfcd,Aldoc,Arl5b,Cant1,Rhbdl3,Dbndd2,Mybl2,Mafk,Med1,Dlg4,Ap2b1,Strn4,Hars2…	0.416907	0.146325	0.78351	0.582448	1.2051e-05	1.18381
mmu-miR-1953	873	373	Pum2	Klf6,Trim25,Ccm2,Pdgfra,Acvr1b,Txnrd3,Grk6,Poldip2,Araf,Ocrl,Calm1,Agpat3,Sp1,Def8,Stk38l,Clpb,Uba1,Map3k3,Tiam1,Baz1b,Map2k7,Cnot11,Ogdh,Tpm4,Mxi1,Ppfia3,Cdip1,Psap,Ikbkg,Dnajb11,Gab2,Dnajb1,Celf1,Smpd4,Napa,Mob1b,Nsmf,Pdk1,Ap2m1,Clic1,Twist2,Id3,Gabpa,Bcl2l13,Nxf1,Wdr77,Mettl16,Rnf170,Ankrd52,Tlk2,Cd83,Fam163a,Acadsb,Capza2,Lonrf3,Ttll1,Slc35c2,Rhot1,Mafk,Stk4,Zcchc10,Vezf1,Cuedc1,Septin9,Rnf14…	0.395739	0.147168	0.405159	0.585989	1.72588e-08	1.23555
mmu-miR-1954	1075	379	Lcorl	Acsl6,Trim25,Dbt,Mkrn2,Pdgfra,C1d,Oxa1l,Heatr6,Luzp1,Cnnm3,Ocrl,Sh3bp1,Sp1,Zmat2,Afg3l1,Stk38l,Clpb,Aif1l,Celf2,Sf3a1,Tmem161a,Tiam1,Ykt6,Baz1b,Tmem39a,Cnot11,Ier3,As3mt,Aak1,Mxi1,Ppfia3,Ssbp2,Cdip1,Wars2,Eif2b2,Traf6,Plod3,Kdm5a,Prdx2,Ufd1,Asf1b,Dnajb1,Celf1,Igf1r,Naa60,Napa,Crkl,Zdhhc24,Gtf2h1,Ap2m1,Neu1,Pcdhac1,Ppp2r1a,Gtpbp3,Tgfbr1,Arpp19,Rhoa,Zmiz1,Cers4,Nutf2,Syn2,Rnmt,Mrtfb,P4ha1,Nxf1,Wdr7…	0.419103	0.18122	0.811836	0.759484	3.71795e-07	1.19373
mmu-miR-1955-3p	1073	379	Lcorl	Acvrl1,Rdx,Txnrd3,Add1,Luzp1,Agpat3,Mef2d,Ift46,Sdf2,Acp2,Tiam1,Fam32a,Cdk12,Dvl3,Ogdh,Rnf215,Brd4,Gys1,Ssbp2,Cdip1,Cacna1e,Zfp110,Eif2b2,Mapk14,Celf1,Ampd3,Ctsb,Zbtb17,Mob1b,Nectin4,Nsmf,Ubtf,Ik,Neu1,Pcdhac1,Cav1,Arpp19,Hmgcll1,Snrpb2,Gabpa,Bcl2l13,Pttg1ip,Syn2,Rnmt,Mrtfb,P4ha1,Nxf1,Fads1,Tmem167,Srrm3,Tnfaip8l2,Rnf168,Glis2,E2f4,Tlk2,Efr3a,Steap2,Capza2,Anp32e,Lonrf3,Arl5b,Suz12,Slc12a7,Crk,H2b…	0.401873	0.180883	0.549823	0.757208	1.25528e-11	1.27121
mmu-miR-1955-5p	850	379	Lcorl	Fer,Smg5,Chordc1,Ift46,Acp2,Celf2,Ranbp3,Ykt6,Baz1b,Chaf1a,Tmem39a,Gars,Aak1,Cp,Ssbp2,Cdip1,Ikbkg,Arhgef18,Kdm5a,Shpk,Pdk1,Ubtf,Runx1t1,Sod2,Neu1,Cav1,Cers4,Prpf31,Syn2,Syngr1,Ubp1,Tmem167,Rnf170,Arnt,Nkap,Cd274,Cul4a,Suz12,Dbndd2,Ctsa,Stk4,Zcchc10,Dusp14,Mrpl45,Med8,Dvl2,Psme3,Cd164,Wasf1,Echdc1,Atp2b1,Kitl,Hbs1l,Fgd6,Frs2,Snrpd3,Cpm,Adarb1,Slu7,Arf5,Rnft1,Mfap3,Rock2,Hs1bp3,Gna13,Taf15,Blmh,Slc…	0.412421	0.143291	0.727365	0.567274	0.000205208	1.15914
mmu-miR-1956	1131	870	Pcbp3	Klf6,Ncs1,Trim25,Ccm2,Galnt1,Rdx,Dbh,Luzp1,Pcbp3,Calm1,Agpat3,Sp1,Afg3l1,Stk38l,Clpb,Aif1l,Rab34,Acp2,Celf2,Cdkn1b,Rab8a,Foxj2,Tpm4,Pcdhgb6,Homer3,Mxi1,Ssbp2,Cdip1,Gab2,U2af2,Trp53,Celf1,Mef2c,Bloc1s6,Shpk,Naa60,Napa,Vps54,Runx1t1,Gtf2h1,Qrich1,Lsm2,M6pr,Tgfbr1,Rhoa,Elk3,Fut1,Dnajb6,Ubqln4,Gabpa,Ap1b1,Bcl2l13,Pttg1ip,Syn2,Mrtfb,P4ha1,Rassf1,Scarf2,Tjap1,Tmem167,Kif11,Chp1,E2f4,Tlk2,Prrt1,Mocs2,Ce…	0.378134	0.190661	0.0940819	0.799191	2.27582e-07	1.19342
mmu-miR-1958	613	350	Chn1	Hoxb9,Fer,Galnt1,Acvrl1,Luzp1,Sp1,Mef2d,Clpb,Celf2,Tmem39a,Fam32a,Kpna1,Plxna3,Ikbkg,Lpcat3,Dnajb1,Celf1,Ctcf,Bloc1s6,Nectin4,Pdk1,Ubtf,Ap2m1,Clic1,Prpf31,Gabpa,Syngr1,AI597479,Capza2,Ube2a,Suz12,Dbndd2,Crk,Pmp22,Hars2,Echdc1,Hbs1l,Rab1a,Ppp2ca,Ska2,Rock2,Hs1bp3,Amz2,Myt1l,Pimreg,Snx11,Vamp2,Six6,Cdca7l,Gng4,Irf4,Dek,Nqo2,Zfp346,Ccdc127,Nkiras1,Thrb,Tasor,Slc39a14,Khnyn,Mtdh,Apobec3,Dlg1,Gsk3b,Kl…	0.417007	0.103338	0.784522	0.358118	3.6373e-06	1.23505
mmu-miR-195a-3p	612	379	Lcorl	Klf6,Gnb1l,Sp1,Mef2d,Hoxc9,Il17ra,Foxj2,Ogdh,Ssbp2,Arhgef18,Dnajb1,Celf1,Mef2c,Neu1,Pttg1ip,Rnmt,Ppp2cb,Nxf1,Wdr77,Tjap1,Tmem167,Fgfrl1,Chp1,Ppp1cb,Gata2,Steap2,Lonrf3,Med1,Ap2b1,Septin9,Bcl2l11,Rnf145,Ddx39a,Cd164,Med23,Fgd6,Sar1a,Apc2,Rab36,Txnrd1,Xpo1,Nudcd2,Mfap3,Rock2,Cenpo,Itgb3,Vrk1,Otub2,Yy1,Ccdc127,Nsun2,Ankra2,Samd8,Nkiras1,Thrb,Rnase4,Pbrm1,Mtmr6,Trim35,Loxl2,Rhobtb2,Rad1,Ywhaz,Rbx1,To…	0.406645	0.103169	0.630754	0.35736	8.32499e-06	1.21957
mmu-miR-195a-5p	464	254	Frs2	Mnt,Tbrg4,Rdx,Kat2b,Ocrl,Usf1,Def8,Stk38l,Celf2,Kpna1,Ssbp2,Cacna1e,Hira,Gab2,Kdm5a,Prdx2,Celf1,Vps54,Ctsb,Nsmf,Tgfbr1,Gabpa,Sugp1,Pten,Tbp,Ppp1cb,Tlk2,Lonrf3,Nkap,Srsf6,Arl5b,Ift52,Ndel1,Irf1,Med8,Zwint,Frs2,Jade2,Nampt,Dnajc27,Myt1l,Slc35b1,Mnat1,Gng4,Med10,Emb,Nkiras1,Thrb,Bap1,Parg,Cab39l,Ttc33,Ywhaz,Gsk3b,Cxadr,Ifnar2,Smarcd1,Slc4a8,Nus1,Agap3,Bambi,Kcnc1,Iws1,Dcp2,Smad2,Cdca5,Chka,Apba1,Cpt…	0.43981	0.0782198	0.940819	0.253414	3.22802e-07	1.29002
mmu-miR-195b	548	379	Lcorl	Tbrg4,Acvr1b,Rdx,Kat2b,Luzp1,Usf1,Mef2d,Def8,Stk38l,Clpb,Celf2,Ppard,Dvl3,Pcdhgb6,Ssbp2,Gab2,Traf6,Lbr,Celf1,Bloc1s6,Vps54,Ctsb,Fads1,Wdfy2,Tbp,Tlk2,Gata2,Nkap,Srsf6,Gdap1l1,Stk4,Med8,Rnf145,Katna1,Snx3,Ccdc162,Echdc1,Lims1,Zwint,Frs2,Wdr82,Cnot6,Havcr2,Ppm1d,Myt1l,Pafah1b1,Unk,Ube2g1,Yy1,Dek,Aopep,Med10,Emb,Nkiras1,Thrb,Ppif,Mief1,Deptor,Cxadr,Ifnar1,Ifnar2,Smarcd1,Nus1,Usp49,Mtpap,Kcnc1,Iws1,Dc…	0.451772	0.0923803	0.974709	0.310066	6.37774e-07	1.26635
mmu-miR-1960	1108	379	Lcorl	Hoxb9,Klf6,Acsl6,Cdh1,Comt,Sox9,Calm1,Agpat3,Vps50,Zmat2,Smg5,Mrpl10,Def8,Fkbp10,Stk38l,Hoxc8,Pwp1,Map3k3,Ap4e1,Acp2,Sf3a1,Ppard,Baz1b,Rab8a,Cdk12,Nosip,Aven,Cp,Mxi1,Ppfia3,Ssbp2,Angptl2,Ikbkg,Lpcat3,Kdm5a,Celf1,Igf1r,Bcas2,Ncoa2,Shpk,Naa60,Crkl,Atp6v1b2,Pfdn2,Ubtf,Tgfbr1,Arpp19,Twist2,Ubqln4,Bcl2l13,Pttg1ip,Mrtfb,P4ha1,Tusc2,Nxf1,Mettl16,Zmiz2,Zkscan17,Fnbp4,Glis2,Pkd2l2,Tlk2,Prrt1,Acadsb,Cers2,…	0.412356	0.186784	0.726859	0.78174	2.79339e-11	1.25721
mmu-miR-1961	122	240	Vps50	Vps50,Bloc1s6,Mettl1,Eif1b,Ap2m1,Mknk1,Sema6a,Havcr2,Dnmt3a,Tmx1,Papola,Ak6,Bfar,Slc4a8,Pim1,Iws1,Spry4,Cemip2,Apba1,Ier3ip1,Tfap2b,Atrn,Rpusd2,Zdhhc21,Epb41,Fosl2,Pak1,Otud5,Cfap97,Csnk1g1,Otud7b,Vhl,Pxk,Bach2,Tmem33,Nipsnap1,Exo1,Ube2r2,Usp45,Tbc1d24,Sec1,Tpst1,Xpnpep3,Zfp174,Fam189b,Cdon,Astn1,Fnip1,Rfx3,Egr2,Abhd14b,Chd9,Ube3c,Exoc1,Eml4,Copg1,Gpr1,Camk2n1,Il1rl1,Polq,Usp48,Cd200r1,Rabgap1,Zf…	0.398693	0.0205664	0.47648	0.0561457	0.00675477	1.2737
mmu-miR-1962	1833	373	Pum2	Fgf6,Ncs1,Comt,Dbt,Dazap2,Pdgfra,Acvrl1,Sox9,Rdx,Myo18a,Kat2b,Gnb1l,Heatr6,Zfp276,Add1,Grk6,Luzp1,Ocrl,Calm1,Sh3bp1,Sp1,Afg3l1,Flot1,Jup,Stk38l,Hoxc9,Hoxc5,Chordc1,Fbxo7,Folr1,Clpb,Ap4e1,Celf2,Ykt6,Tmem39a,Il17ra,Rab8a,Fam32a,Cdk12,Cnot11,Foxj2,Grk5,Nosip,As3mt,Ppfia3,Gys1,Kpna1,Gstm5,Cdip1,Cacna1e,Ikbkg,Wars2,Wwox,Plod3,Hdgf,U2af2,Kdm5a,Chd5,Prdx2,Rfx1,Asf1b,Dnajb1,Celf1,Igf1r,Bloc1s6,Smpd4,Ctsb…	0.397011	0.309002	0.435508	0.985837	1.74254e-07	1.15864
mmu-miR-1963	1045	379	Lcorl	Acsl6,Dbt,Rdx,Myo18a,Add1,Luzp1,Agpat3,Cabin1,Fbxo7,Ap4e1,Celf2,Hltf,Tmem39a,Ap1m1,Rab8a,Fam32a,Cnot11,Foxj2,Dvl3,Aak1,Plxna3,Lpcat3,Gab2,Arhgef18,Plod3,U2af2,Hmox1,Celf1,Cs,Naa60,Tpbg,Nsmf,Ubtf,Runx1t1,Usp19,M6pr,Cers4,Nutf2,Ubqln4,Ap1b1,Bcl2l13,Pttg1ip,Eng,Mrtfb,Nxf1,Wdr77,Acad9,Tmem167,Siglecf,Zkscan17,Fgfrl1,Pten,Tnfaip8l2,Chp1,Slc39a1,Arnt,Steap2,Acadsb,H3f3b,Dnttip1,Rbfox3,Cant1,Igfbp4,Crk,…	0.400537	0.176163	0.515933	0.733182	2.9069e-05	1.1678
mmu-miR-1964-3p	839	379	Lcorl	Tbx2,Tbx4,Ncs1,Acvrl1,Acvr1b,Myo18a,Ilf2,Grk6,Poldip2,Ocrl,Zmat2,Def8,Jup,Hoxc5,Ift46,Plaur,Tmem161a,Efna2,Cnot11,Pcdhgb6,Ssbp2,Cdip1,Phb2,Arhgef18,Wwox,Mapk14,Prkaca,Dnajb1,Celf1,Mef2c,Cs,Ampd3,Ubtf,Gtf2h1,Eif1b,Pcdhac1,Ubqln4,Coro1b,Pttg1ip,Mrtfb,Wdr77,Fads1,Sugp1,Acad9,Tmem167,Retn,Zkscan17,E2f4,Arnt,Ppil4,Nelfcd,Cant1,Dbndd2,Pick1,Zcchc10,Cuedc1,Phf23,Rnf145,Plscr3,Zkscan1,Cd164,Lims1,Zwint,F…	0.395195	0.141436	0.392008	0.559433	0.000414185	1.15014
mmu-miR-1964-5p	633	379	Lcorl	Fgf6,Mkrn2,Gnb1l,Araf,Calm1,Agpat3,Smg5,Jup,Stk38l,Clpb,Map3k3,Acp2,Def6,Ap1m1,Fam32a,Aak1,Mxi1,Ppfia3,Ikbkg,Rfx1,Dnajb1,Ncoa2,Pfdn2,Runx1t1,Arpp19,0610009B22Rik,Bcl2l13,Pttg1ip,Ubp1,Tmem167,Retn,Mocs2,Rbfox3,Suz12,Crk,Stk4,Vezf1,G3bp1,Pank3,Septin9,Bcl2l11,Psme3,Trip10,Zkscan1,Sec63,Ccdc162,Rhobtb1,Poc1b,Ikbip,Hbs1l,Frs2,Wdr82,Adarb1,Sumo3,Tns3,Nampt,Klf11,Dnajc27,Psmd12,Pimreg,Nmt1,Ppp2r5e,Actr…	0.401141	0.106709	0.532119	0.376328	8.59328e-05	1.19708
mmu-miR-1966-3p	541	324	Bbx	Hoxb9,Mnt,Cdh1,Acvr1b,Zfp276,Ocrl,Agpat3,Mef2d,Jup,Nom1,Clpb,Acp2,Celf2,Sf3a1,Ykt6,Chaf1a,Map2k7,Efna2,Aak1,U2af2,Prkaca,Celf1,Igf1r,Shpk,Mettl1,Elk3,Pttg1ip,Tjap1,Pigl,Tlk2,Gdi1,Ap2b1,Med8,Atp6ap1,Psme3,Zkscan1,Arid3a,Frk,Ddit4,Pwwp3a,Jade2,Cox11,Adi1,Klhl29,Dnmt3a,Blmh,Lrrc59,Stx8,Ppp2r5e,Vrk1,Galnt16,Wdr37,Entpd5,Ylpm1,Traf3,Id4,Nqo2,Ak6,Dhfr,Mtmr6,Loxl2,Deptor,Snap29,Dlg1,Ifnar1,Ifnar2,Hcfc1r…	0.406767	0.0912003	0.6348	0.304755	1.41514e-05	1.23742
mmu-miR-1966-5p	1371	379	Lcorl	Hoxb9,Fer,Gmpr,Comt,Dbt,Tbrg4,Acvr1b,Rdx,Tpd52l2,Gnb1l,Zfp276,Luzp1,Calm1,Zmat2,Cct3,Mef2d,Jup,Stk38l,Hoxc8,Ift46,Sdf2,Acp2,Celf2,Ppard,Hltf,Cse1l,Baz1b,Tmem39a,Fam32a,Foxj2,Nosip,Paf1,Rnf215,Cp,Mxi1,Cdip1,Hira,Plxna3,Ikbkg,Wars2,Pnpla6,Wwox,Cnn2,Traf6,Hdgf,Kdm5a,Prdx2,Ufd1,Asf1b,Celf1,Bloc1s6,Ctsb,Elovl1,Pfdn2,Srm,Pdk1,Stimate,Runx1t1,Lsm2,M6pr,Tgfbr1,Cav1,Arpp19,Mid1ip1,Cers4,Prpf31,Dnajb6,Ap1b…	0.386524	0.231119	0.211431	0.909712	0.000101679	1.12839
mmu-miR-1967	1357	381	Ttc3	Tbx2,Tbx4,Fgf6,Mnt,Comt,Dazap2,Tbrg4,Pdgfra,C1d,Myo18a,Tpd52l2,Nsun5,Oxa1l,Add1,Luzp1,Poldip2,Cnnm3,Ocrl,Agpat3,Sp1,Mef2d,Hoxc10,Aif1l,Uba1,Sdf2,Celf2,Sf3a1,Ppard,Tiam1,Ykt6,Fam32a,Cacnb3,Nosip,Aak1,Cp,Mmd,Dnajb11,Gab2,Wwox,Eif2b2,Hdgf,U2af2,Kdm5a,Chd5,Asf1b,Celf1,Igf1r,Pan2,Cs,Shpk,Naa60,Napa,Ctsb,Crkl,Atp6v1b2,Zdhhc24,Runx1t1,Gtf2h1,Neu1,Tgfbr1,Cav1,Arpp19,Rhoa,Cers4,Elk3,Nutf2,Ubqln4,Syn2,Mrtf…	0.371883	0.228759	0.0419828	0.906424	1.48178e-08	1.19956
mmu-miR-1968-3p	891	373	Pum2	Tbx2,Ncs1,Acvr1b,Oxa1l,Agpat3,Uhrf1,Usf1,Mrpl10,Jup,Stk38l,Ap4e1,Acp2,Celf2,Tiam1,Fam32a,Cdk12,Foxj2,Cacnb3,Ier3,Cdip1,Cacna1e,Dnajb11,Celf1,Mef2c,Bloc1s6,Ncoa2,Shpk,Naa60,Pfdn2,Pdk1,Ubtf,Clic1,Arpp19,Rhoa,Repin1,Syn2,Mrtfb,Syngr1,P4ha1,Ubp1,Tusc2,Nxf1,Srrm3,Chp1,Tvp23b,Hivep2,Wasf3,Ppfibp1,Aldoc,Rhot1,Dbndd2,Crk,Mybl2,Ywhab,Dusp14,Ap2b1,Pank3,Septin9,Irf1,Rnf145,Nop9,Psme3,Plscr3,Trip10,Zkscan1,…	0.406664	0.150202	0.631259	0.603692	6.54681e-07	1.20649
mmu-miR-1968-5p	887	379	Lcorl	Fer,Trim25,Acvr1b,Rdx,Tpd52l2,Zfp276,Grk6,Luzp1,Sp1,Afg3l1,Vwa5a,Jup,Stk38l,Chordc1,Pwp1,Celf2,Ykt6,Chaf1a,Cdkn1b,Rab8a,Fam32a,Tpm4,Aak1,Ssbp2,Angptl2,Sin3b,Gab2,Wwox,Traf6,Mapk14,Dnajb1,Celf1,Cs,Ampd3,Runx1t1,Ik,Cav1,Cers4,Elk3,Dnajb6,Pttg1ip,Mrtfb,P4ha1,Tusc2,Nxf1,Mettl16,Tjap1,Tmem167,Fgfrl1,Ankrd52,Fam163a,Acadsb,Cers2,Anp32e,Wasf3,Cd274,Casc3,Aldoc,Suz12,Zmynd8,Stk4,Ywhab,Drg2,Gabarap,Ap2b1,…	0.389719	0.149528	0.274659	0.60091	1.09495e-05	1.18378
mmu-miR-1969	368	379	Lcorl	Galnt1,Kat2b,Luzp1,Cnnm3,Zmat2,Aif1l,Plaur,Ppard,Cse1l,Dnajb11,U2af2,Shpk,Ctsb,Arpp19,Zmiz1,Hmgcll1,Repin1,Mrtfb,Wdr77,Scarf2,Clip3,Fam163a,Pds5b,Cd274,Zmynd8,Gdap1l1,Kansl1,Bcl2l11,Cd164,Eya3,Sar1a,Slc36a1,Sumo3,Tns3,Rnft1,Rock2,Laptm4a,Nrcam,Klhl29,Lig3,Irf4,Zcchc9,Ankra2,Dhfr,Samd8,Gpr180,Deptor,Bcl6,Arc,Nus1,Marchf5,Lbh,St6gal2,Pgap6,Iws1,Dctn4,Lipo3,Minpp1,Smarca2,Scd3,Hdhd2,Clns1a,Syngr2,Ey…	0.408889	0.0620364	0.668184	0.191705	0.000273395	1.22826
mmu-miR-196a-1-3p	119	299	Apbb2	Mnt,Uba1,Map2k7,Ikbkg,Nutf2,Syn2,Tjap1,Kansl1,Dlg4,Trip10,Slu7,Arf5,Kif3c,Snapc1,Ankra2,Zfp263,Mapk8ip2,Gsk3b,Senp2,Eif4a2,Kcnc1,Usp33,Apool,Kif3b,Csde1,Ddah1,Cdc7,Smarcad1,Plpbp,Rsl24d1,Abhd5,Otud7b,Id1,Irf2bpl,Parp11,Primpol,Rnf13,Edc3,Epg5,Mllt6,Ints7,Daglb,Zfp410,Phf8,Btbd10,Hectd2,Bace2,Atcay,Flcn,Tab3,Mis12,Ciz1,Fam53c,Serinc5,Copg1,Gprin3,Zfp691,Adra1a,Fubp3,Nsd2,Atp13a3,Slc36a4,Zbtb21,Tbl…	0.474104	0.0200607	0.99393	0.0543753	0.164335	1.10492
mmu-miR-196a-2-3p	299	350	Syt1	Kat2b,Luzp1,Sp1,Hoxc8,Clpb,Ap4e1,Sin3b,Gab2,Asf1b,Mef2c,Smpd4,Mob1b,Mettl1,Sod2,Tgfbr1,Adam19,Steap2,Capza2,Suz12,Atad5,Zmynd8,Cuedc1,Stx7,Ifngr1,Pcbd1,Nsg2,Sypl,Gna13,Rnf144a,Dnmt3a,Per1,Pnn,Snapc1,Traf3,Irf4,Cdk20,Elovl7,Mtmr6,Ttc33,Zfp263,Bfar,Cxadr,Eif4a2,Slc4a8,Pde10a,Prrc1,Prpf19,Ppp6r3,Dnajc14,Crcp,Gdap1,Xiap,Dgkd,Asb1,Cln8,Ccnt2,Tfcp2l1,Ralgps2,Mllt10,Itga6,Lin7c,Rpusd2,Gid8,Raly,P2ry1,Nr…	0.405149	0.0504046	0.605969	0.148204	0.000145374	1.25815
mmu-miR-196a-5p	378	254	Frs2	Acsl6,Galnt1,Gm2a,Grk6,Hoxc8,Celf2,Ranbp3,Traf6,Dnajb1,Igf1r,Mef2c,Mob1b,Tpbg,Ubtf,Cav1,Arpp19,Mid1ip1,Mta1,P4ha1,Zfp207,Stk4,Pank3,Rcn3,Rhobtb1,Frs2,Sar1b,Gna13,Rnf144a,Grhl1,Ube2g1,Sec14l1,Per1,Stx8,Zc3h14,Wdr37,Traf3,Thrb,Bap1,Cab39l,Khnyn,Oxr1,Rabl3,Chd1,Usp49,Bambi,Prelid3a,Dnajc14,Tspan17,Eya1,Fastkd2,Desi2,Rgs5,Anapc2,Itgb6,Itga6,Katnbl1,Fbxo3,Wdr76,Rtf1,Ptpra,Atrn,Knl1,Knstrn,Spred1,Kif3b…	0.397895	0.0637222	0.45827	0.197521	0.00880771	1.1564
mmu-miR-196b-3p	583	870	Pcbp3	Klf6,Galnt1,Pcbp3,Stk38l,Hoxc9,Celf2,Tiam1,Cdkn1b,Foxj2,Plag1,Cp,Hira,Mcoln1,Arhgef18,Traf6,Ctcf,Naa60,Nectin4,Stimate,Ubtf,Tgfbr1,Cers4,Nutf2,Tusc2,Sugp1,Lonrf3,Ube2a,Cd274,Arl5b,Rhbdl3,Zmynd8,Pmp22,Vezf1,Pank3,Nop9,Plscr3,Zkscan1,Sec63,Zwint,Dusp6,Timp3,Gnptab,Sar1a,Rab1a,Rab36,Nsg2,Xpo1,Ppp2ca,Cnot6,Canx,Adcy1,Nampt,Itgb3,Timm22,Snapc1,Pcnx,Wdr37,Psmc1,Entpd5,Nqo2,Trim23,Atxn7,Kctd6,Samd8,Amer…	0.423077	0.0982805	0.847243	0.337633	7.31456e-09	1.29779
mmu-miR-196b-5p	654	347	Nfat5	Tbx4,Mnt,Tbrg4,Pdgfra,Poldip2,Sh3bp1,Stk38l,Hoxc8,Pwp1,Acp2,Celf2,Plaur,Efna2,Homer3,Cp,Ssbp2,Cacna1e,Ikbkg,Cnn2,Hmox1,Celf1,Igf1r,Bloc1s6,Ctsb,Tpbg,Ubtf,Tgfbr1,Cav1,Arpp19,Mta1,Pttg1ip,Rnmt,Syngr1,Ubp1,Tusc2,Nxf1,Wdr77,AI597479,Mettl16,Adam19,Retn,Pten,Pigl,Anp32e,Srsf6,Psmd11,Slc35c2,Dbndd2,Crk,Stk4,Scml2,Frk,D10Wsu102e,Slc36a1,Jade2,Bzw2,Gna13,Cenpo,Grhl1,Sec14l1,Timm22,Per1,Stx8,Zc3h14,Timm9,…	0.40697	0.110249	0.636823	0.392261	3.54587e-05	1.19479
mmu-miR-1970	1268	460	Snd1	Tbx4,Fgf6,Comt,Dazap2,Tbrg4,Galnt1,Pdgfra,Grk6,Cnnm3,Sh3bp1,Agpat3,Sp1,Vps50,Zmat2,Mef2d,Snd1,Flot1,Jup,Clpb,Aif1l,Esam,Map3k3,Ift46,Bbc3,Celf2,Sf3a1,Rhoc,Tmem39a,Foxj2,Prkcsh,Gars,Rnf215,Cacna1e,Lpcat3,Sin3b,Eif2b2,Lbr,Ufd1,Hmox1,Celf1,Igf1r,Mef2c,Cs,Ampd3,Ncoa2,Naa60,Crkl,Zbtb17,Pfdn2,Stimate,Sod2,Ap2m1,Tgfbr1,Cav1,Elk3,Hdac5,Ap1b1,Rnmt,Mrtfb,P4ha1,Ubp1,Wdr77,Acad9,Tmem167,Rnf168,Chp1,Chfr,E2f4…	0.392813	0.213756	0.334851	0.878604	1.17094e-08	1.20455
mmu-miR-1970b-5p	1022	460	Snd1	Klf6,Kat2b,Tpd52l2,Heatr6,Luzp1,Poldip2,Agpat3,Zmat2,Snd1,Ell2,Stk38l,Clpb,Map3k3,Rab34,Celf2,Tmem161a,Ap2a2,Efna2,Foxj2,Aak1,Mmd,Ssbp2,Cdip1,Angptl2,Ikbkg,Wars2,Mapk14,Dnajb1,Igf1r,Ctcf,Bloc1s6,Ncoa2,Napa,Srm,Zdhhc24,Ubtf,Mettl1,M6pr,Zmiz1,Hmgcll1,Cers4,Prpf31,Sertad1,Nutf2,Ubqln4,Gabpa,Syn2,AI597479,Scarf2,Kif11,Pten,Chp1,Glis2,Casd1,Mocs2,Steap2,Anp32e,Wasf3,Lonrf3,Nkap,Pds5b,Cd274,Dnttip1,Rbf…	0.411268	0.172286	0.707638	0.709914	4.39065e-09	1.23402
mmu-miR-1970c-3p	964	373	Pum2	Klf6,Trim25,Galnt1,Pdgfra,Rdx,C1d,Gm2a,Add1,Grk6,Luzp1,Poldip2,Ocrl,Agpat3,Zmat2,Afg3l1,Def8,Vwa5a,Fkbp10,Stk38l,Hoxc5,Esam,Celf2,Tmem161a,Tle5,Tmem39a,Fam32a,Ogdh,Cp,Kpna1,Ssbp2,Cdip1,Ikbkg,Dnajb11,Wwox,Prdx2,Hmox1,Prkaca,Igf1r,Mef2c,Pan2,Ctcf,Bloc1s6,Ncoa2,Smpd4,Naa60,Napa,Crkl,Nsmf,Pdk1,Runx1t1,Ap2m1,Gtpbp3,Tgfbr1,Hmgcll1,Cers4,Gabpa,Pttg1ip,Mrtfb,P4ha1,Tusc2,Tjap1,Zkscan17,Rnf170,E2f4,Tlk2,Pr…	0.395082	0.162508	0.387962	0.662873	0.000750746	1.13728
mmu-miR-1970c-5p	997	460	Snd1	Ncs1,Comt,Galnt1,Oxa1l,Zfp276,Grk6,Calm1,Agpat3,Zmat2,Snd1,Def8,Jup,Stk38l,Naglu,Clpb,Bbc3,Celf2,Ranbp3,Cse1l,Ap1m1,Homer3,Brd4,Ppfia3,Ikbkg,Kdm5a,Celf1,Mef2c,Ampd3,Bloc1s6,Smpd4,Naa60,Ctsb,Ctnnb1,Ap2m1,Twist2,Rhoa,Cers4,Elk3,Hdac5,Syn2,Mrtfb,P4ha1,Ubp1,AI597479,Tjap1,Retn,Rnf170,Glis2,Chfr,E2f4,Clpx,Cd83,Steap2,Castor2,Ppfibp1,Srsf6,Dnttip1,Cant1,Crk,Ift52,Med1,Pmp22,G3bp1,Sparc,Myh10,Pank3,Mfsd…	0.397053	0.168071	0.43652	0.686899	1.8679e-10	1.25345
mmu-miR-1971	748	870	Pcbp3	Ncs1,Galnt1,Ilf2,Pcbp3,Cnnm3,Agpat3,Sp1,Flot1,Hoxc8,Hoxc5,Clpb,Map3k3,Rab34,Rhoc,Ppard,Cdk12,Foxj2,Aak1,Cp,Mxi1,Ssbp2,Wars2,Mapk14,Prkaca,Celf1,Ncoa2,Crkl,Pfdn2,Srm,Nsmf,Runx1t1,Sod2,Ap2m1,M6pr,Prpf31,Bcl2l13,Syn2,P4ha1,AI597479,Kif11,Zfp273,Rnf170,Ankrd52,Wdfy2,Gata2,Steap2,Acadsb,Ube2a,H3f3b,Srsf6,Aldoc,Dbndd2,Nkiras2,Ywhab,Nop9,Zkscan1,Mknk1,Cd164,Zwint,Hbs1l,Gnptab,Wdr82,Pes1,Sap30l,Mfap3,E2f…	0.388976	0.126096	0.258978	0.478503	1.12143e-05	1.20056
mmu-miR-1981-3p	627	350	Syt1	Klf6,Tbx2,Itgb2,Acvr1b,Rdx,Heatr6,Grk6,Ocrl,Agpat3,Zmat2,Fbxo7,Clpb,Aif1l,Map3k3,Ap4e1,Bbc3,Celf2,Fam32a,Cacnb3,Ogdh,Nosip,Ppfia3,Cdip1,Ikbkg,Dnajb11,Mef2c,Cs,Pdk1,Stimate,Ap2m1,Prpf31,Nutf2,Tusc2,Acad9,Srrm3,Rnf170,Pigl,Slc39a1,Steap2,Acadsb,Cers2,Pds5b,Casc3,Rbfox3,Igfbp4,Rhot1,Rhbdl3,Crk,Vezf1,Mfsd3,Nop9,Zkscan1,Lrp11,Rhobtb1,Pwwp3a,Nampt,Nrcam,Kif3c,Pafah1b1,Mfsd11,Sec14l1,Stx8,Galnt16,Id4,Ao…	0.400128	0.105698	0.507334	0.37127	0.000631848	1.16473
mmu-miR-1981-5p	882	379	Lcorl	Acsl6,Dbt,Pdgfra,Acvr1b,Add1,Luzp1,Cnnm3,Agpat3,Sp1,Vps50,Mrpl10,Afg3l1,Stk38l,Hoxc8,Folr1,Uba1,Celf2,Tmem161a,Prkcsh,Mxi1,Kpna1,Ssbp2,Cdip1,Psap,Sin3b,Wwox,Prpsap2,Mapk14,Chd5,Hmox1,Celf1,Mef2c,Bloc1s6,Ctsb,Runx1t1,Mettl1,Ctnnb1,Pcdhac1,M6pr,Cav1,Rhoa,Mid1ip1,Elk3,Dnajb6,Gabpa,Bcl2l13,Syngr1,P4ha1,Sugp1,Zfp273,Arih2,Tvp23b,Hps5,Ankrd52,Surf2,Gdi1,Mocs2,Steap2,Anp32e,Srsf6,Arl5b,Rbfox3,Cant1,Slc3…	0.375959	0.148685	0.0743551	0.595094	1.62176e-05	1.18217
mmu-miR-1982-3p	942	870	Pcbp3	Hoxb9,Comt,Galnt1,Pdgfra,Acvrl1,Acvr1b,Grk6,Luzp1,Pcbp3,Ocrl,Agpat3,Zmat2,Smg5,Aif1l,Acp2,Sf3a1,Tmem161a,Tiam1,Ap2a2,Cdkn1b,Efna2,Cnot11,Cacnb3,Aak1,Psap,Ikbkg,Wars2,Gab2,Mcoln1,Traf6,Prdx2,Celf1,Igf1r,Mef2c,Cs,Ncoa2,Nectin4,Ubtf,Usp19,Neu1,Clic1,Tgfbr1,Cav1,Elk3,Nutf2,Rnmt,Syngr1,2610507B11Rik,Adam19,Acad9,Tmem167,Zmiz2,Arih2,Tnfaip8l2,Pigl,Tlk2,Arnt,Steap2,Ppil4,Nkap,Pds5b,Srsf6,Aldoc,Rbfox3,Ig…	0.39814	0.1588	0.46434	0.644411	4.48509e-06	1.18635
mmu-miR-1982-5p	1749	870	Pcbp3	Klf6,Fer,Ncs1,Mnt,Comt,Ccm2,Galnt1,Mkrn2,Pdgfra,Acvrl1,Rdx,Myo18a,Txnrd3,Gnb1l,Oxa1l,S100a6,Pcbp3,Araf,Cnnm3,Ocrl,Calm1,Agpat3,Vps50,Smg5,Mef2d,Afg3l1,Def8,Ell2,Hoxc5,Chordc1,Clpb,Map3k3,Ap4e1,Ift46,Acp2,Celf2,Sf3a1,Tmem161a,Ranbp3,Hltf,Ykt6,Map2k7,Fam32a,Cnot11,Dvl3,Ogdh,Gars,Tpm4,Pcdhgb6,Brd4,Mxi1,Ppfia3,Cwc15,Cacna1e,Hira,Ikbkg,Wars2,Gab2,Pnpla6,Wwox,Prpsap2,Hdgf,Ldha,Cic,Dnajb1,Bcas2,Naa60,Na…	0.374598	0.294842	0.0617097	0.976732	3.68529e-05	1.12199
mmu-miR-1983	693	347	Nfat5	Tbx4,Acsl6,Cdh1,Galnt1,Pdgfra,Tpd52l2,Gnb1l,Heatr6,Calm1,Usf1,Vps50,Afg3l1,Jup,Stk38l,Fbxo7,Uba1,Ift46,Celf2,Sf3a1,Tmem161a,Dvl3,Cacnb3,Cdip1,Dnajb11,Hdgf,Celf1,Ampd3,Crkl,Nectin4,M6pr,Tgfbr1,Zmiz1,Dnajb6,Repin1,Ubp1,Tmem167,Kif11,Chp1,Tlk2,Arnt,Steap2,Cers2,Anp32e,Lonrf3,Cul4a,Mafk,Vezf1,G3bp1,Mief2,Irf1,Med8,Rnf145,Psme3,Cd164,Echdc1,Lims1,Poc1b,Cpm,Wdr82,Adarb1,Slc36a1,Med7,Slu7,Adcy1,Arf5,Rnf…	0.412992	0.116824	0.73394	0.428933	6.24839e-05	1.18396
mmu-miR-199a-3p	480	319	Ank2	Tbx2,Cdh1,Dbt,Luzp1,Vps50,Fbxo7,Celf2,Tmem161a,Mxi1,Cic,Prkaca,Dnajb1,Igf1r,Bloc1s6,Atp6v1b2,Arpc2,Nectin4,Runx1t1,Rhoa,Hmgcll1,Ubp1,Wdr77,Tbp,Slc39a1,Clpx,Ctss,Steap2,Top2b,Pgs1,Pmp22,Irf1,Bcl2l11,Rnf145,Trip10,Mknk1,Lrp11,Cd164,Uhrf1bp1l,Timp3,Wdr82,Canx,Rnf144a,Kif3c,Vamp2,Pfas,Zc3h14,Ppp2r5e,Entpd5,Ylpm1,Gng4,Ippk,Nol8,Nqo2,Zfp346,Hmgcr,Atxn7,Eaf1,Bap1,Rcbtb1,Scara5,Ttc33,Samm50,Srebf2,Dlg1,K…	0.404722	0.0809171	0.598634	0.264036	8.08749e-05	1.21827
mmu-miR-199a-5p	716	454	Tenm3	Trim25,Acvrl1,C1d,Ddx3x,Oxa1l,Poldip2,Usf1,Zmat2,Hoxc8,Acp2,Fam32a,Cdk12,Homer3,Cdip1,Ikbkg,Traf6,Lbr,Prdx2,Bloc1s6,Vps54,Ctsb,Pfdn2,Pdk1,Runx1t1,Cdk4,Tgfbr1,Sertad1,Dnajb6,Ap1b1,Mrtfb,AI597479,Tmem167,Ankrd52,Chfr,Ppp1cb,Slc39a1,Steap2,Acadsb,Capza2,Wasf3,Plpp1,Ttll1,Rbfox3,Suz12,Rab11fip4,Crk,Nkiras2,Stk4,Ywhab,Dusp14,Irf1,Atp2b1,Sgk1,Ikbip,Gnptab,Adarb1,Jade2,Med7,Pes1,Ska2,Rnft1,Rock2,Sdc1,Pu…	0.406356	0.120701	0.627719	0.451694	1.29992e-05	1.19472
mmu-miR-199b-3p	480	319	Ank2	Tbx2,Cdh1,Dbt,Luzp1,Vps50,Fbxo7,Celf2,Tmem161a,Mxi1,Cic,Prkaca,Dnajb1,Igf1r,Bloc1s6,Atp6v1b2,Arpc2,Nectin4,Runx1t1,Rhoa,Hmgcll1,Ubp1,Wdr77,Tbp,Slc39a1,Clpx,Ctss,Steap2,Top2b,Pgs1,Pmp22,Irf1,Bcl2l11,Rnf145,Trip10,Mknk1,Lrp11,Cd164,Uhrf1bp1l,Timp3,Wdr82,Canx,Rnf144a,Kif3c,Vamp2,Pfas,Zc3h14,Ppp2r5e,Entpd5,Ylpm1,Gng4,Ippk,Nol8,Nqo2,Zfp346,Hmgcr,Atxn7,Eaf1,Bap1,Rcbtb1,Scara5,Ttc33,Samm50,Srebf2,Dlg1,K…	0.404722	0.0809171	0.598634	0.264036	8.08749e-05	1.21827
mmu-miR-199b-5p	545	324	Bbx	Acvrl1,Tpd52l2,Gnb1l,Stk38l,Clpb,Fam32a,Cdk12,Foxj2,Kpna1,Ssbp2,Cdip1,Prdx2,Bloc1s6,Vps54,Ctsb,Pdk1,Cdk4,Tgfbr1,Cers4,Sertad1,Nutf2,Ap1b1,Syngr1,Tmem167,Ankrd52,Capza2,Wasf3,Plpp1,Ppfibp1,Srsf6,Arl5b,Rab11fip4,Crk,Stk4,Ywhab,Dusp14,Zkscan1,Lrp11,Sgk1,Ikbip,Gnptab,Slc36a1,Nsg2,Tns3,Arf5,Stxbp4,Amz2,Rrm2,Grhl1,Kif3c,Blmh,Vamp2,Aurkb,Ppp2r5e,Actr10,Mnat1,Papola,Ylpm1,Gng4,Irf4,Nqo2,Hmgcr,Dhfr,Atxn7,…	0.417945	0.0918746	0.800202	0.308801	9.10155e-05	1.20239
mmu-miR-19a-3p	73	324	Bbx	Arpp19,Steap2,Hars2,Nsg2,Fam118a,Ivns1abp,Fam111a,Rbbp5,Sephs1,Ccdc34,Rtf1,Acoxl,Rbm39,Tlcd4,Sdcbp,Rhpn2,Plcb4,Fam117b,Med12l,Trim37,Foxj3,Pigk,Cbfa2t2,Dnal1,Mier3,Plekha1,Ttc19,Rsrc2,Gskip,Mib1,Eea1,Slc35g1,Fubp3,Eps8,Gpm6b,Rictor,Crebzf,Pcgf5,Bbx,Gcnt2,Adam10,Acox3,Arhgap25,Armc10,Mpp5,Dido1,Mbnl2,Smarcc1,Zzz3,Atxn1,Atxn1l,Kmt2e,Akap6,Bmpr1b,Tet2,Tnip1,Narf,Fubp1,Retreg3,Ebf4,Gls,Zfp185,Vma21,G…	0.384211	0.0123061	0.169954	0.0318665	0.000741346	1.42406
mmu-miR-19a-5p	229	229	Foxp1	Pdgfra,Tpm4,Gvin1,Gtpbp3,Aldoc,Arl5b,Mief2,Stxbp4,Rock2,Rnf144a,Dnajc27,Dnmt3a,Unk,Ppp2r5e,Pcnx,Entpd5,Dcp1a,Extl3,Spata13,Ccdc25,Samm50,Slc4a8,Rpp14,Pde10a,Med20,Usp49,Gabbr1,Zfand5,Uhrf2,Scd2,Adgra1,Mkln1,Bach1,Cplx2,Orc2,Fam135a,Tfcp2l1,Rbbp5,Sephs1,Rgs5,Vim,Fabp12,Itch,Epb41l1,Fbxw7,Celf3,Dr1,Gpat3,Golt1b,Zfp84,Fundc2,Piga,Sprtn,Mpzl2,Hmg20a,Nktr,Ryk,Bivm,Eda2r,Naa30,Wipf2,Srsf3,Snx2,Pik3cd,T…	0.469262	0.0386042	0.991401	0.112291	0.00468989	1.22396
mmu-miR-19b-1-5p	615	454	Tenm3	Klf6,Fer,Galnt1,Agpat3,Ell2,Aif1l,Map3k3,Foxj2,Mmd,Ssbp2,Cdip1,Lbr,Hdgf,Kdm5a,Ufd1,Celf1,Mef2c,Ampd3,Gtf2h1,Twist2,Elk3,Fut1,Mta1,Bcl2l13,Syn2,Rnmt,Mrtfb,Ppp2cb,Tmem167,Zkscan17,Srrm3,Pigl,Efr3a,Arnt,Lonrf3,Pds5b,Arl5b,Crk,Mlx,H2bc4,Pick1,Ap2b1,Zkscan1,Gle1,Sgk1,Cpm,Wdr82,Ppp4r3b,Mfap3,Laptm4a,Dnmt3a,Myt1l,Dmac2l,Polr2h,Papola,Wdr37,Entpd5,Aopep,Zfp346,Nsun2,Med10,Gfm2,Ap3b1,Dhfr,Ppif,Rnaseh2b,Dc…	0.385097	0.103675	0.189176	0.35913	4.48509e-06	1.23213
mmu-miR-19b-2-5p	397	454	Tenm3	Myo18a,Luzp1,Agpat3,Sp1,Mrpl10,Afg3l1,Clpb,Celf2,Ap2a2,Fam32a,Cdip1,Crkl,Arpp19,Cers4,Elk3,Bcl2l13,Rnmt,AI597479,Ankrd52,Slc39a1,Fam163a,Arl5b,Rbfox3,Ctsa,Mafk,Stk4,Pank3,Mknk1,Atp2b1,Tcp11l2,Cdc34,Jade2,Slu7,Gna13,Cmpk2,Sec14l1,Timm22,Snx11,Wdr37,Ankra2,Dhfr,Dcp1a,Scara5,Loxl2,Ttc33,Rad1,Il1rap,Tfrc,Fyttd1,Lrch3,Snx4,Senp2,Cxadr,St6gal1,Ets2,Slc4a8,Denr,Get1,Cmtr1,Bambi,Kcnc1,Lmnb1,Ppp2r5b,Minpp…	0.420106	0.0669252	0.822458	0.207638	3.45505e-08	1.32621
mmu-miR-19b-3p	178	460	Snd1	Galnt1,Snd1,Arpp19,Dnajb6,Ankrd52,Steap2,Suz12,Hars2,Arid3a,Zwint,Poc1b,Ikbip,Stx7,Ppa1,Frs2,D10Wsu102e,Nsg2,Pafah1b1,Wdr37,Tox4,Fam118a,Ivns1abp,Mrps23,Napg,Il33,Bach1,Rbbp5,Ralgps2,Sephs1,Pter,Ccdc34,Gpcpd1,Mmp24,Rbm39,Ugcg,Mmp17,Rab35,Cdk8,Pde3b,LTO1,Rs1,Cenpu,Acsl1,Nktr,Slc7a15,Phf20,Dock4,Dennd6a,Pde4a,Ube2r2,Primpol,Ostm1,Trim37,Ankmy2,Serbp1,Sema7a,Asb4,Engase,Slc19a2,Shprh,Cbfa2t2,Melk,Ts…	0.405467	0.0300067	0.613556	0.0791603	0.00229993	1.25912
mmu-miR-1a-1-5p	195	379	Lcorl	Cp,Gys1,Kdm5a,Celf1,Tgfbr1,Dnajb6,Tmem167,Rbfox3,Zcchc10,Fxr2,Echdc1,Ppm1d,Pum2,Dnajc27,Stx8,Nmt1,Galnt16,Id4,Ap3b1,Dimt1,Scara5,Fzd6,Deptor,Nus1,Rabgef1,Nrp2,Cops7b,Agap1,Ddr2,Nusap1,Car3,Col24a1,Lrp8,Pik3r3,Ebna1bp2,Ptp4a2,Lrrc47,Aff1,Arpc1a,Pgpep1l,Stim1,Tub,Glt28d2,Gnao1,Rab27a,Tle3,Csk,Igdcc4,Bahd1,Dlx1,Senp6,Gnaz,Rcc2,Phlda3,Mcph1,Zc3h12d,Klf8,Pknox2,Parp11,Enpp6,Specc1l,Atp6v0e2,Hif1an,Sec…	0.375	0.0328726	0.0649975	0.091047	5.66349e-05	1.33602
mmu-miR-1a-2-5p	160	379	Lcorl	Tbx2,Celf2,Il17ra,Cp,Wars2,Hdgf,Ctnnb1,Syngr1,Tmem167,Fam163a,Anp32e,Pds5b,Zcchc10,Fxr2,Echdc1,Canx,Nrcam,Id4,Gfm2,Ap3b1,Dimt1,Eaf1,Scara5,Bcl2l2,Parvg,Lmln,Cmtr1,Nrp2,Agap1,Ccnt2,Ralgps2,Ddr2,Fam210b,Rtf2,Car3,Mfsd1,Dnaja1,Lrp8,Pik3r3,Lrrc47,Arpc1a,Trim24,Kbtbd8,Etnk1,Il21r,Ccdc120,Ctps2,Gnao1,Slc44a2,Bnip2,Rora,Celf6,Stoml1,Map4,Pak5,Ppp1r9a,Slc26a2,Ensa,Lpp,Fam126b,Mcph1,Zc3h12d,Klf8,Fbxo8,Cnp…	0.408163	0.0269724	0.651998	0.0682853	0.000142373	1.35386
mmu-miR-1a-3p	35	217	Pou2f1	Gm2a,Rhot1,Gnptab,Laptm4a,Myt1l,Samd8,Rnase4,Dctn4,Jade1,Swap70,Tcf7l2,Ypel5,Ralgapb,Cmah,Csrnp3,Patz1,Gpr21,Tent4b,Nub1,Arhgap25,Tsnax,Pitpna,Brsk2,Pag1,Pou2f1,Nr2c2,Sacs,Prr14l,Tgif1,Zc3h12b,Auts2,Kcnb2,Ccdc71l,Tktl2,Nav1	0.426829	0.0059002	0.87127	0.0106222	0.17021	1.1788
mmu-miR-1b-3p	183	379	Lcorl	Mnt,Ocrl,Sp1,Mid1ip1,Nutf2,Bcl2l13,Ubp1,Zkscan17,Steap2,Capza2,Suz12,Rhot1,Dbndd2,Mafk,D10Wsu102e,Cnot6,Gna13,Klhl29,Dnajc27,Acot2,Eci2,Cetn3,Nkiras1,Capn7,Amer2,Dlg1,Tfrc,Ifnar1,Bambi,Chka,Plaat3,Syngr2,Inpp4a,Kif5c,Zmynd19,Katnbl1,Syt13,Zdbf2,Sec62,Rad23b,Cc2d1b,Hp1bp3,Dffa,Rufy3,Gpat3,Tmem106b,Cdk8,Pan3,Cald1,Tub,Zcchc18,Slit2,St3gal2,Nip7,Sprtn,Tfdp2,Zfand4,Ctnnd1,Kdm1b,Bach2,Ints14,Lpp,Ccdc5…	0.414966	0.0308496	0.766313	0.0827011	1.23369e-05	1.37697
mmu-miR-1b-5p	87	379	Lcorl	Sp1,Mef2d,Uba1,Baz1b,Brd4,Gys1,Cdip1,Mta1,Siglecf,Ankrd52,Zmynd8,Atp6ap1,Otub2,Ylpm1,Scara5,Deptor,1810013L24Rik,Mpv17l,Cplx2,Nrp2,Maip1,Cops7b,Agap1,Lin7c,Rtf2,Rad23b,Ctnnbip1,Gigyf1,Rwdd4a,Arpp21,Wipf2,Plekha6,Irf2bpl,Zc3h12d,Specc1l,Slc43a2,Nemp1,Greb1l,Creb1,Dpf1,Tob2,Gpr146,Pura,Zbtb5,Diras1,Pik3r1,Atf2,Itsn1,Cd24a,Foxo4,Dcaf17,B4galt3,Zbtb26,Tnrc6b,Sh3kbp1,Zfp937,Erg,Trps1,Zfp157,Lcorl,Adam…	0.446154	0.0146662	0.96257	0.0354072	0.00298558	1.34194
mmu-miR-200a-3p	315	870	Pcbp3	Pcbp3,Mef2d,Celf2,Cdk12,Ranbp2,Plag1,Aak1,Kdm5a,Cic,Ctcf,Napa,Pdk1,Mettl1,Fut1,Mrtfb,Mocs2,Arl5b,Ift52,Zmynd8,Plscr3,Sema6a,Sec63,Zwint,Kitl,Fgd6,Sar1a,Dnajb12,Apc2,Rab1a,Frs2,Slu7,Stxbp4,Gna13,Myt1l,Ddx42,Ppp2r5e,Actr10,Galnt16,Entpd5,Trim23,Retreg1,Ywhaz,Tef,Smarcd1,Get1,Rpp14,Cmtr1,Ndufaf7,St6gal2,Gnal,Smad2,Trub1,Hdhd2,Paip1,Prex2,Ing5,Cln8,Ubxn4,Stx6,Ddr2,Med27,Itga6,Syt13,Rprd1b,Naa15,Csde1…	0.409091	0.0531018	0.671978	0.156803	5.92697e-06	1.29653
mmu-miR-200a-5p	600	373	Pum2	Hoxb9,Tbx4,Acsl6,Cdh1,Comt,Dazap2,Pdgfra,Acvr1b,Mef2d,Stk38l,Hoxc5,Clpb,Acp2,Sf3a1,Cnot11,Rnf215,Aak1,Brd4,Gys1,Sin3b,Arhgef18,Lbr,Hdgf,Celf1,Igf1r,Ampd3,Tgfbr1,Arpp19,Hmgcll1,Prpf31,Gabpa,Bcl2l13,Mrtfb,AI597479,Fads1,Adam19,Retn,Pigl,Casd1,Fam163a,Steap2,Capza2,Casc3,Aldoc,Slc12a7,Mafk,Pmp22,Ywhab,Map2k3,Zkscan1,Wasf1,Kitl,Hbs1l,Tcp11l2,Slc36a1,Xpo1,Havcr2,Tns3,Ppp4r3b,Rnft1,Pum2,Gna13,Klhl29,Ce…	0.412088	0.101146	0.720789	0.349014	7.48602e-05	1.1974
mmu-miR-200b-3p	348	379	Lcorl	Trim25,Rdx,Tpd52l2,Afg3l1,Clpb,Acp2,Celf2,Ykt6,Plag1,Cp,Igf1r,Pdk1,Usp19,Mettl1,Mrtfb,Ppp2cb,Rnf170,Slc39a1,Aldoc,Arl5b,Atad5,Crk,Ift52,Zmynd8,Vezf1,Pank3,Mrpl45,Strn4,Bcl2l11,Arid3a,Poc1b,Sar1a,Rab1a,Frs2,Ppp4r3b,Stxbp4,Dnmt3a,Ddx42,Mfsd11,Actr10,Emb,Cln5,Rbx1,Kmt2d,Denr,Rpp14,Med20,Zeb1,Mapre2,Spry4,Tcerg1,Dctn4,Scd2,Hdhd2,Faf2,Tfap2b,Adipor1,Stx6,Efcab2,Angel2,Ddr2,Rgs5,Lrsam1,Abl1,Lin7c,Ptpra…	0.399083	0.0586649	0.484067	0.178553	0.0102096	1.164
mmu-miR-200b-5p	831	373	Pum2	Acsl6,Itgb2,Cdh1,Dbt,Mkrn2,Gnb1l,Add1,Ocrl,Calm1,Tubb6,Jup,Stk38l,Ift46,Acp2,Celf2,Rhoc,Tmem161a,Ykt6,Foxj2,Kpna1,Cdip1,Psap,Dnajb11,Mapk14,Kdm5a,Prkaca,Celf1,Ncoa2,Shpk,Eif1b,M6pr,Tgfbr1,Arpp19,Twist2,Nutf2,Zfp212,Syn2,Eng,Ubp1,Tusc2,Retn,Wdfy2,Cd83,Mocs2,Anp32e,Castor2,Ube2a,Nkap,Cd274,Rbfox3,Rhbdl3,Slc12a7,Crk,Nkiras2,Stk4,Ywhab,Drg2,Pank3,Hars2,Psme3,Sec63,Cd164,Zwint,Kitl,Timp3,Gnptab,Pwwp3a…	0.403202	0.140088	0.573091	0.547547	4.19791e-09	1.25672
mmu-miR-200c-3p	400	350	Chn1	Tbx4,Cnnm3,Ocrl,Calm1,Chordc1,Aif1l,Cnot11,Ogdh,Aak1,Cp,Cdip1,Psap,Bloc1s6,Vps54,Ap2m1,Neu1,Tgfbr1,Rnmt,Mrtfb,Atraid,Tlk2,Wasf3,Arl5b,Rhot1,Crk,Ift52,Ap2b1,Septin9,Sema6a,Hbs1l,Sar1a,Wdr82,Nudcd2,Kif3c,Myt1l,Ube2g1,Blmh,Ppp2r5e,Snapc1,Wdr37,Entpd5,Gng4,Dek,Aopep,Trim23,Nkiras1,Thrb,Glud1,Bap1,Spata13,Adsl,Cby1,Nubp1,Bfar,Lrch3,Ets2,Ivns1abp,Spast,Ndufv2,Zeb1,Riok3,Dcp2,Prelid3a,Smad2,Rfk,Atl3,Vld…	0.40404	0.0674309	0.588771	0.210167	4.50882e-05	1.24732
mmu-miR-200c-5p	657	870	Pcbp3	Mnt,Tpd52l2,Grk6,Luzp1,Poldip2,Pcbp3,Agpat3,Sp1,Snd1,Clpb,Esam,Rab34,Grk5,Nosip,Rnf215,Aak1,Cdip1,Hira,Mcoln1,Chd5,Dnajb1,Celf1,Ctr9,Srm,Ubtf,Clic1,Cav1,Arpp19,Elk3,Syn2,Mrtfb,AI597479,Ehmt2,Ankrd52,Tbp,Ppp1cb,Fam163a,Ppil4,Srsf6,Rbfox3,Dbndd2,Mafk,Drg2,Mief2,Irf1,Bcl2l11,Zkscan1,Clvs2,Sec63,Cd164,Echdc1,Zwint,Ccn2,Cpm,Jade2,Tns3,Sap30l,Rock2,Sdc1,Cmpk2,Rnf144a,Cenpo,Pafah1b1,P2rx1,Actr10,Snapc1,…	0.407063	0.110755	0.638341	0.39656	2.53484e-06	1.22777
mmu-miR-201-3p	692	347	Nfat5	Acsl6,Galnt1,C1d,Kat2b,Heatr6,Sp1,Zmat2,Hoxc10,Hoxc8,Fbxo7,Clpb,Aif1l,Celf2,Gars,Tpm4,Cp,Ssbp2,Map3k11,Cdip1,Ikbkg,Smpd4,Ctsb,Mob1b,Elovl1,Stimate,Gtf2h1,Mettl1,Tgfbr1,Rhoa,Id3,Mid1ip1,Cers4,Prpf31,Elk3,Bcl2l13,Pttg1ip,Mrtfb,Tusc2,Tmem167,Fnbp4,Rnf170,Tvp23b,Chfr,Steap2,Cers2,H3f3b,Dbndd2,Med1,Stk4,Vezf1,Map2k3,Plscr3,Zkscan1,Sema6a,Gle1,Ccn2,Stx7,Tysnd1,Pcbd1,Micu1,Frs2,Slc36a1,Nudcd2,Ppp2ca,Cno…	0.400927	0.116655	0.528073	0.427162	9.26282e-06	1.21239
mmu-miR-201-5p	361	381	Ttc3	Rdx,Vps50,Stk38l,Hoxc5,Ap4e1,Tmem39a,Cacnb3,Cp,Mxi1,Dnajb1,Bloc1s6,Tpbg,Cav1,Bcl2l13,Mrtfb,Chp1,Cd83,Acadsb,Lonrf3,Kansl1,Nop9,Zkscan1,Frs2,Txnrd1,Gna13,Dnmt3a,Pafah1b1,Lrrc59,Snx11,Ylpm1,Gfm2,Atxn7,Samd8,Enox1,Trim35,Adsl,Apobec3,Mgrn1,Ripply3,Tmbim6,Nus1,Tnfrsf21,Tbc1d5,Usp49,Pim1,Bambi,Iws1,Impact,Seh1l,Smad2,Fen1,Tnks2,Smarca2,Slc18a2,Lypla1,Maip1,Fam135a,Ing5,Ccnt2,Tfcp2l1,Ralgps2,Plxna2,Vim…	0.429762	0.0608564	0.89479	0.187405	1.11783e-06	1.31194
mmu-miR-202-3p	1128	870	Pcbp3	Tbrg4,Pdgfra,Sox9,C1d,Myo18a,Kat2b,Tpd52l2,Dbh,Grk6,Luzp1,Pcbp3,Usf1,Sp1,Vps50,Mef2d,Mrpl10,Ell2,Stk38l,Hoxc5,Pwp1,Clpb,Uba1,Ap4e1,Ift46,Celf2,Tiam1,Ykt6,Cdk12,Dvl3,Ogdh,Pcdhgb6,Brd4,Kpna1,Ssbp2,Cdip1,Wars2,Pnpla6,Arhgef18,Wwox,Plod3,Mapk14,Ldha,Kdm5a,Igf1r,Mef2c,Cs,Ncoa2,Naa60,Ctsb,Mob1b,Pfdn2,Gtf2h1,Mettl1,Ap2m1,Lsm2,M6pr,Mid1ip1,Nutf2,Mrtfb,Syngr1,Ppp2cb,P4ha1,Ubp1,Nxf1,AI597479,Zkscan17,Fnbp4…	0.417469	0.190155	0.792615	0.795903	2.15521e-13	1.28656
mmu-miR-202-5p	109	166	Pan3	Luzp1,Ssbp2,Pdk1,Zmynd8,Ccdc59,Dusp6,Itgb3,Ptdss1,Bcl2l2,Lbh,Cul2,Smad2,Capzb,Pan3,Atf7ip,Etnk1,Slc6a8,Lpar2,Igdcc4,Vhl,Ctnnd1,Klf9,Bach2,Srsf3,Mtmr12,Relch,Fntb,Trim37,Rsf1,Pogz,Plekhg1,Map7d2,Pigk,Ambra1,Prc1,Sp6,Fbrs,Fam53c,Pura,Neurl1b,Klhl23,Cdc42ep4,Diras1,Zfp553,Arf2,Tcf25,Fzd4,Frat2,Lrrc8d,Zfp775,Crebzf,Zfp146,Agfg1,Azin1,Tmem248,Fgfr1op2,Csnk1g3,Sox6,Zbtb18,0610030E20Rik,Mboat2,Ntrk2,H2-…	0.422481	0.0183749	0.843197	0.0467881	0.0505375	1.18648
mmu-miR-203-3p	179	379	Lcorl	Nom1,Map3k3,Rab34,Ikbkg,Sin3b,Pan2,Pdk1,Ubp1,Ppp1cb,Suz12,Mdm1,Jade2,Rnf144a,Papola,Fos,Nqo2,Spata13,Loxl2,Ttc33,Aco2,Ncbp2,Tfrc,Wdr33,Dcp2,Pmaip1,Rfk,Zfand5,Ccnj,Tnrc6c,Efcab2,Slc12a6,Aar2,Ctso,F3,Ddah1,Faxc,Lzic,Zcchc4,Dr1,Usp30,Clec2d,Etnk1,Morf4l2,Maml2,Urb2,Nectin1,Xrn1,Tfdp2,Lrrc2,Ppp1r9a,Tbc1d12,Atp6v0a2,Lpp,Lsm1,Sh3pxd2b,Galm,Cacna2d1,Ccdc50,Zbtb41,Bend3,C1galt1,Sh2b3,Ppp1r26,Plekhg1,Kat6…	0.409611	0.0301753	0.684876	0.0804249	0.00166577	1.26438
mmu-miR-203-5p	529	350	Chn1	Ncs1,Trim25,Mnt,Acvrl1,Tpd52l2,Oxa1l,Usf1,Sp1,Stk38l,Ift46,Acp2,Sf3a1,Ppard,Stk11,Ogdh,Homer3,Mmd,Cwc15,Lpcat3,Gab2,Celf1,Lsm2,Hmgcll1,Elk3,Fut1,Ubqln4,Bcl2l13,Mrtfb,AI597479,Tmem167,Pkd2l2,Gadd45b,Lonrf3,Crk,Mafk,Dlg4,Ap2b1,Pank3,Mknk1,Frk,Clvs2,Sec63,Zwint,Poc1b,Hbs1l,Herc4,Cpm,Adcy1,Amz2,Gna13,Dnmt3a,Ube2g1,Nmt1,Entpd5,Habp4,Gfm2,Samd8,Txndc16,Capn7,Dcp1a,Tsc22d1,Hr,Bcl2l2,Khnyn,Ank,Ywhaz,Ebag…	0.392433	0.0891773	0.328781	0.296409	9.96168e-06	1.23935
mmu-miR-203b-3p	149	379	Lcorl	Sp1,Rnf215,Wars2,Kdm5a,Bloc1s6,Arpc2,Runx1t1,M6pr,Nkap,Crk,Mlx,Dlg4,Bcl2l11,Timp3,Sdc1,Lig3,Pafah1b1,Extl3,Bcl2l2,Mapk8ip2,Tfrc,Senp2,Med20,Kcnc1,Iws1,Wdr33,Il33,Fastkd2,Ctla4,Asb1,Traf1,Lin7c,Snap23,Nr4a3,Nfx1,Snapc3,Mtf1,Arpc1a,Vps36,Map1lc3b,Mre11a,Armcx1,Ptpdc1,Wipi2,Fam91a1,Wipf2,P2ry2,Disp2,Limch1,Thoc5,Rnf13,Rsf1,Cdon,Arel1,Slc35e2,Sgtb,Zswim5,Slc16a1,Vav3,Rnf122,Agps,Disp3,Fam199x,Tspyl4,…	0.383033	0.025118	0.151745	0.0637329	0.0224629	1.20533
mmu-miR-203b-5p	228	350	Chn1	Trim25,Mnt,Agpat3,Celf2,Rab8a,Fam32a,Dvl3,Mxi1,Dnajb6,Bcl2l13,Nxf1,Zmiz2,Chp1,Surf2,Ctsa,Mafk,Hars2,Mknk1,Rcn3,Arid3a,Sec63,Dbnl,Ccdc127,Med10,Vcl,Bap1,Parg,Tef,Mapre2,Camk2a,Vldlr,Plaat3,Smc3,Pdcd4,Ppp1r7,Asb1,Arl8a,Tada1,Fam107b,Sephs1,Acbd5,Zbtb43,Gzf1,Atp11b,Mfsd1,Rit1,Rragd,Chmp5,Rnf4,Ran,Calu,Rhpn2,Tarsl2,Fbxl19,Rp2,Cdk16,Fundc2,Rps6ka3,Grk1,Gse1,Has3,Arv1,Bace1,Nphp3,Dusp26,Gadd45gip1,Eda2…	0.432638	0.0384356	0.911988	0.111027	0.000408806	1.28413
mmu-miR-204-3p	1314	454	Tenm3	Hoxb9,Tbx2,Mnt,Dazap2,Pdgfra,Acvrl1,Acvr1b,Rdx,Tpd52l2,Add1,Grk6,Luzp1,Cnnm3,Ocrl,Calm1,Agpat3,Uhrf1,Vps50,Zmat2,Smg5,Mef2d,Afg3l1,Hoxc10,Hoxc5,Fbxo7,Clpb,Ift46,Celf2,Sf3a1,Rhoc,Ppard,Tmem161a,Tmem39a,Foxj2,Ogdh,Tpm4,Rnf215,Aak1,Farsa,Kpna1,Cdip1,Cwc15,Dnajb11,Gab2,Wwox,Cnn2,Eif2b2,Traf6,Prpsap2,Mapk14,Hdgf,U2af2,Trp53,Ufd1,Dnajb1,Celf1,Ncoa2,Shpk,Mob1b,Atp6v1b2,Nsmf,Stimate,Ubtf,Usp19,Mettl1,Tgf…	0.388413	0.22151	0.248356	0.891755	3.49808e-05	1.13956
mmu-miR-204-5p	868	350	Syt1	Hoxb9,Acsl6,Fgf6,Dazap2,Ddx3x,Oxa1l,Araf,Cnnm3,Sp1,Smg5,Jup,Aif1l,Map3k3,Acp2,Sf3a1,Tgfb1,Kdelr1,Cdkn1b,Cnot11,Foxj2,Dvl3,Cacnb3,Ogdh,Prkcsh,Pcdhgb6,Rnf215,Aak1,Cp,Hira,Psap,Gab2,Wwox,Chd5,Igf1r,Mef2c,Cs,Vps54,Zbtb17,Zdhhc24,Usp19,Mettl1,Dnajb6,Tusc2,Acad9,Tmem167,Retn,Pten,Glis2,Gata2,Steap2,Capza2,Ppil4,Plpp1,Nkap,Srsf6,Arl5b,Ctsa,Med1,Vezf1,Dlg4,Phf23,Dusp14,Pank3,Bcl2l11,Rnf145,Nop9,Arid3a,Fr…	0.396709	0.146325	0.428427	0.582448	0.000273395	1.14812
mmu-miR-205-3p	741	379	Lcorl	Mnt,Dbt,Dazap2,Gnb1l,Calm1,Zmat2,Hoxc5,Ift46,Rab34,Celf2,Cdkn1b,Aak1,Mxi1,Cdip1,Ikbkg,Wars2,Lbr,Prkaca,Celf1,Igf1r,Ampd3,Crkl,Tpbg,Nectin4,Pfdn2,Usp19,Tgfbr1,Rhoa,Gabpa,Syn2,Rnmt,Mrtfb,Ppp2cb,2610507B11Rik,AI597479,Kif11,Zkscan17,Pigl,Tbp,Gata2,Arnt,Ppil4,Arl5b,Nkiras2,Stk4,Med8,Zkscan1,Lrp11,Lims1,Zwint,Rhobtb1,Ikbip,Ddit4,Dnajb12,Frs2,Adarb1,Mapk9,Jade2,Med7,Ppp4r3b,Cnot8,Ppm1d,Gna13,Rnf144a,Ki…	0.413504	0.124916	0.739504	0.471674	5.32694e-06	1.21215
mmu-miR-205-5p	673	350	Syt1	Dbt,Tbrg4,Galnt1,Myo18a,Heatr6,Grk6,Cnnm3,Agpat3,Sp1,Zmat2,Def8,Jup,Aif1l,Ift46,Kdelr1,Rab8a,Cp,Mmd,Dnajb11,Cnn2,Eif2b2,Mapk14,Kdm5a,Dnajb1,Celf1,Mef2c,Pan2,Vps54,Stimate,Ubtf,Neu1,Cav1,Rhoa,Mta1,Ap1b1,Syn2,Adam19,Siglecf,Retn,Srrm3,Pten,Fam163a,Hivep2,Arnt,Mocs2,Steap2,Ppil4,Aldoc,Crk,Mlx,Mafk,Pmp22,Dlg4,Irf1,Rnf145,Tube1,Ccn2,Fgd6,Ddit4,Dnajb12,Txnrd1,Rnft1,Sdc1,Ddx42,Atp2a3,Ppm1a,Snapc1,Id4,Zf…	0.39449	0.113452	0.37127	0.411988	0.000128838	1.17617
mmu-miR-206-3p	415	458	Rev3l	Mnt,Dazap2,Galnt1,C1d,Zmat2,Hoxc5,Fbxo7,Celf2,Ap2a2,Efna2,Angptl2,Prpsap2,Kdm5a,Igf1r,Pfdn2,Arpp19,Zmiz1,Elk3,Rnmt,Ubp1,Tmem167,Ankrd52,Efr3a,Steap2,Cd274,Cant1,Rhot1,Dbndd2,Slc12a7,Sema6a,Sec63,Ccdc162,Rev3l,Kitl,Ikbip,Gnptab,Sar1a,Dnajb12,Frs2,Wdr82,Adarb1,Cnot6,Canx,Tns3,Mfap3,Nrcam,Dnmt3a,Pafah1b1,Lrrc59,Snapc1,Sema4d,Aopep,Clptm1l,Samd8,Pbrm1,Zmym2,Extl3,Amer2,Mtmr6,Scara5,Slc39a14,Rad1,Slc3…	0.414585	0.0699595	0.759737	0.219525	1.37371e-10	1.38093
mmu-miR-206-5p	262	870	Pcbp3	Pcbp3,Jup,Uba1,Tiam1,Baz1b,Dvl3,Cacna1e,Igf1r,Stimate,Gtpbp3,Cers4,Elk3,Syngr1,Zmynd8,Med1,Uchl5,Cd164,Echdc1,Fgd6,Slc36a1,Asb3,Tns3,Ska2,Dnajc27,Pafah1b1,P2rx1,Acot2,Txndc15,Ccnh,Dhfr,Trim23,Scara5,Spry2,Il10rb,Kmt2d,Ivns1abp,Marchf5,Map2,Cdc42bpg,Map4k2,Cops7b,Agap1,Cln8,Klhl12,Ddr2,Med27,Rbm18,Lin7c,Rpusd2,Kif3b,Ptpn1,Smad9,Arhgef2,Trp53inp1,Epha7,Lrp8,Hp1bp3,Ctnnbip1,Arpc1a,Trim24,Emp1,Aebp2,…	0.386431	0.0441672	0.209408	0.128225	0.00258488	1.22212
mmu-miR-207	942	454	Tenm3	Hoxb9,Acvrl1,Acvr1b,Sox9,Gm2a,Tpd52l2,Gnb1l,Cnnm3,Ocrl,Sp1,Smg5,Mef2d,Stk38l,Pwp1,Clpb,Celf2,Hltf,Tmem39a,Efna2,Cnot11,Ogdh,Mmd,Map3k11,Plxna3,Ikbkg,Lpcat3,Arhgef18,Wwox,Eif2b2,Traf6,Prkaca,Dnajb1,Mef2c,Atp6v1b2,Stimate,Ubtf,Runx1t1,Tgfbr1,Cav1,Hmgcll1,Phox2a,Cers4,Mta1,Eng,Tusc2,Wdr77,Adam19,Tmem167,Zmiz2,Srrm3,Tnfaip8l2,Rnf170,Tvp23b,Tlk2,Gadd45b,Arnt,Atp6v0e,Acadsb,Ppil4,Castor2,Cd274,Aldoc,Ca…	0.377706	0.1588	0.0900354	0.644411	0.00241686	1.11772
mmu-miR-208a-3p	58	120	Dcp2	Sp1,Hoxc5,Cdk12,Ubp1,Efr3a,Steap2,Lonrf3,Slu7,Gna13,Zmym2,Ifnar1,Mtpap,Dcp2,Prrc1,Shisa5,Adhfe1,Bpnt1,Gzf1,Faxc,Sppl3,Tmem106b,Cald1,Rora,Stoml1,Wdr48,Leng8,Tbc1d24,Ppig,Slc19a2,Smyd4,Pigk,Fam199x,Fam53c,Cirbp,Zfp422,Snrpn,Nucks1,Zbtb21,Camk2d,Lcor,Ado,Pcyt1a,Cdc26,Tmem263,Slf2,Arrdc3,Fam126a,Lrrc7,Ube3a,Riox2,Ccpg1,Pgk1,Taf4b,Hnrnpd,Otud4,Cpsf6,Cog2,Dag1	0.414286	0.00977748	0.755185	0.0245321	0.0125695	1.34988
mmu-miR-208a-5p	1001	460	Snd1	Hoxb9,Ncs1,Trim25,Mnt,Pdgfra,Luzp1,Calm1,Sp1,Zmat2,Smg5,Snd1,Afg3l1,Def8,Jup,Stk38l,Hoxc5,Map3k3,Ppard,Tle5,Baz1b,Ap1m1,Cnot11,Grk5,Dvl3,Plag1,Ogdh,Cp,Ppfia3,Ssbp2,Angptl2,Ikbkg,Wars2,Gab2,Mapk14,Hdgf,Ufd1,Prkaca,Dnajb1,Celf1,Igf1r,Cs,Ctcf,Bloc1s6,Ncoa2,Naa60,Napa,Elovl1,Pfdn2,Zdhhc24,Mettl1,Ap2m1,M6pr,Cav1,Zmiz1,Hmgcll1,Gabpa,Syn2,Nxf1,Wdr77,Adam19,Tjap1,Tmem167,Zmiz2,Clip3,Gadd45b,Anp32e,Castor…	0.390863	0.168746	0.294385	0.691452	0.00579949	1.10828
mmu-miR-208b-3p	17	233	Frmd5	Steap2,Wdr37,Dnajc3,Dcp2,Ptpdc1,Nxt2,Dok4,Dusp10,Rnf152,Zfp438,Nufip2,Gmeb1,Pias2,Frmd5,Zbtb10,Auts2,Otud4	0.425	0.00286581	0.8609	0.00429944	0.00472972	1.57884
mmu-miR-208b-5p	295	347	Nfat5	Pdgfra,Mef2d,Ell2,Jup,Map3k11,Kdm5a,Mef2c,Stimate,Ubtf,Runx1t1,Elk3,Gabpa,Syngr1,Tmem167,Srrm3,E2f4,Gdi1,Arnt,Cant1,Dbndd2,Nkiras2,Gdap1l1,Pank3,Ap4m1,Asf1a,Zwint,Eya3,Dnajb12,Pwwp3a,Havcr2,Grhl1,Ppp2r5e,Six6,Evl,Aopep,Zfp346,Ccnh,Samd8,Ccdc25,Slc39a14,Eif4a2,Denr,Med20,Lbh,Rhoq,Huwe1,Adhfe1,Prex2,Asb1,Rbbp5,Srp9,Il2ra,Tsc1,Nr4a2,Lin7c,Rtf1,Rpusd2,Src,Zmat3,Trim33,Arhgef2,Mtf1,Fbxo42,Anapc4,Ube2k…	0.440299	0.0497303	0.943601	0.147193	0.026279	1.14813
mmu-miR-20a-3p	244	189	Slc5a3	Hoxc8,Ap4e1,Tle5,Mxi1,Cacna1e,Wars2,Dnajb11,Smpd4,Syn2,Mrtfb,Tmem167,Kif11,Tlk2,Zmynd8,Nop9,Hbs1l,Slc36a1,Sypl,Cenpo,Vrk1,Vdac2,Capn7,L3mbtl2,Cldnd1,Gsk3b,Usp25,Atf1,Slc4a8,Pde10a,St8sia3,Zfand5,Sfxn2,Tnrc6c,Rptor,Lypla1,Ccnt2,Zc3h11a,Rgs5,Tsc1,Nr4a2,Fbxo3,Syt13,Rtf2,Pmvk,Dnajb4,Rit1,Nr4a3,Tmeff1,Dnaja1,Padi2,Aff1,Ccng2,P2rx4,Lfng,Gigyf1,Kbtbd8,Etnk1,Ttyh1,Mtmr10,Atp6ap2,Rps6ka3,Arhgef7,Slit2,Ets…	0.446069	0.0411328	0.962064	0.119879	0.00221897	1.23473
mmu-miR-20a-5p	479	324	Bbx	Mnt,Dazap2,Rdx,Gm2a,Luzp1,Vwa5a,Stk38l,Tiam1,Ykt6,Cp,Mxi1,Kpna1,Ikbkg,Ufd1,Celf1,Arpp19,Fut1,Dnajb6,Bcl2l13,E2f4,Tlk2,Arnt,Pds5b,Dbndd2,Ctsa,Crk,Uchl5,Ywhab,Irf1,Rnf145,Frk,Zwint,Kitl,Micu1,Cpm,Cnot6,Dnajc27,Timm22,Papola,Pcnx,Entpd5,Zfyve21,Lpcat1,Samd8,Scara5,Clu,Grhl2,Tef,Lrch3,Popdc2,Cxadr,Eif4a2,Ifnar1,Slc4a8,Ivns1abp,Cep43,Kcnc1,Riok3,Spry4,Dctn4,Sfxn2,Scd3,Banp,Hdhd2,Nrp1,Xiap,Orc2,Ppm1f,I…	0.416884	0.0807485	0.783005	0.262772	5.26152e-06	1.2579
mmu-miR-20b-3p	959	381	Ttc3	Hoxb9,Acsl6,Ncs1,Rdx,Myo18a,Ddx3x,Tpd52l2,Cnnm3,Calm1,Agpat3,Vps50,Mrpl10,Afg3l1,Jup,Fbxo7,Aif1l,Map3k3,Sdf2,Celf2,Tle5,Fam32a,Ogdh,Tpm4,Homer3,Aak1,Mxi1,Mmd,Ssbp2,Cdip1,Kdm5a,Ufd1,Dnajb1,Celf1,Igf1r,Bloc1s6,Smpd4,Pdk1,Mettl1,Sod2,Ap2m1,Neu1,M6pr,Tgfbr1,Cav1,0610009B22Rik,Zmiz1,Hmgcll1,Snrpb2,Elk3,Gabpa,Pttg1ip,Rnmt,Mrtfb,Syngr1,Ubp1,Tmem167,Atraid,Pten,Rnf170,Hps5,E2f4,Ppp1cb,Tlk2,Efr3a,Hivep2,A…	0.430624	0.161666	0.899848	0.661608	5.07447e-05	1.15919
mmu-miR-20b-5p	697	350	Syt1	Hoxb9,Tbx4,Dbt,Dazap2,Mkrn2,Acvr1b,Rdx,Luzp1,Ocrl,Hoxc8,Fbxo7,Aif1l,Ap4e1,Ykt6,Cdk12,Dvl3,Plag1,Mxi1,Ppfia3,Kpna1,Ikbkg,Wars2,Dnajb11,Mapk14,Ufd1,Celf1,Mef2c,Ampd3,Atp6v1b2,Tgfbr1,Arpp19,Gabpa,Bcl2l13,Repin1,Mettl16,Zmiz2,Tlk2,Nipsnap3b,Steap2,Lonrf3,Pds5b,H3f3b,Dnttip1,Crk,Med1,Uchl5,Ywhab,Sparc,Ndel1,Rnf145,Plscr3,Zkscan1,Frk,Cd164,Atp2b1,Kitl,Micu1,Cpm,Slc36a1,Cnot6,Slu7,Papola,Zfyve21,Sema4d,…	0.412426	0.117498	0.727871	0.434244	5.37937e-09	1.2764
mmu-miR-210-3p	837	373	Pum2	Klf6,Pdgfra,Rdx,Ddx3x,Oxa1l,Poldip2,Agpat3,Zmat2,Jup,Stk38l,Clpb,Aif1l,Map3k3,Rab34,Bbc3,Acp2,Tmem39a,Fam32a,Cdk12,Ranbp2,Nosip,Homer3,Aak1,Cp,Mmd,Ssbp2,Cdip1,Plxna3,Wars2,Lpcat3,Mapk14,Kdm5a,Mef2c,Ncoa2,Vps54,Crkl,Elovl1,Pdk1,Tgfbr1,Rhoa,Mid1ip1,Nutf2,Fut1,Mta1,Mrtfb,Ubp1,Rassf1,AI597479,Adam19,Tmem167,Zmiz2,Retn,Zkscan17,Fnbp4,Atraid,Wdfy2,Chfr,Steap2,Lonrf3,Ttll1,Cant1,Dbndd2,Slc12a7,Crk,Pick1…	0.409091	0.141099	0.671978	0.556904	0.000358604	1.14854
mmu-miR-210-5p	833	381	Ttc3	Ncs1,Tbrg4,Pdgfra,Acvr1b,Myo18a,Tpd52l2,S100a6,Grk6,Agpat3,Vps50,Zmat2,Mrpl10,Fkbp10,Stk38l,Chordc1,Clpb,Ap4e1,Bbc3,Tmem161a,Snrpd1,Ykt6,Chaf1a,Il17ra,Map2k7,Pcdhgb6,Aak1,U2af2,Celf1,Igf1r,Mef2c,Stimate,Runx1t1,Tgfbr1,Cav1,Elk3,Dnajb6,Syn2,Mrtfb,Syngr1,Tmem167,Retn,Zkscan17,Rnf168,Ankrd52,Gata2,Arnt,Mocs2,Capza2,Castor2,Lonrf3,Nelfcd,Pds5b,Aldoc,Arl5b,Rbfox3,Mlx,Ift52,Zmynd8,Zcchc10,Ap2b1,Ndel1,M…	0.406738	0.140425	0.633536	0.54957	0.000119164	1.15979
mmu-miR-211-3p	1174	350	Chn1	Acsl6,Pdgfra,Kat2b,Poldip2,Cnnm3,Agpat3,Sp1,Hoxc8,Acp2,Celf2,Sf3a1,Tmem39a,Map2k7,Fam32a,Cacnb3,Tpm4,Pcdhgb6,Aak1,Kpna1,Ssbp2,Cdip1,Ikbkg,Wars2,Wwox,Hdgf,Kdm5a,Chd5,Ufd1,Dnajb1,Celf1,Igf1r,Mef2c,Naa60,Pfdn2,Pdk1,Ubtf,Ap2m1,M6pr,Hmgcll1,Ap1b1,Bcl2l13,Syn2,Rnmt,Eng,Syngr1,Ppp2cb,P4ha1,Nxf1,Wdr77,Adam19,Tmem167,Zmiz2,Zkscan17,Arih2,Srrm3,Ankrd52,Gdi1,Cd83,Prrt1,Mocs2,Lonrf3,Ube2a,Pds5b,Cd274,Casc3,A…	0.394357	0.19791	0.368741	0.833586	1.03664e-05	1.16264
mmu-miR-211-5p	952	233	Frmd5	Hoxb9,Fgf6,Mnt,Acvr1b,Oxa1l,Agpat3,Smg5,Jup,Hoxc5,Aif1l,Acp2,Sf3a1,Tmem161a,Tgfb1,Ykt6,Kdelr1,Tmem39a,Foxj2,Ogdh,Pcdhgb6,Rnf215,Aak1,Cp,Mxi1,Mmd,Cdip1,Hira,Psap,Plxna3,Wars2,Dnajb11,Wwox,Chd5,Celf1,Igf1r,Shpk,Zbtb17,Mettl1,Sod2,Clic1,Cav1,Cers4,Elk3,Dnajb6,Ap1b1,Repin1,Syngr1,Tusc2,Acad9,Tmem167,Retn,Fnbp4,Pten,Chp1,Ankrd52,Gata2,Steap2,Ppil4,Srsf6,Aldoc,Arl5b,Rbfox3,Ctsa,Med1,Dlg4,Ap2b1,Pank3,Rn…	0.396832	0.160486	0.431968	0.656297	7.15004e-05	1.15529
mmu-miR-212-3p	755	379	Lcorl	Galnt1,Acvr1b,Sox9,C1d,Tpd52l2,Calm1,Agpat3,Mrpl10,Def8,Vwa5a,Jup,Chordc1,Esam,Map3k3,Sf3a1,Vrk3,Def6,Tmem161a,Cse1l,Tmem39a,Ap1m1,Cp,Mxi1,Ppfia3,Gys1,Ssbp2,Dnajb11,U2af2,Dnajb1,Igf1r,Mef2c,Ampd3,Ncoa2,Atp6v1b2,Elovl1,Pfdn2,Zdhhc24,Pdk1,Ubtf,Sod2,Sertad1,Nutf2,Gabpa,Syn2,Mrtfb,P4ha1,Chp1,Glis2,Ankrd52,Tbp,Casd1,Steap2,Cul4a,Arl5b,Cant1,Pgs1,Dbndd2,Ctsa,Nkiras2,Drg2,Pank3,Mrpl45,Irf1,Atp6ap1,Hars2…	0.378067	0.127276	0.0935761	0.485331	0.000267892	1.15426
mmu-miR-212-5p	945	870	Pcbp3	Hoxb9,Tbx2,Fgf6,Mnt,Ccm2,Pdgfra,Acvr1b,Tpd52l2,Oxa1l,Ilf2,Luzp1,Pcbp3,Agpat3,Vps50,Clpb,Ap4e1,Celf2,Ppard,Tiam1,Ykt6,Chaf1a,Cdkn1b,Stk11,Ogdh,Mxi1,Mmd,Kpna1,Hira,Lpcat3,Arhgef18,Wwox,Lbr,U2af2,Dnajb1,Celf1,Igf1r,Mef2c,Ctcf,Naa60,Ctsb,Crkl,Pfdn2,Ubtf,Mettl1,Rhoa,Mid1ip1,Sertad1,Elk3,Dnajb6,Syn2,Mrtfb,Rassf1,Mettl16,Adam19,Acad9,Rnf168,Chp1,Tvp23b,Ankrd52,Tlk2,Gadd45b,Pcolce2,Fam163a,Arnt,Acadsb,Nk…	0.395067	0.159305	0.38695	0.649469	2.13451e-09	1.24578
mmu-miR-2136	944	460	Snd1	Hoxb9,Tbx4,Acsl6,Add1,Luzp1,Ocrl,Snd1,Afg3l1,Def8,Ell2,Hoxc10,Map3k3,Acp2,Cdk12,Tpm4,Gys1,Mmd,Ssbp2,Wars2,Wwox,Traf6,Dnajb1,Celf1,Ampd3,Smpd4,Napa,Vps54,Crkl,Elovl1,Pdk1,Usp19,Mettl1,Sod2,Tgfbr1,Zmiz1,Hnrnpa0,Hmgcll1,Cers4,Dnajb6,Pttg1ip,Syn2,Eng,Mrtfb,Adam19,Acad9,Zmiz2,Pten,Pigl,Hps5,Wdfy2,Casd1,Cd83,Steap2,Cers2,Capza2,Arl5b,Rbfox3,Rhot1,Rhbdl3,Slc12a7,Crk,Stk4,Prpf8,Irf1,Psme3,Arid3a,Zwint,Ey…	0.406371	0.159137	0.628225	0.647699	5.17334e-07	1.20907
mmu-miR-2137	856	460	Snd1	Cox5a,Tbx4,Comt,Dbt,Luzp1,Snd1,Afg3l1,Def8,Map3k3,Ift46,Celf2,Rhoc,Ppard,Cnot11,Kpna1,Angptl2,Wwox,Mapk14,Hdgf,U2af2,Pfdn2,Stimate,Lsm2,Pcdhac1,Gabpa,Ap1b1,Bcl2l13,Syn2,Mrtfb,Syngr1,Tjap1,Tmem167,Srrm3,Chfr,Castor2,H3f3b,Suz12,Atad5,Crk,Mlx,Ywhab,Vezf1,G3bp1,Dusp14,Irf1,P4ha2,Bcl2l11,Hars2,Rnf145,Nop9,Plscr3,Zkscan1,Arid3a,Echdc1,Lims1,Sar1a,Csrp2,Slc36a1,Arf5,Mfap3,Sdc1,Rnf144a,Myt1l,Itgb3,Stx8,…	0.39851	0.144302	0.471421	0.573596	0.0150241	1.09037
mmu-miR-2139	634	379	Lcorl	Mkrn2,Pdgfra,Ddx3x,Tpd52l2,Gnb1l,Mef2d,Nom1,Stk38l,Ap4e1,Acp2,Rhoc,Ap1m1,Cacnb3,Pcdhgb6,Aak1,Cp,Mmd,Cacna1e,Wars2,Cic,Celf1,Igf1r,Naa60,Crkl,Elovl1,Pdk1,Snrpb2,Pttg1ip,Tmem167,Fnbp4,Tlk2,Prrt1,Mocs2,Acadsb,Ube2a,Aldoc,Slc35c2,Zmynd8,P4ha2,Rnf145,Lims1,Eya3,Sar1a,Cpm,Txnrd1,Wdr82,Ppp4r3b,Ska2,Rnft1,Mfap3,E2f6,Adcy3,Dnmt3a,Ube2g1,Blmh,Timm22,Stx8,Papola,Evl,Dek,Nqo2,Zfp346,Srek1ip1,Vdac2,Thrb,Fzd6,…	0.389435	0.106878	0.268083	0.376834	0.0515151	1.08482
mmu-miR-214-3p	1400	870	Pcbp3	Klf6,Trim25,Galnt1,Acvr1b,Nsun5,Luzp1,Pcbp3,Araf,Calm1,Sp1,Zmat2,Ell2,Jup,Stk38l,Hoxc10,Hoxc9,Hoxc5,Cabin1,Chordc1,Map3k3,Rab34,Sf3a1,Kdelr1,Cdk12,Cnot11,Foxj2,Aak1,Kpna1,Ssbp2,Cdip1,Ikbkg,Wars2,Gab2,Traf6,Mapk14,Lbr,Ldha,Celf1,Igf1r,Mef2c,Cs,Ampd3,Ctcf,Adh5,Naa60,Ctsb,Crkl,Atp6v1b2,Ubtf,Usp19,Mettl1,Sod2,Ctnnb1,Ap2m1,Tgfbr1,Arpp19,Rhoa,Elk3,Dnajb6,Gabpa,Bcl2l13,Zfp212,Pttg1ip,Syn2,Mrtfb,Ubp1,Aca…	0.39359	0.236008	0.356095	0.918058	1.59263e-11	1.23427
mmu-miR-214-5p	855	460	Snd1	Fer,Dbt,Tbrg4,Pdgfra,Acvrl1,C1d,Gm2a,Tpd52l2,Heatr6,Add1,Usf1,Vps50,Snd1,Pwp1,Ift46,Sf3a1,Ppard,Ykt6,Baz1b,Map2k7,Stk11,Cacnb3,Aven,Gys1,Psap,Arhgef18,Eif2b2,U2af2,Chd5,Asf1b,Celf1,Mef2c,Naa60,Zbtb17,Mob1b,Nectin4,Nsmf,Pdk1,Stimate,Ubtf,Neu1,M6pr,Tgfbr1,Hnrnpa0,Cers4,Rnmt,Nxf1,Wdr77,Sugp1,Tmem167,Pkd2l2,Efr3a,Gata2,Cers2,Ppil4,Castor2,Ppfibp1,Rbfox3,Mlx,Med1,Stk4,Vezf1,G3bp1,Sparc,Ap2b1,Septin9,I…	0.399533	0.144134	0.495195	0.572332	9.1442e-07	1.21232
mmu-miR-215-3p	798	460	Snd1	Fgf6,Ncs1,Mnt,Pdgfra,Add1,Luzp1,Agpat3,Sp1,Zmat2,Snd1,Afg3l1,Nom1,Clpb,Aif1l,Uba1,Ap4e1,Celf2,Tgfb1,Fam32a,Plag1,As3mt,Aak1,Cp,Cdip1,Plxna3,Arhgef18,Wwox,Mapk14,U2af2,Chd5,Ufd1,Igf1r,Mef2c,Napa,Ctsb,Nectin4,Pdk1,Stimate,Ctnnb1,Eif1b,Ap2m1,Arpp19,Zmiz1,Ap1b1,Bcl2l13,Zfp212,Pttg1ip,Syn2,Mrtfb,Fads1,Tmem167,Kif11,Ppp1cb,Efr3a,Slc39a1,Ppil4,Plpp1,Cd274,H3f3b,Srsf6,Dbndd2,Mlx,Gdap1l1,Mafk,Stk4,Vezf1,S…	0.401408	0.134525	0.537178	0.520991	1.7586e-06	1.21271
mmu-miR-215-5p	91	350	Chn1	Hoxb9,Acp2,Igf1r,Gvin1,Mrtfb,Zkscan1,Pimreg,Ylpm1,Ccdc127,Med10,Dhfr,Atxn7,Rnaseh2b,Trim35,Senp2,Mapre2,Rtf1,Lef1,Rit1,Epha7,Snapc3,Pomp,Etnk1,Acsl4,Gcnt3,Pja1,Git1,Ssh2,Ttll7,Ubn2,Atg5,Aagab,Mul1,Pigk,Prkar1a,Jrk,Pik3r1,Luc7l2,Edem3,Pdp2,Rbm33,Sfxn3,Pcgf5,Arhgap12,Stx17,Ercc6,Fgfr1op2,Tnrc6b,Fgd4,Elapor2,Smad5,Csnk1g3,Dcdc2a,Zhx1,Nbr1,Osbpl3,Bmper,Pgrmc1,Megf10,Tsnax,Zbtb18,Nsd3,Slc31a1,Ipcef1,T…	0.481481	0.0153405	0.996459	0.0369246	0.0159448	1.28972
mmu-miR-216a-3p	1308	870	Pcbp3	Mnt,Tbrg4,Pdgfra,Acvr1b,Tpd52l2,Gnb1l,Heatr6,Ilf2,Pcbp3,Calm1,Sp1,Cct3,Snd1,Def8,Ell2,Fkbp10,Stk38l,Fbxo7,Clpb,Aif1l,Ap4e1,Ift46,Acp2,Ppard,Hltf,Map2k7,Rab8a,Fam32a,Cdk12,Foxj2,Dvl3,Plag1,Cp,Mxi1,Ssbp2,Map3k11,Cacna1e,Wars2,Arhgef18,Wwox,Mef2c,Ampd3,Ctcf,Bloc1s6,Shpk,Ctsb,Crkl,Atp6v1b2,Elovl1,Pfdn2,Nsmf,Arpp19,Zmiz1,Phox2a,Cers4,Sertad1,Nutf2,Zfp212,Syn2,P4ha1,Wdr77,Kdelr3,Rnf168,Tlk2,Prrt1,Fam16…	0.393029	0.220499	0.340921	0.890238	2.61274e-06	1.16487
mmu-miR-216a-5p	596	324	Bbx	Mnt,Gnb1l,Grk6,Sp1,Mef2d,Vwa5a,Stk38l,Chordc1,Ap4e1,Dvl3,Cdip1,U2af2,Prkaca,Celf1,Napa,Pdk1,Stimate,Mettl1,Neu1,Sertad1,Gabpa,Adam19,Pten,Ehmt2,Rnf170,Chp1,Nipsnap3b,Cd83,Mocs2,Atp6v0e,Nelfcd,Pds5b,Aldoc,Rbfox3,Rab11fip4,Ctsa,Crk,Mlx,Mrpl45,Irf1,Bcl2l11,Rnf145,Sema6a,Zwint,Ccn2,Timp3,Apc2,D10Wsu102e,Slc36a1,Tns3,Adcy1,Dnajc27,Mfsd11,Blmh,Ppp2r5e,Pcnx,Yy1,Gng4,Id4,Nqo2,Sema4d,Ccdc127,Med10,Elovl7,…	0.408779	0.100472	0.666667	0.344967	2.4125e-05	1.20895
mmu-miR-216b-3p	215	332	Lingo2	Hoxb9,Dbt,Sox9,Usf1,Sf3a1,Cacna1e,Mob1b,Tgfbr1,Arpp19,P4ha1,Tmem167,Cul4a,Crk,Vezf1,Bcl2l11,Hbs1l,Stxbp4,Pafah1b1,Vamp2,Zfp346,Ccdc127,Spata13,Ebf2,Cxadr,Kmt2d,Marchf5,Usp49,Impact,Gnal,Smad2,Cemip2,Smarca2,Sfxn2,Scd3,Scd2,Crcp,Tm9sf2,Gdap1,Xiap,Nrp2,Agap1,Angel2,Tsc1,Sapcd2,Ubox5,Acoxl,Gzf1,Ptpn1,Rprd1b,Rfx5,Tspan5,Rragd,Phc2,Lrrc47,Aff1,Col1a2,Polr3e,Tub,Phlpp2,Nktr,Il17rd,Sgpp2,Fbxl8,Skp1,Leng…	0.40566	0.0362441	0.617097	0.101922	0.0141292	1.19519
mmu-miR-216b-5p	599	373	Pum2	Kat2b,Ell2,Hoxc5,Celf2,Stk11,Cp,Kpna1,Ssbp2,Chd5,Prdx2,Cic,Celf1,Napa,Nectin4,Pdk1,Ubtf,Ctnnb1,Cav1,Mta1,Bcl2l13,Pttg1ip,Syn2,Syngr1,Ubp1,Tmem167,E2f4,Efr3a,Gadd45b,Mocs2,Steap2,Capza2,Rbfox3,Dbndd2,Crk,Mlx,Mafk,Phf23,Septin9,Zkscan1,Rhobtb1,Ccn2,Tcp11l2,Dnajb12,Apc2,Frs2,Cpm,Csrp2,Hint1,Canx,Ska2,Sypl,Pum2,Gna13,Rnf144a,Dnmt3a,Sec14l1,Stx8,Actr10,Zfp346,Samd8,Amer2,Slc39a14,Sucla2,Retreg1,Grhl2,…	0.415684	0.100978	0.772888	0.347496	3.93365e-08	1.27312
mmu-miR-216c-3p	846	460	Snd1	Hoxb9,Tbx4,Acsl6,Trim25,Mnt,Rdx,Heatr6,Poldip2,Ocrl,Uhrf1,Sp1,Mef2d,Snd1,Stk38l,Hoxc5,Fbxo7,Clpb,Map3k3,Sdf2,Celf2,Rhoc,Tmem161a,Cdkn1b,As3mt,Brd4,Farsa,Ikbkg,Wars2,Lpcat3,Mef2c,Ctcf,Shpk,Atp6v1b2,Ubtf,Mettl1,Sod2,Tgfbr1,Cav1,Arpp19,Zmiz1,Gabpa,Pttg1ip,Syngr1,Ubp1,Nxf1,2610507B11Rik,Pten,Tnfaip8l2,Ankrd52,E2f4,Ppp1cb,Tlk2,Hivep2,Arnt,Wasf3,Lonrf3,Pds5b,Cul4a,H3f3b,Arl5b,Igfbp4,Suz12,Slc12a7,Ctsa,…	0.399433	0.142616	0.490642	0.563986	4.27263e-09	1.25059
mmu-miR-216c-5p	200	256	Huwe1	Mnt,Mef2d,Def8,Fam32a,Kpna1,Cacna1e,Wwox,Prdx2,Prkaca,Celf1,Mef2c,Ubtf,Sod2,Arpp19,Anp32e,Aldoc,Crk,Med1,Nop9,Ccn2,Cnot6,Med7,Dnmt3a,Pcnx,Zfp346,Thrb,Hr,Mgrn1,Map2,Rhoq,Vldlr,Anapc11,Huwe1,Nrp1,Xiap,Slc39a8,Trp53inp1,Rad23b,Eps15,Hook1,Phc2,Gnb1,Dvl1,Rassf8,Etnk1,Rps6ka3,Nono,Dpp8,Pik3cb,Bmp2k,Ptpdc1,Myo6,Zfc3h1,Fam160b1,Xkr7,Leng8,Ttll7,Cipc,Pygo1,Relch,Fbxl4,Thbs1,Trib3,Naa25,Camk4,Phf21a,Usp37…	0.411523	0.0337154	0.711684	0.0933232	0.00347452	1.22816
mmu-miR-217-3p	409	458	Rev3l	Uba1,Sf3a1,Ppard,Map2k7,Fam32a,Wwox,Mapk14,Dnajb1,Igf1r,Nsmf,Pcdhac1,Cers4,Elk3,Arih2,Cd274,Arl5b,Rbfox3,Dbndd2,Zmynd8,Mafk,Stk4,Cuedc1,Irf1,Rev3l,Poc1b,Ccn2,Frs2,Adarb1,Xpo1,Cnot6,Tns3,Adcy1,Bzw2,Rock2,E2f6,Hs1bp3,Dnmt3a,Ube2g1,Lrrc59,Samd8,Glud1,Eaf1,Dcp1a,Trim35,Ebf2,Deptor,Ncbp2,Mapk1,Fyttd1,Gsk3b,Asic1,Pde10a,Usp49,St6gal2,Iws1,Wdr33,Riok3,Gabbr1,Pmaip1,Dctn4,Fam111a,Tnks2,Apba1,Trub1,Sacm1l…	0.426042	0.0689481	0.86697	0.215731	1.27549e-08	1.34834
mmu-miR-217-5p	616	381	Ttc3	Pdgfra,Sox9,Rdx,Grk6,Calm1,Agpat3,Stk38l,Clpb,Ift46,Acp2,Celf2,Rhoc,Cnot11,Ier3,Aak1,Mxi1,Ikbkg,Wars2,Traf6,Lbr,Ufd1,Celf1,Napa,Tpbg,Stimate,Sod2,Syn2,Rassf1,Tmem167,Glis2,Ankrd52,Tlk2,Castor2,Nelfcd,Nkap,H3f3b,Ctsa,Nkiras2,Ift52,Ywhab,Cuedc1,G3bp1,Ap2b1,Pank3,Mrpl45,Map2k3,Lims1,Atp2b1,Eya3,Fgd6,Dnajb12,Sumo3,Med7,Pes1,Adcy1,Mfap3,Cox11,Nampt,Pum2,Rnf144a,Pafah1b1,Timm9,Hif1a,Snapc1,Gng4,Nol8,Zf…	0.412316	0.103844	0.725847	0.360142	1.7586e-06	1.2402
mmu-miR-218-1-3p	321	347	Nfat5	Ncs1,Dbt,Kat2b,Smg5,Mrpl10,Rab34,Sf3a1,Tiam1,Fam32a,Ogdh,Ldha,Igf1r,Ampd3,Ncoa2,Ctsb,Tgfbr1,Cers4,Bcl2l13,Syn2,Mrtfb,Retn,Efr3a,Steap2,Castor2,Cul4a,Atad5,Dbndd2,Zmynd8,Stk4,Irf1,Zkscan1,Gle1,Timp3,Gnptab,Dnajb12,Apc2,Wdr82,Sumo3,E2f6,Timm9,Id4,Cdk20,Ankra2,Samd8,Txndc16,Pbrm1,Dcp1a,Extl3,Mtdh,L3mbtl2,Slc38a2,Klhl24,Slc4a8,Celsr3,Chd1,Cmtr1,Smad2,Cemip2,Minpp1,Smarca2,Vldlr,Adgra1,Tnrc6c,Nrp2,Mai…	0.422925	0.0541133	0.846737	0.161356	0.000132136	1.25819
mmu-miR-218-2-3p	582	381	Ttc3	Fer,Dbt,Dazap2,C1d,Txnrd3,Tpd52l2,Agpat3,Smg5,Mrpl10,Stk38l,Clpb,Ap4e1,Celf2,Tiam1,Cse1l,Baz1b,Fam32a,Foxj2,Dvl3,Ldha,Asf1b,Celf1,Ncoa2,Crkl,Tpbg,Stimate,Runx1t1,M6pr,Hmgcll1,Cers4,Sertad1,Syn2,Mrtfb,Arih2,Ankrd52,Tlk2,Gata2,Cd83,Steap2,Ube2a,Nkap,Pick1,Ap2b1,Trip10,Zkscan1,Gle1,Hbs1l,Eya3,Timp3,Apc2,Mdm1,Mapk9,Tns3,Adcy1,Arf5,Klf11,Per1,Stx8,Zc3h14,Wdr37,Ylpm1,Aopep,Cdk20,Ccdc127,Ankra2,Psmc6,Ea…	0.416607	0.0981119	0.781487	0.336621	0.000595761	1.17974
mmu-miR-218-5p	156	106	Celf1	Sp1,Nom1,Ap4e1,Tle5,Phb2,Celf1,Atp6v1b2,Stimate,Elk3,Steap2,Nop9,Ddx39a,Poc1b,Adarb1,Pafah1b1,Ube2g1,Atl1,Hif1a,Pbrm1,Il1rap,Tfrc,Spag9,St8sia3,Prrc1,Dctn4,Kifap3,Pacc1,Fbxo3,Knstrn,Rprd1b,Pik3ca,Tspan5,Calb1,Faxc,Epha7,Mier1,Cdk8,Zfp12,Mef2a,1110004F10Rik,Rps6ka3,Cbr4,Mcam,Spg21,Igdcc3,Dop1a,Ms4a4b,Tmem127,Ctnnd1,Ssh2,Esm1,Fam126b,Cpsf7,Klf8,Etfrf1,Chst11,Rnf13,Camk4,Timm8b,Rpl39l,Pik3ip1,Ppp1r1…	0.414894	0.026298	0.764289	0.0672736	0.108934	1.12394
mmu-miR-2183	389	373	Pum2	Hoxb9,Mnt,Grk6,Luzp1,Tle5,Aak1,Dnajb11,Cs,Nectin4,Ubtf,Hnrnpa0,Wdr77,Adam19,Tmem167,Hivep2,Ppil4,Lonrf3,Cul4a,Arl5b,Med1,Septin9,Mapk9,Slu7,Rnft1,Stxbp4,Rock2,Laptm4a,Sdc1,Pum2,Dnmt3a,Taf15,Stx8,Nmt1,Actr10,Entpd5,Ccdc127,Samd8,Nkiras1,Dnajc3,Pabpn1,Samm50,Il1rap,Mapk8ip2,Mpv17l,Fetub,Eif4a2,Ifnar1,Smarcd1,Slc4a8,Map2,Tbc1d5,Zfand5,Tnks2,Smarca2,Ccnj,Sfxn2,Clns1a,Maip1,Stx6,Efcab2,Nek2,Pacc1,Seph…	0.405631	0.0655765	0.616085	0.201821	0.00335053	1.17517
mmu-miR-219a-1-3p	651	350	Chn1	Gm2a,Gnb1l,Nsun5,Luzp1,Calm1,Agpat3,Smg5,Clpb,Aif1l,Ift46,Acp2,Celf2,Tmem161a,Ranbp3,Hltf,Tiam1,Kdelr1,Foxj2,Grk5,Dvl3,Rnf215,Aak1,Brd4,Ppfia3,Ldha,Dnajb1,Celf1,Ubtf,Rhoa,Phox2a,Nutf2,Ubp1,Ifi35,Tmem167,Zmiz2,Pten,Rnf168,E2f4,Tlk2,Fam163a,Capza2,Nkap,Suz12,Rhot1,Slc12a7,Crk,Sparc,Med8,Bcl2l11,Plscr3,Zkscan1,Lims1,Zwint,Eya3,Dnajb12,Cpm,Slc36a1,Sumo3,Nsg2,Nudcd2,Arf5,Ska2,Mfap3,Nrcam,Dnmt3a,Unk,Mf…	0.38982	0.109744	0.277188	0.389732	0.000750746	1.15274
mmu-miR-219a-2-3p	617	379	Lcorl	Ncs1,Trim25,Gm2a,Tpd52l2,Luzp1,Calm1,Uhrf1,Sp1,Vps50,Hoxc8,Clpb,Tiam1,Cnot11,Cdip1,Ikbkg,Celf1,Naa60,Stimate,Runx1t1,Tgfbr1,Zmiz1,Nxf1,Wdr77,AI597479,Fads1,Siglecf,Pten,Pkd2l2,Tlk2,Pds5b,Crk,Med1,Cuedc1,Phf23,Pank3,Zkscan1,Arid3a,Frk,Timp3,Dnajb12,Cpm,Wdr82,Slc36a1,Nsg2,Asb3,Ppp4r3b,Stxbp4,E2f6,Hs1bp3,Gna13,Dnmt3a,Ube2g1,Txndc17,Pimreg,Ppp2r5e,Snapc1,Otub2,Entpd5,Gng4,Dek,Zfp346,Cdk20,Hmgcr,Elovl…	0.395767	0.104012	0.406171	0.361406	2.14854e-06	1.23822
mmu-miR-219a-5p	53	141	Mib1	Agpat3,Fam32a,Dvl3,Cacna1e,Ccdc127,Lipo3,Klhl12,Ddr2,Atp11b,Pnrc2,Gnb1,Bcl7a,Vps36,Otud7b,Fbxl4,Gng12,Foxj3,Btbd7,Sntb2,Abhd13,Larp1b,Jrk,Sptssb,Jmjd1c,Mib1,Frmd6,Peak1,Agfg1,Fut10,Pde4d,Rnf150,Col8a1,Ssb,Lmbrd1,Lrrc8a,Pdss2,Mta2,Pitpna,Gmeb1,Dact3,4933427D14Rik,Zkscan8,Rc3h2,Nrk,G3bp2,Gucd1,Fsd1l,A830018L16Rik,Krr1,Tnfrsf22,Cpsf6,Nav1,Nlgn1	0.375887	0.00893459	0.0728376	0.022003	0.0586048	1.24831
mmu-miR-219b-3p	119	248	Celf2	Zfp276,Clpb,Celf2,Ssbp2,Rhoa,Bcl2l13,Wdr77,Steap2,Ube2a,Pmp22,Zkscan1,Frk,Tns3,Pes1,Evl,Yy1,Dcp1a,Cab39l,Tomm22,Dcp2,Lmnb1,Ccnj,Map3k7cl,Sephs1,Prkcq,Rpusd2,Ppfia2,Slc25a24,Gask1b,Snapc3,Pde4b,Ndc1,Zfp12,Tub,Slc10a7,Ap1g1,Spg21,Exog,Hnrnpa1,Ttll4,Azi2,Jarid2,Tgfbi,Zfp281,Cldn8,Tafa2,Macir,Eea1,Gng2,Itsn1,Diras2,Edem3,Hpcal4,Ogfod1,Atp13a3,Sox12,Gpr17,Sema5a,Aifm2,Paqr8,Stag2,Slitrk4,Rlim,Gpatch2l…	0.367284	0.0200607	0.0232676	0.0543753	0.0128867	1.23841
mmu-miR-219b-5p	614	379	Lcorl	Hoxb9,Mnt,Sox9,Poldip2,Araf,Jup,Clpb,Map3k3,Acp2,Celf2,Brd4,Cacna1e,Igf1r,Bloc1s6,Ncoa2,Elovl1,Pdk1,Ap2m1,Pcdhac1,Nutf2,Mrtfb,Tusc2,Wdr77,AI597479,Zkscan17,Ankrd52,Atf6b,Fam163a,Steap2,Capza2,Castor2,Rhbdl3,Dbndd2,Crk,Mafk,Vezf1,Ap2b1,Plscr3,Arid3a,Cd164,Tube1,Rhobtb1,Dusp6,Hbs1l,Eya3,Timp3,Frs2,Csrp2,Arf5,Rnft1,Bzw2,Gna13,Smc6,Rnf144a,Dnmt3a,Kif3c,Itgb3,Lig3,Stx8,Polr2h,Wdr37,Entpd5,Irf4,Habp4,C…	0.429071	0.103506	0.888214	0.358624	1.29289e-06	1.24114
mmu-miR-219c-3p	176	299	Apbb2	Acvrl1,Clpb,Celf2,Ykt6,Ssbp2,Cacna1e,Crkl,Pten,Steap2,Nkap,Rhot1,Frk,Hbs1l,Polr2h,Cetn3,Erbin,Thrb,Fyttd1,Ccdc14,Riok3,Smad2,Sfxn2,Tspan4,Mkln1,Desi2,Il2ra,Prkcq,Rpusd2,Spred1,Itch,Gask1b,Faxc,Zdhhc21,Padi2,Necap1,Mef2a,Ubfd1,Vbp1,Cstf2,Piga,Arhgef7,Slc10a7,Ap1g1,Chst5,Smarca4,Ldlr,Mrpl1,Cited2,Pbx2,Dpp9,Ccdc50,Plppr5,Gabrb3,Plekhh1,Coq5,Engase,Kdm3b,Stx16,Bahcc1,Fam199x,Slc7a1,Zbtb7a,Commd10,Cla…	0.430318	0.0296696	0.898331	0.0784016	0.0033156	1.2643
mmu-miR-219c-5p	500	379	Lcorl	Rdx,Tpd52l2,Zfp276,Zmat2,Ift46,Il17ra,Dvl3,Ier3,Cp,Brd4,Mmd,Ssbp2,Cdip1,Cacna1e,Dnajb11,Arhgef18,Ufd1,Mob1b,Ubtf,Sod2,Rnmt,2610507B11Rik,Adam19,Srrm3,Chp1,Tvp23b,E2f4,Atp6v0e,Castor2,Arl5b,Ctsa,Rab5a,Gdap1l1,Kansl1,G3bp1,Ap2b1,Pank3,Septin9,Plscr3,Sema6a,Lrp11,Adat2,Wasf1,Sumo3,Nsg2,Ppp4r3b,Bzw2,Pum2,Gna13,Rnf144a,Cenpo,Unk,Mfsd11,Timm22,Lrrc59,Stx8,Dmac2l,Polr2h,Ppm1a,Wdr37,Traf3,Dek,Cetn3,Ccdc1…	0.425894	0.0842886	0.865959	0.278199	8.16075e-07	1.27402
mmu-miR-21a-3p	805	350	Chn1	Hoxb9,Trim25,Dazap2,Galnt1,Pdgfra,Tpd52l2,Smg5,Def8,Jup,Stk38l,Hoxc8,Fbxo7,Map3k3,Acp2,Ppard,Rab8a,Fam32a,Foxj2,Dvl3,Cp,Ssbp2,Cdip1,Cacna1e,Wars2,Dnajb11,Hdgf,Hmox1,Dnajb1,Celf1,Mef2c,Ncoa2,Nsmf,Pdk1,Ik,Tgfbr1,Arpp19,Bcl2l13,Pttg1ip,Ubp1,Adam19,Clip3,Tvp23b,Pigl,Surf2,Tlk2,Efr3a,Gadd45b,Steap2,Acadsb,Castor2,Plpp1,Lonrf3,Nkap,Ppfibp1,Cd274,Arl5b,Rbfox3,Ctsa,Mlx,Zmynd8,Pmp22,Zcchc10,Kansl1,Ap2b1,N…	0.424578	0.135705	0.858371	0.528073	1.5108e-06	1.20976
mmu-miR-21a-5p	186	373	Pum2	Klf6,Comt,Grk6,Zmat2,Runx1t1,Steap2,Nkap,Pank3,Lims1,Rab1a,Mfap3,Pum2,Lig3,Sema4d,Naa35,Amer2,Mtmr6,Rad1,Oxr1,Deptor,Arc,Senp2,Smarcd1,Cmtr1,Bambi,Dcp2,Pdcd4,Limd1,Zfhx4,Zfp202,Atg4b,Zc3h11a,Fam107b,Nuf2,Orc4,Prkcq,Lrsam1,Cers6,Slx4ip,Rtf1,Mapre1,Rbm38,Crtc2,Tpm3,Lef1,Dnajb4,Eif4e,Mier1,Epb41,Zfp12,Kctd15,Ipo5,Star,Gcnt3,Bckdhb,Ticrr,Slc7a15,Dock4,Rnf167,Ttll7,Lpp,Limch1,Cpsf7,Parp11,Plekhh1,Mios…	0.451456	0.0313554	0.973192	0.0852301	0.00408066	1.23994
mmu-miR-21b	61	160	Clasp1	Acsl6,Igf1r,Cav1,Ubqln4,Top2b,E2f6,Lig3,Rad1,Retreg1,Grhl2,Pgap6,Pdcd4,Il6,Asb1,Yme1l1,Mapre1,Slc39a8,Rad23b,Rab30,Polr3e,Cttn,Arv1,Ctnnd1,Kdm1b,Ctu1,Foxj3,Tiparp,Greb1l,Clasp1,Copg1,Sc5d,Wdfy3,Cdk5r1,Rd3,Itsn1,Larp4,Ahcyl2,Zyx,Lrrc40,S100pbp,Trps1,Ntrk2,Pikfyve,Hnrnpr,Klc1,Arl15,Mex3c,Pard6a,Zfp280d,Sort1,Prmt6,Ebf4,Anapc1,Zfp644,Slc45a4,Lyrm9,Rb1cc1,Idh3a,Chtf8,Rab11a,Erc1	0.360947	0.0102832	0.0101163	0.0268083	0.185034	1.13616
mmu-miR-21c	265	379	Lcorl	Klf6,Mnt,Kat2b,Zfp276,Zmat2,Baz1b,Tpm4,Ctsb,Runx1t1,Mettl1,Cav1,Elk3,Arnt,Steap2,Nkap,Vezf1,Mrpl45,Lims1,Apc2,Rab1a,Nsg2,Cox11,Pum2,Unk,Mnat1,Dhfr,Dcp1a,Mtmr6,Scara5,Slc39a14,Rad1,Grhl2,Oxr1,Samm50,Slc38a2,Srebf2,Mpv17l,Senp2,Kmt2d,Smarcd1,Mrps23,Smad2,Pdcd4,Hells,Sacm1l,Zfp202,Mkln1,Bach1,Orc2,Slc35f5,Ubxn4,Fam107b,Dnajc10,Atrn,Mapre1,Rbm38,Dram2,Crtc2,Tpm3,Lef1,Dnajb4,Pnisr,Zdhhc21,Mycbp,Fbxo42…	0.387994	0.044673	0.242792	0.131512	0.000534982	1.25213
mmu-miR-22-3p	577	460	Snd1	Galnt1,Tpd52l2,Luzp1,Ocrl,Calm1,Uhrf1,Snd1,Hoxc5,Ranbp3,Cacnb3,Gars,Aak1,Mxi1,Mmd,Kpna1,Ssbp2,Cdip1,Cacna1e,Ikbkg,Lpcat3,Mapk14,Celf1,Nectin4,Sod2,Cers4,Gabpa,Pttg1ip,Chp1,Tlk2,Steap2,Ube2a,Cd274,Arl5b,Rab11fip4,Rhot1,Nkiras2,Vezf1,Ap2b1,Irf1,Plscr3,Zkscan1,Lrp11,Cd164,Hbs1l,Sar1a,Rab1a,Frs2,Wdr82,Canx,Med7,Nampt,Rock2,Amz2,Gna13,Dnajc27,Pfas,Ppp2r5e,Actr10,Ppm1a,Galnt16,Entpd5,Evl,Yy1,Dek,Aopep,…	0.417209	0.097269	0.78781	0.334092	4.3998e-06	1.23663
mmu-miR-22-5p	678	379	Lcorl	Klf6,Acsl6,Trim25,Dbt,Ccm2,Pdgfra,Calm1,Uhrf1,Fbxo7,Clpb,Aif1l,Celf2,Ppard,Tiam1,Plag1,As3mt,Aak1,Mmd,Gstm5,Angptl2,Dnajb11,Hdgf,Ufd1,Celf1,Cs,Atp6v1b2,Runx1t1,Sod2,Tgfbr1,Arpp19,Hnrnpa0,Mid1ip1,Mrtfb,Nxf1,Fads1,Acad9,Pten,Chp1,Pigl,Glis2,Ankrd52,Ppp1cb,Anp32e,Zmynd8,Mief2,Pank3,Irf1,Scml2,Nop9,Zkscan1,Zwint,Kitl,Sgk1,Hbs1l,Timp3,Gnptab,Wdr82,Bzw2,Stxbp4,Nrcam,Dnajc27,Myt1l,Psma6,Mthfd1,Galnt16,P…	0.405018	0.114295	0.603945	0.416034	5.66349e-05	1.18259
mmu-miR-221-3p	786	454	Tenm3	Fgf6,Trim25,Comt,Acvrl1,C1d,Ddx3x,Tpd52l2,Heatr6,Grk6,Calm1,Hoxc5,Fbxo7,Aif1l,Ift46,Acp2,Celf2,Ranbp3,Ykt6,Tpm4,Pcdhgb6,Aak1,Ppfia3,Zfp110,Cnn2,Mapk14,Lbr,Celf1,Ampd3,Bloc1s6,Smpd4,Naa60,Ctsb,Crkl,Nsmf,Runx1t1,Tgfbr1,Arpp19,0610009B22Rik,Nutf2,Pttg1ip,Syngr1,Ubp1,Tnfaip8l2,Chp1,Surf2,Fam163a,Steap2,Ube2a,Cul4a,H3f3b,Dnttip1,Crk,Med1,Vezf1,Cuedc1,Ap2b1,Ndel1,Mrpl45,Nop9,Zkscan1,Sema6a,Sec63,Wasf1,…	0.393	0.132502	0.339403	0.511128	2.42172e-07	1.22918
mmu-miR-221-5p	392	299	Apbb2	Pdgfra,Zfp276,Calm1,Jup,Hoxc8,Clpb,Tiam1,Fam32a,Grk5,Ssbp2,Angptl2,Psap,Ikbkg,Runx1t1,Ubqln4,Fads1,Tlk2,Prrt1,Hivep2,Crk,Stk4,Ap2b1,Pank3,Trip10,Zkscan1,Sema6a,Adat2,Lims1,Atp2b1,Ikbip,Eya3,Ddit4,Dnajb12,Ppp4r3b,Pafah1b1,Pfas,Stx8,Ppp2r5e,Papola,Entpd5,Nqo2,Cetn3,Ccdc127,Med10,Gfm2,Nkiras1,Zmym2,Ank,Oxr1,Apobec3,Slc38a2,1810013L24Rik,Slc35a5,Rrn3,Lztr1,Mapk1,Get1,Map2,Nfkbie,Ndufv2,Atl3,Plaat3,At…	0.410042	0.0660823	0.692969	0.203844	0.000168065	1.23463
mmu-miR-222-3p	888	324	Bbx	Fer,Acsl6,Tbrg4,C1d,Ddx3x,Tpd52l2,Gnb1l,Grk6,Luzp1,Calm1,Sp1,Clpb,Uba1,Ift46,Acp2,Sf3a1,Ppard,Map2k7,Fam32a,Cnot11,Pcdhgb6,Ikbkg,Wwox,Traf6,Ncoa2,Shpk,Naa60,Napa,Elovl1,Zdhhc24,M6pr,Tgfbr1,Rhoa,Zmiz1,Hmgcll1,Snrpb2,Nutf2,Dnajb6,Gabpa,Syngr1,Snap47,Tusc2,2610507B11Rik,Tmem167,Kif11,Tnfaip8l2,Rnf170,Tlk2,Anp32e,Nkap,Cd274,Arl5b,Rab11fip4,Slc35c2,Dbndd2,Crk,Nkiras2,Zmynd8,Vezf1,Pank3,Nop9,Plscr3,Sec…	0.395722	0.149697	0.404654	0.601922	2.11133e-06	1.20577
mmu-miR-222-5p	702	381	Ttc3	Tbx2,Tbx4,Sox9,Rdx,Ddx3x,Heatr6,Grk6,Calm1,Agpat3,Stk38l,Tmem161a,Hltf,Fam32a,Cdk12,Tpm4,Mmd,Cdip1,Ikbkg,Wwox,Kdm5a,Asf1b,Dnajb1,Celf1,Ampd3,Napa,Crkl,Mob1b,Pdk1,Ap2m1,Tgfbr1,Hnrnpa0,Cers4,Gabpa,Bcl2l13,Pttg1ip,Mrtfb,Syngr1,Ubp1,Tusc2,Fads1,Scarf2,Zmiz2,Tvp23b,Arnt,Mocs2,Cul4a,H3f3b,Igfbp4,Suz12,Crk,Zmynd8,Mafk,Stk4,Ywhab,Irf1,P4ha2,Bcl2l11,Plscr3,Mknk1,Frk,Clvs2,Echdc1,Lims1,Poc1b,Dusp6,Timp3,Ra…	0.39527	0.118341	0.395549	0.440314	1.08737e-06	1.22312
mmu-miR-223-3p	288	233	Frmd5	Gmpr,Acvr1b,Hoxc8,Clpb,Acp2,Ikbkg,Atp6v1b2,Nectin4,Arpp19,Repin1,Adam19,Tmem167,Ankrd52,Pds5b,Dbndd2,Mafk,Gabarap,Cbx1,Gle1,Atp2b1,Eya3,Pofut2,Cnot6,Tmx1,Hmgcr,Eaf1,Parg,Extl3,Mtmr6,Scara5,Cln5,Retreg1,Ywhaz,Adsl,Bfar,Gsk3b,Klhl24,Kmt2d,Hcfc1r1,Tnfrsf21,Nfkbie,Usp49,Abcg1,Spast,Kdm4b,Rbm22,Ppp6r3,Aldh18a1,Tfap2b,Gigyf2,Ralgps2,Sephs1,Abl1,Sapcd2,Polr3f,Zmat3,Sohlh2,Dnajb4,Zranb2,Ubxn2b,Zdhhc21,Ep…	0.428571	0.0485502	0.88265	0.143146	0.00022025	1.26406
mmu-miR-223-5p	222	218	Anks1b	Klf6,Gm2a,Tpd52l2,Sp1,Mef2d,Ift46,Lbr,Kdm5a,Shpk,Vps54,Elovl1,Pdk1,Hmgcll1,Elk3,Zfp212,Mrtfb,Fnbp4,Pten,Hps5,Ift52,Zkscan1,Zwint,Ppp4r3b,Rnft1,Laptm4a,Atp2a3,Nqo2,Mtdh,Retreg1,Oxr1,Snx4,St6gal1,Atf1,Tbc1d5,Sgo1,Usp49,Smad2,Zfand5,Scd2,Ddit3,Tnrc6c,Adhfe1,Orc2,Agap1,Hat1,Cers6,Zdbf2,Edn3,Skil,Tpm3,Gask1b,Trp53inp1,Mier1,Pde4b,Bhlhe40,Mef2a,Rab30,LTO1,Acsl4,Rs1,Plpbp,Man2b1,Psme3ip1,Map1lc3b,Urb2,P…	0.420455	0.0374241	0.823976	0.107233	0.000600196	1.27273
mmu-miR-224-3p	727	379	Lcorl	Tbrg4,Gnb1l,Add1,Luzp1,Zmat2,Stk38l,Hoxc5,Rab34,Sdf2,Celf2,Sf3a1,Plag1,Cacnb3,Ssbp2,Ikbkg,Lpcat3,Igf1r,Ampd3,Gvin1,Gtf2h1,Neu1,Repin1,P4ha1,Kif11,Fnbp4,Pten,Pigl,Glis2,Ankrd52,Tlk2,Efr3a,Gadd45b,Hivep2,Steap2,Anp32e,Ppil4,Castor2,Ppfibp1,Ttll1,Arl5b,Rbfox3,Mafk,Stk4,Pmp22,Mief2,Pank3,Mrpl45,Atp6ap1,Rnf145,Sec63,Rhobtb1,Txnrd1,D10Wsu102e,Wdr82,Adarb1,Tns3,Smc6,Adi1,Cenpo,Klf11,Dnmt3a,Kif3c,Pafah1b…	0.424154	0.122556	0.856854	0.459788	8.75483e-09	1.26855
mmu-miR-224-5p	351	299	Apbb2	Ncs1,Cdh1,Ocrl,Sp1,Mrpl10,Acp2,Celf2,Dvl3,Plag1,Ogdh,Ikbkg,Chd5,Celf1,Igf1r,Mef2c,Pdk1,Tgfbr1,Cav1,Bcl2l13,Fads1,Tmem167,Pten,Rnf170,Tlk2,Casd1,Mocs2,Mafk,Pick1,Pmp22,Trip10,Poc1b,Pwwp3a,Rab36,Wdr82,Pofut2,Slc36a1,Dbnl,Ppm1d,Bzw2,Gna13,Dnmt3a,Snapc1,Papola,Aopep,Ccdc127,Erbin,Atxn7,Samd8,Pbk,Loxl2,Slc39a14,Cln5,Khnyn,Mief1,Aco2,Mapk1,Usp25,Smarcd1,Slc4a8,Rttn,Denr,Get1,Pde10a,Map3k8,Osbp,Apba1,Tr…	0.417857	0.0591706	0.798685	0.181335	9.01835e-05	1.25362
mmu-miR-23a-3p	565	347	Nfat5	Hoxb9,Acsl6,Ncs1,Sox9,Rdx,C1d,Ddx3x,Add1,Hoxc8,Esam,Ift46,Vrk3,Baz1b,Homer3,Aak1,Ppfia3,Cdip1,Ikbkg,Dnajb11,Mapk14,Mef2c,Ctcf,Zdhhc24,Pdk1,Tgfbr1,Mid1ip1,Cers4,Elk3,Gabpa,Ap1b1,Syn2,Mrtfb,Nxf1,Adam19,Glis2,Ankrd52,Ppp1cb,Prrt1,Fam163a,Arl5b,Rhot1,Ift52,Zmynd8,Mafk,Med1,Myh10,Bcl2l11,Rnf145,Sema6a,Hbs1l,Tcp11l2,Gnptab,D10Wsu102e,Wdr82,Dbnl,Ppm1d,Bzw2,Gna13,Dnmt3a,Blmh,Vamp2,Nmt1,Entpd5,Yy1,Gfm2,Dh…	0.411808	0.0952461	0.717248	0.324229	0.000165314	1.19831
mmu-miR-23a-5p	1501	324	Bbx	Klf6,Mnt,Dazap2,Tbrg4,Galnt1,Mkrn2,Acvr1b,Gm2a,Tpd52l2,Gnb1l,Nsun5,Oxa1l,S100a6,Grk6,Araf,Calm1,Sp1,Zmat2,Smg5,Mrpl10,Tubb6,Afg3l1,Ell2,Stk38l,Hoxc10,Hoxc5,Clpb,Aif1l,Ift46,Sdf2,Acp2,Plaur,Tiam1,Tgfb1,Ykt6,Kdelr1,Rab8a,Fam32a,Plag1,Cp,Brd4,Mxi1,Farsa,Kpna1,Gstm5,Map3k11,Hmox2,Cdip1,Ikbkg,Wars2,Lpcat3,Traf6,Mapk14,Hdgf,Kdm5a,Cic,Celf1,Mef2c,Ncoa2,Naa60,Napa,Ctsb,Crkl,Mob1b,Atp6v1b2,Pfdn2,Zdhhc24,P…	0.366634	0.253034	0.0212443	0.940819	0.000161085	1.12221
mmu-miR-23b-3p	554	350	Chn1	Acsl6,Ncs1,Trim25,Rdx,Ddx3x,Add1,Luzp1,Calm1,Hoxc8,Esam,Ift46,Chaf1a,Dvl3,Homer3,Aak1,Cp,Ppfia3,Ikbkg,Wars2,Traf6,Ldha,Ctcf,Ctsb,Atp6v1b2,Gvin1,Sod2,Tgfbr1,Arpp19,Mid1ip1,Cers4,Elk3,Gabpa,Rnmt,Mrtfb,Wdr77,Adam19,Tmem167,Zmiz2,Glis2,Ppp1cb,Prrt1,Fam163a,Steap2,Capza2,Ppil4,Cul4a,Arl5b,Rhot1,Rhbdl3,Zmynd8,Mafk,G3bp1,Myh10,Bcl2l11,Rnf145,Zkscan1,Sema6a,Frk,Adat2,Hbs1l,Tcp11l2,Gnptab,Sar1a,Adarb1,Slc…	0.428793	0.0933918	0.885685	0.3174	9.15937e-06	1.22309
mmu-miR-23b-5p	1155	460	Snd1	Klf6,Acsl6,Dazap2,Tbrg4,Pdgfra,Gm2a,Myo18a,Tpd52l2,Gnb1l,Zfp276,Luzp1,Calm1,Agpat3,Snd1,Jup,Stk38l,Hoxc8,Clpb,Ap4e1,Celf2,Kdelr1,Il17ra,Ap2a2,Cdk12,Dvl3,Nosip,Cp,Gys1,Mmd,Kpna1,Ssbp2,Cdip1,Angptl2,Phb2,Lpcat3,Traf6,Celf1,Mef2c,Ampd3,Ctcf,Naa60,Napa,Vps54,Ctsb,Crkl,Zdhhc24,Nsmf,Pdk1,Ubtf,Usp19,Mettl1,Neu1,Pcdhac1,Hmgcll1,Dnajb6,Gabpa,Pttg1ip,Syn2,Eng,Nxf1,2610507B11Rik,AI597479,Fads1,Kif11,Srrm3,T…	0.387194	0.194707	0.226606	0.821447	4.79954e-09	1.22385
mmu-miR-24-1-5p	817	350	Chn1	Comt,Gm2a,Ocrl,Clpb,Aif1l,Map3k3,Ift46,Tiam1,Foxj2,Cacnb3,Ogdh,Cp,Brd4,Cdip1,Ikbkg,Dnajb11,Eif2b2,Kdm5a,Dnajb1,Celf1,Igf1r,Bcas2,Ncoa2,Shpk,Mob1b,Pfdn2,Pdk1,Stimate,Mettl1,Sod2,Tgfbr1,Phox2a,Bcl2l13,Syn2,Rnmt,Mrtfb,Tmem167,Retn,Arih2,Srrm3,Fnbp4,Pten,Ppp1cb,Slc39a1,Fam163a,Ppil4,Lonrf3,Rab5a,Pick1,Drg2,Sparc,Septin9,Rnf145,Zkscan1,Arid3a,Rhobtb1,Kitl,Cpm,Ppp2ca,Canx,Slu7,Ppp4r3b,Ska2,Cnot8,Sap30l…	0.417689	0.137728	0.796662	0.536419	5.74025e-05	1.17788
mmu-miR-24-2-5p	841	460	Snd1	Tbx4,Comt,Galnt1,Pdgfra,Zfp276,Calm1,Snd1,Def8,Ell2,Hoxc5,Fbxo7,Aif1l,Map3k3,Ift46,Celf2,Snrpd1,Tiam1,Ap2a2,Foxj2,Cacnb3,Ogdh,Tpm4,Cp,Cdip1,Ikbkg,Dnajb11,Eif2b2,Kdm5a,Asf1b,Dnajb1,Celf1,Igf1r,Shpk,Ctsb,Mob1b,Gvin1,Pdk1,Stimate,Sod2,Clic1,Zmiz1,Phox2a,Gabpa,Syn2,Mrtfb,P4ha1,Retn,Zkscan17,Arih2,Atf6b,Hivep2,Anp32e,Ppil4,Lonrf3,Arl5b,Suz12,Atad5,Rab5a,Stk4,Fxr2,Pank3,Septin9,Map2k3,Bcl2l11,Zkscan1,A…	0.410444	0.141773	0.697016	0.560951	4.67951e-08	1.23461
mmu-miR-24-3p	1086	460	Snd1	Klf6,Tbx4,Acsl6,Dazap2,Galnt1,Pdgfra,Acvr1b,C1d,Gm2a,Heatr6,Grk6,Poldip2,Calm1,Usf1,Zmat2,Mef2d,Snd1,Hoxc8,Chordc1,Esam,Celf2,Ppard,Hltf,Ykt6,Tmem39a,Cdkn1b,Tpm4,Brd4,Ppfia3,Ssbp2,Cdip1,Ikbkg,Dnajb11,Wwox,Kdm5a,Hmox1,Dnajb1,Celf1,Mef2c,Bloc1s6,Naa60,Napa,Pdk1,Stimate,Sod2,Cav1,Zmiz1,Gabpa,Pttg1ip,Syn2,P4ha1,Nxf1,Wdr77,Tmem167,Zmiz2,Zkscan17,Tnfaip8l2,Rnf170,Chp1,Pigl,Ppp1cb,Gata2,Fam163a,Steap2,N…	0.38689	0.183075	0.218007	0.7696	1.04407e-06	1.18792
mmu-miR-25-3p	599	460	Snd1	Galnt1,Mkrn2,Heatr6,Zfp276,Calm1,Snd1,Mrpl10,Stk38l,Cabin1,Ift46,Celf2,Def6,Hltf,Ier3,Aak1,Mmd,Dnajb11,Traf6,Mapk14,U2af2,Mef2c,Ampd3,Ncoa2,Naa60,Crkl,Pdk1,Ubtf,Bcl2l13,Tusc2,Fads1,Siglecf,Ppp1cb,Tlk2,Efr3a,Steap2,Ube2a,Arl5b,Crk,Nkiras2,Gdap1l1,Med1,Vezf1,Dusp14,Ap2b1,Septin9,Bcl2l11,Trip10,Zkscan1,Sema6a,Atp2b1,Poc1b,Sar1a,Apc2,Cpm,Wdr82,Adarb1,Cnot6,Jade2,Tns3,Adcy1,Ska2,Rnft1,Sypl,E2f6,Amz2,G…	0.416841	0.100978	0.781993	0.347496	3.05766e-06	1.22785
mmu-miR-25-5p	1154	379	Lcorl	Fer,Ncs1,Galnt1,C1d,Ddx3x,Tpd52l2,Oxa1l,Grk6,Cnnm3,Agpat3,Vps50,Zmat2,Cct3,Stk38l,Aif1l,Map3k3,Ift46,Acp2,Ppard,Tmem161a,Tle5,Map2k7,Fam32a,Foxj2,As3mt,Cp,Gys1,Ssbp2,Cdip1,Ikbkg,Dnajb11,Zfp110,Gab2,Arhgef18,Mapk14,U2af2,Ufd1,Celf1,Igf1r,Mef2c,Cs,Ampd3,Bloc1s6,Ncoa2,Naa60,Ctsb,Crkl,Elovl1,Zdhhc24,Sod2,M6pr,Rhoa,Nutf2,Bcl2l13,Eng,Mrtfb,Syngr1,Sdhb,Tusc2,Nxf1,Wdr77,Zfp273,Chp1,Ankrd52,Pkd2l2,Chfr,Tl…	0.3866	0.194538	0.213961	0.820688	2.61908e-05	1.15585
mmu-miR-26a-1-3p	389	379	Lcorl	Acsl6,Trim25,Mnt,Zfp276,Agpat3,Zmat2,Map3k3,Acp2,Tle5,Ykt6,Map2k7,Arhgef18,Celf1,Smpd4,Shpk,Crkl,Pdk1,Ubtf,Hmgcll1,P4ha1,Acad9,Ehmt2,Nkap,Arl5b,Slc35c2,Crk,Ap2b1,Zkscan1,Arid3a,Zwint,Ddit4,Cnot6,Dbnl,Rnf144a,Grhl1,Dnmt3a,Papola,Isca2,Nqo2,Zfp346,Ccdc127,Samd8,Glud1,Bap1,Rhobtb2,Ank,Rbx1,Adsl,Il1rap,Cldnd1,Il10rb,Marchf5,Cmtr1,Bambi,Kcnc1,Riok3,Dctn4,Plaat3,Scd2,Sacm1l,Dnajc14,Usp33,Jade1,Prex2,Tf…	0.414271	0.0655765	0.754173	0.201821	0.000186859	1.23388
mmu-miR-26a-2-3p	174	152	Nsd2	Hoxc5,Acp2,Cacna1e,Dnajb11,Prkaca,Naa60,Cers4,Syn2,Syngr1,Tmem167,Gdap1l1,Mafk,Bcl2l11,Txndc17,Samd8,Tsc22d1,Il1rap,Ifnar1,Iws1,Gnal,Cdc42bpg,Usp33,Bach1,Gdap1,Tfap2b,Pdcl3,Cln8,Rgs5,Cers6,Fbxo3,Polr3f,Kif3b,Sike1,Coq3,Epha7,Pde4b,Lzic,Ociad1,Ddx51,Sspn,Il4ra,Rp2,Prps1,St3gal2,Ces2e,Pou2af1,Mcam,Nt5e,Bmp2k,Sgpp2,Ctdspl2,Bach2,AI661453,Atp6v0a2,Esm1,Fam126b,Csdc2,Pde4a,Plekhh1,Ube2r2,Ccdc88a,Zc3h1…	0.367089	0.0293324	0.0222559	0.0771371	0.28272	1.04987
mmu-miR-26a-5p	423	460	Snd1	Luzp1,Ocrl,Sp1,Snd1,Hoxc8,Aif1l,Acp2,Sf3a1,Nosip,Aak1,Ssbp2,Celf1,Mef2c,Hnrnpa0,Bcl2l13,Mrtfb,Tlk2,Hivep2,Lonrf3,Ube2a,Cd274,Igfbp4,Uchl5,Myh10,Hars2,Rnf145,Nop9,Rev3l,Rab1a,Slc36a1,Stxbp4,Gna13,Nrcam,Mfsd11,Tmx1,Wdr37,Trim27,Zfp346,Ccdc127,Atxn7,Tasor,Parg,Extl3,Ebf2,Dnajc3,Tox4,Rad1,Fzd6,Ifnar1,Get1,Gtpbp2,Pim1,Yipf4,Tapbp,Iws1,Wdr33,Prrc1,Gnaq,Vldlr,Plaat3,Anapc11,Scd2,Crcp,Cplx2,Tspan17,Ppm1f…	0.420477	0.0713082	0.824987	0.227365	8.91759e-07	1.28547
mmu-miR-26b-3p	751	347	Nfat5	Hoxb9,Acsl6,Gnb1l,Zfp276,Luzp1,Zmat2,Afg3l1,Jup,Stk38l,Fbxo7,Ap4e1,Ift46,Bbc3,Tle5,Baz1b,Fam32a,Cacnb3,Ogdh,Aven,Ppfia3,Hira,Sin3b,Arhgef18,Mapk14,U2af2,Celf1,Mef2c,Smpd4,Mob1b,Pdk1,Cers4,Nutf2,Ubqln4,Gabpa,Pttg1ip,Eng,Tusc2,Rassf1,Nxf1,Kdelr3,Tmem167,Pten,Rnf170,Rnf168,Pkd2l2,Fam163a,Arnt,Steap2,Ppfibp1,H3f3b,Srsf6,Casc3,Arl5b,Rbfox3,Slc35c2,Rab5a,Stk4,Dlg4,Rnf145,Nop9,Plscr3,Arid3a,Adat2,Lama4,…	0.39013	0.126601	0.282752	0.481538	0.000750746	1.15273
mmu-miR-26b-5p	89	347	Nfat5	Tbrg4,Luzp1,Aif1l,Esam,Sod2,Hivep2,Steap2,Ube2a,Rnf145,Nop9,Rab36,Wdr37,Zfp346,Fzd6,1810013L24Rik,Smarcd1,Pim1,Yipf4,Zfp202,Nuf2,Mllt10,Slx4ip,Eps15,Rassf8,Cttn,Ldlr,Btg1,Ubn2,Xylb,Tbc1d24,Asb4,Nceh1,Wdr43,Traf3ip1,Fam199x,Abhd13,Mis12,Gskip,Macir,Aff4,Fktn,Nucks1,Mbtd1,Gatad2a,Rnf6,Gpatch2l,Nf1,Elovl6,Tgif2,Nfat5,Eaf2,Zbtb18,Znrf2,Plec,Birc5,Dync1i2,Cend1,Gk5,Ttbk2,Pot1b,Lgi1,Zfx,Tfpi,Asxl2,Rad5…	0.395556	0.0150034	0.402124	0.035913	0.00579949	1.3202
mmu-miR-27a-3p	567	324	Bbx	Fgf6,Mnt,Tbrg4,Acvrl1,Add1,Poldip2,Sp1,Mef2d,Ell2,Stk38l,Tle5,Cdk12,Mxi1,Gys1,Mmd,Mapk14,Kdm5a,Gvin1,Ubtf,Usp19,Cav1,Prpf31,Dnajb6,Mrtfb,AI597479,Adam19,Tmem167,Kif11,Tvp23b,Glis2,Surf2,Ppil4,Lonrf3,Arl5b,Stk4,Ywhab,Fxr2,Irf1,Hbs1l,Txnrd1,Adarb1,Ppp2ca,Jade2,Stxbp4,Hs1bp3,Gna13,Smc6,Adcy3,Dnmt3a,Kif3c,Slc9a3r1,Vamp2,Zc3h14,Six6,Papola,Vrk1,Trim23,Srek1ip1,Ppif,Pbrm1,Amer2,Mtmr6,Tsc22d1,Hr,Deptor,…	0.428248	0.0955833	0.878604	0.324734	7.55367e-05	1.20265
mmu-miR-27a-5p	1145	381	Ttc3	Klf6,Fgf6,Mnt,Dbt,Tbrg4,Galnt1,C1d,Luzp1,Calm1,Agpat3,Sp1,Def8,Stk38l,Hoxc8,Clpb,Map3k3,Ap4e1,Ift46,Rab34,Plaur,Ppard,Tmem161a,Ykt6,Ier3,Mxi1,Ssbp2,Cdip1,Cacna1e,Psap,Gab2,Lbr,Hdgf,Hmox1,Celf1,Igf1r,Mef2c,Ampd3,Bloc1s6,Naa60,Crkl,Elovl1,Srm,Cdk4,Lsm2,Tgfbr1,Cav1,Arpp19,Rhoa,Id3,Cers4,Prpf31,Elk3,Bcl2l13,Eng,Mettl16,Sugp1,Acad9,Tmem167,Zkscan17,Srrm3,Chp1,Pkd2l2,Efr3a,Casd1,Gdi1,Prrt1,Arnt,Mocs2,A…	0.383071	0.193021	0.152757	0.813354	0.000605822	1.12484
mmu-miR-27b-3p	599	454	Tenm3	Mnt,Pdgfra,Tpd52l2,Add1,Poldip2,Sp1,Mef2d,Def8,Stk38l,Clpb,Celf2,Sf3a1,Tle5,Map2k7,Gys1,Plod3,Cic,Pfdn2,Ubtf,Usp19,Dnajb6,Bcl2l13,Mrtfb,Mettl16,Adam19,Acad9,Capza2,Ppil4,Pds5b,Suz12,Atad5,Mafk,Stk4,Ndel1,Med8,Gle1,Frk,Tube1,Hbs1l,Wdr82,Nudcd2,Ppp2ca,Jade2,Slu7,Adcy1,Ppp4r3b,Stxbp4,Nampt,Rock2,Hs1bp3,Gna13,Smc6,Adcy3,Slc9a3r1,Pafah1b1,Six6,Snapc1,Papola,Wdr37,Dek,Id4,Aopep,Ak6,Hmgcr,Erbin,Trim23,S…	0.416551	0.100978	0.780475	0.347496	9.99733e-07	1.23745
mmu-miR-27b-5p	700	379	Lcorl	Klf6,Mkrn2,Pdgfra,Acvrl1,Add1,Clpb,Aif1l,Esam,Ap4e1,Ift46,Acp2,Celf2,Sf3a1,Homer3,Rnf215,Ikbkg,Wwox,Kdm5a,Igf1r,Ctcf,Shpk,Naa60,Crkl,Runx1t1,Tgfbr1,Zmiz1,Hmgcll1,Elk3,Ap1b1,Mrtfb,P4ha1,Tmem167,Kif11,Gata2,Clpx,Cd83,Fam163a,Steap2,Lonrf3,Slc12a7,Crk,Mfsd3,Sema6a,Echdc1,Kitl,Timp3,Sar1a,Micu1,Frs2,Cpm,Txnrd1,Rack1,Tns3,Eif4enif1,Ppp4r3b,Sypl,Sdc1,Adcy3,Stx8,Snapc1,Vrk1,Pcnx,Aopep,Ccdc127,Gfm2,F2rl2…	0.397953	0.118004	0.460799	0.437785	6.53384e-08	1.25798
mmu-miR-2861	803	460	Snd1	Fer,Ccm2,Acvrl1,Myo18a,Ilf2,Luzp1,Usf1,Sp1,Zmat2,Snd1,Chordc1,Clpb,Aif1l,Ift46,Celf2,Rhoc,Rab8a,Cacnb3,Ogdh,Tpm4,Ier3,Homer3,Cp,Cdip1,Plxna3,Wars2,Cnn2,Hdgf,Ldha,Asf1b,Dnajb1,Celf1,Mef2c,Naa60,Ctsb,Mettl1,Tgfbr1,Cav1,Prpf31,P4ha1,Nxf1,Srrm3,Tlk2,Fam163a,Nkap,Slc12a7,Mlx,Nkiras2,Ift52,Zmynd8,Gdap1l1,Zcchc10,Vezf1,G3bp1,Ndel1,Irf1,Med8,Mknk1,Rhobtb1,Rab1a,Rab36,D10Wsu102e,Nsg2,Slu7,Mfap3,Stxbp4,Syp…	0.364007	0.135367	0.0146687	0.52605	0.00864791	1.10368
mmu-miR-28a-3p	818	381	Ttc3	Acsl6,Ncs1,Trim25,Comt,Tpd52l2,Zfp276,Add1,Luzp1,Sp1,Zmat2,Aif1l,Map3k3,Celf2,Il17ra,Map2k7,Fam32a,Ogdh,Gars,Brd4,Angptl2,Gab2,Arhgef18,Wwox,Traf6,Mapk14,Rfx1,Dnajb1,Pan2,Ampd3,Bloc1s6,Napa,Crkl,Pfdn2,Runx1t1,Gtf2h1,Mettl1,Sod2,Ik,Ap2m1,Pcdhac1,Cav1,Elk3,Ubqln4,Nxf1,AI597479,Acad9,Pten,Tnfaip8l2,Rnf168,Chp1,Glis2,Wdfy2,Pcolce2,Clpx,Fam163a,Wasf3,H3f3b,Arl5b,Rbfox3,Rhbdl3,Mlx,Ywhab,Rnf145,Zkscan1,…	0.428497	0.137896	0.880627	0.538442	5.86353e-07	1.21639
mmu-miR-28a-5p	860	350	Chn1	Gm2a,Myo18a,Gnb1l,Add1,Luzp1,Poldip2,Agpat3,Sp1,Mef2d,Ell2,Stk38l,Hoxc5,Fbxo7,Clpb,Ap4e1,Acp2,Celf2,Baz1b,Fam32a,Gys1,Ssbp2,Hira,Ikbkg,Cnn2,Hdgf,Kdm5a,Asf1b,Elovl1,Mettl1,Neu1,Pcdhac1,Tgfbr1,Cav1,Hnrnpa0,Cers4,Nutf2,Syn2,Mrtfb,Tusc2,Zkscan17,Srrm3,Rnf168,Chp1,Glis2,Chfr,Cd83,Cd274,H3f3b,Atad5,Rhbdl3,Slc12a7,Pmp22,Vezf1,Drg2,Rpain,Ap2b1,Irf1,Bcl2l11,Hars2,Rnf145,Dvl2,Zkscan1,Zwint,Atp2b1,Ikbip,Hbs…	0.409719	0.144976	0.685888	0.576631	0.000180261	1.15415
mmu-miR-28b	446	324	Bbx	Trim25,Comt,Tbrg4,Sox9,Gm2a,Ddx3x,Zfp276,Sp1,Stk38l,Clpb,Map3k3,Ap4e1,Acp2,Map2k7,Aak1,Asf1b,Bloc1s6,Cdt1,Gabpa,Bcl2l13,Syn2,Syngr1,Tusc2,Fads1,Pigl,Cd83,Cd274,Suz12,Stk4,Vezf1,Ap2b1,Irf1,Adat2,Ikbip,Rab36,Cpm,Adarb1,Hint1,Jade2,Adcy1,Mfap3,Stxbp4,E2f6,Adcy3,Wdr37,Entpd5,Trim23,Tasor,Dnajc3,Apobec3,Bfar,Dlg1,Ifngr2,Slc4a8,Prr13,Rpp14,Marchf5,Chd1,Med20,Usp49,Abcg1,Anks1,Dele1,Dcp2,Pmaip1,Smad2,Zf…	0.41106	0.0751854	0.705615	0.243298	0.00379564	1.155
mmu-miR-28c	731	347	Nfat5	Comt,Galnt1,Gm2a,Myo18a,Agpat3,Stk38l,Clpb,Ap4e1,Baz1b,Ap2a2,Nosip,Gys1,Ikbkg,Kdm5a,Asf1b,Crkl,Atp6v1b2,Elovl1,Ubtf,Pcdhac1,Cav1,Gabpa,Mrtfb,Tusc2,Zkscan17,Rnf168,Glis2,Tbp,E2f4,Nkap,Cd274,Arl5b,Pmp22,Vezf1,Ap2b1,Bcl2l11,Hars2,Rnf145,Zkscan1,Zwint,Ikbip,Jade2,Adcy1,E2f6,Rnf144a,Klf11,Adcy3,Myt1l,Ube2g1,Blmh,Vrk1,Traf3,Nqo2,Aopep,Sfxn1,Ccdc127,Dimt1,Dhfr,Trim23,Vcl,Ppif,Eaf1,Tasor,Pbrm1,Amer2,Mtmr…	0.409753	0.12323	0.686394	0.463581	0.000501364	1.14988
mmu-miR-290a-3p	576	379	Lcorl	Tbx4,Mkrn2,Add1,Araf,Afg3l1,Def8,Nom1,Stk38l,Ap4e1,Celf2,Cacnb3,Pcdhgb6,Cp,Kpna1,Wwox,Ufd1,Cic,Celf1,Ctsb,Atp6v1b2,Tgfbr1,Cav1,Syn2,Fads1,Tmem167,Kif11,Retn,Srrm3,Rnf170,Chp1,Glis2,E2f4,Fam163a,Steap2,Cers2,Anp32e,Ppil4,Pds5b,Cd274,Pick1,Vezf1,Hars2,Zkscan1,Lims1,Ikbip,Sar1a,Ppp4r3b,Pum2,Amz2,Dnmt3a,Kif3c,Pafah1b1,Ube2g1,Txndc17,Sec14l1,Nmt1,Entpd5,Evl,Elovl7,Nkiras1,Thrb,Tkt,Loxl2,Retreg1,Grhl2,…	0.421978	0.0971005	0.840162	0.33308	0.00315185	1.1464
mmu-miR-290a-5p	561	350	Syt1	Acsl6,Gm2a,Add1,Luzp1,Mef2d,Stk38l,Hoxc10,Clpb,Celf2,Il17ra,Map2k7,Ap2a2,Ogdh,Ikbkg,Traf6,U2af2,Kdm5a,Naa60,Ctsb,M6pr,Arpp19,Bcl2l13,Tusc2,Wdr77,AI597479,Acad9,Tmem167,Pten,Mocs2,Anp32e,Hal,Arl5b,Suz12,Dlg4,Strn4,Bcl2l11,Rnf145,Nop9,Plscr3,Cd164,Dusp6,Kitl,Ikbip,Cpm,D10Wsu102e,Adarb1,Canx,Stxbp4,Nampt,Laptm4a,Ube2g1,Stx8,Nmt1,Six6,Vrk1,Pcnx,Yy1,Irf4,Id4,Zfp346,Glrx,Dimt1,Dhfr,Tkt,Cab39l,Loxl2,Tox…	0.405054	0.0945718	0.604451	0.322205	0.000686089	1.16653
mmu-miR-290b-3p	611	458	Rev3l	Klf6,Trim25,Nsun5,Zfp276,Add1,Jup,Hoxc5,Acp2,Sf3a1,Hltf,Tiam1,Ykt6,Ikbkg,U2af2,Mef2c,Ampd3,Atp6v1b2,Nsmf,Ubtf,Tgfbr1,0610009B22Rik,Hmgcll1,Cers4,Wdr77,Tmem167,Glis2,Slc39a1,Atf6b,Hivep2,Arnt,Castor2,Pds5b,Ppfibp1,Casc3,Zfp207,Slc35c2,Rhbdl3,Slc12a7,Irf1,Mfsd3,Rnf145,Zkscan1,Rev3l,Snrpd3,Wdr82,Adarb1,Nsg2,Xpo1,Cdc34,Jade2,Mfap3,Bzw2,Stxbp4,Gna13,Nrcam,Rnf144a,Cenpo,Pafah1b1,Vamp2,Nmt1,Wdr37,Ylpm1,…	0.398565	0.103001	0.473445	0.356601	0.000408806	1.17509
mmu-miR-290b-5p	303	246	Cyrib	Klf6,Trim25,Oxa1l,Afg3l1,Hoxc5,Fam32a,Cdk12,Cnot11,Gars,Aak1,Kpna1,Cdip1,Celf1,Napa,Mob1b,Pdk1,Ubtf,Cers4,Gabpa,Crk,Sparc,Cd164,Kitl,Nudcd2,Cenpo,Dnmt3a,Myt1l,Timm22,Entpd5,Atxn7,Thrb,Bcl2l2,Grhl2,Deptor,Slc35a5,Ncbp2,Mapk1,Gsk3b,Nr4a1,Med20,Spag9,St6gal2,Dele1,Prelid3a,Seh1l,Smad2,St8sia3,Prrc1,Zfand5,Atl3,Add3,Sacm1l,Zfhx4,Usp33,Map3k7cl,Asb1,Slc35f5,Tfcp2l1,Zc3h11a,Plxna2,Pigc,Niban2,Itga6,Lin…	0.437861	0.0510789	0.933738	0.150986	0.000610623	1.22384
mmu-miR-291a-3p	476	228	Zbtb20	Klf6,Tbx4,Acvrl1,Tpd52l2,Gnb1l,Araf,Uhrf1,Sp1,Tmem39a,Il17ra,Rab8a,Stk11,Foxj2,Mmd,Ssbp2,Mapk14,Prdx2,Celf1,Crkl,Zbtb17,Ctnnb1,Tgfbr1,Cav1,Zmiz1,Prpf31,Coro1b,Adam19,Tmem167,Zmiz2,Pten,Rnf170,Pkd2l2,Ppp1cb,Tlk2,Ppil4,Rhbdl3,Gdap1l1,Rnf145,Zkscan1,Sema6a,Sec63,Eya3,Cpm,D10Wsu102e,Wdr82,Nsg2,Cnot6,Havcr2,Tns3,Cmpk2,Itgb3,Vamp2,Wdr37,Irf4,Ippk,Cdk20,Med10,Eaf1,Mtmr6,Sucla2,Tox4,Rad1,Mtdh,Mief1,Tab1,…	0.390164	0.0802428	0.283257	0.261254	7.12682e-06	1.24962
mmu-miR-291a-5p	688	379	Lcorl	Mnt,Tpd52l2,Zmat2,Jup,Stk38l,Hoxc5,Chordc1,Clpb,Celf2,Hltf,Snrpd1,Tiam1,Efna2,Aak1,Ikbkg,Trp53,Dnajb1,Ampd3,Ctsb,Crkl,Arpc2,Zdhhc24,Pdk1,Ubtf,Qrich1,M6pr,Tgfbr1,Arpp19,Cers4,Bcl2l13,Syngr1,Nxf1,Scarf2,Fgfrl1,Pten,Ankrd52,Chfr,Arnt,Steap2,Cant1,Rab5a,Med1,Rpain,Dusp14,Fxr2,Septin9,Atp6ap1,Adat2,Cd164,Atp2b1,Kitl,Hbs1l,Sar1a,Rab1a,D10Wsu102e,Nsg2,Canx,Tns3,Adcy1,Pum2,Cenpo,Dnajc27,Unk,Ube2g1,Timm22…	0.398841	0.115981	0.479514	0.425139	7.62302e-06	1.21167
mmu-miR-291b-3p	135	379	Lcorl	Galnt1,Vwa5a,Mmd,Ankrd52,Pds5b,Lims1,Poc1b,Ccdc127,Amer2,Ywhaz,Snap29,Map2,Cmtr1,Kdm4b,Gabbr1,Dctn2,Dnaaf5,Cwf19l2,Cenpl,Pdia3,Rtf1,Cdc25b,Eif4e,Faxc,Sppl3,Ing4,Tspan9,Mef2a,Acsl1,Lpar2,Dcun1d5,Tle3,Arpp21,Ppp1r9a,Naa30,Phf20,Pkp4,Ttll7,Limch1,Pde4a,Zbtb41,Sh2b3,Ankrd13c,Ppig,Midn,Ttll4,Fkbp1a,Morc3,Bahcc1,Pigk,Tmco3,Adgrl1,Slc16a1,Pcgf3,Fam199x,Snx10,Abi2,Ubn1,Pigm,Pgm2l1,Kdm5d,Ccr2,Tmem18,B2302…	0.409091	0.0227579	0.671978	0.0601922	0.00731429	1.25717
mmu-miR-291b-5p	721	373	Pum2	Dbt,Dazap2,Pdgfra,Sox9,Myo18a,Sp1,Zmat2,Mrpl10,Stk38l,Chordc1,Map3k3,Rhoc,Tiam1,Rab8a,Homer3,Aak1,Ppfia3,Cdip1,Ikbkg,Dnajb11,Pnpla6,Dnajb1,Igf1r,Ampd3,Crkl,Arpc2,Nectin4,Zdhhc24,Ubtf,Runx1t1,Gtf2h1,Qrich1,Clic1,Arpp19,Cers4,Prpf31,Bcl2l13,Zfp212,Syngr1,Ubp1,Nxf1,Tjap1,Tmem167,Kif11,Pten,Ankrd52,Steap2,Pds5b,Srsf6,Cant1,Igfbp4,Mlx,Rab5a,Ywhab,Mief2,Irf1,Bcl2l11,Gle1,Adat2,Cd164,Atp2b1,Kitl,Gnptab,…	0.386595	0.121544	0.213455	0.454476	4.6043e-05	1.19012
mmu-miR-292a-3p	721	460	Snd1	Acsl6,Acvrl1,C1d,Ddx3x,Tpd52l2,Agpat3,Snd1,Ell2,Clpb,Cse1l,Baz1b,Tmem39a,Nosip,Rnf215,Sin3b,Dnajb11,Mapk14,Dnajb1,Bloc1s6,Naa60,Qrich1,Tgfbr1,Cav1,Cers4,Sertad1,Elk3,P4ha1,Ubp1,Nxf1,Rnf170,Glis2,Ankrd52,Tbp,Gadd45b,Prrt1,Wasf3,Ube2a,Ppfibp1,Arl5b,Rbfox3,Ctsa,Nkiras2,Zmynd8,Cuedc1,Pank3,Strn4,Hars2,Zkscan1,Cd164,Rev3l,Ikbip,Hbs1l,Eya3,Rab1a,Rab36,D10Wsu102e,Wdr82,Xpo1,Havcr2,Mfap3,Stxbp4,Nampt,Pum…	0.400778	0.121544	0.520991	0.454476	3.87301e-07	1.23579
mmu-miR-292a-5p	852	379	Lcorl	Hoxb9,Tbx2,Trim25,Cdh1,Mkrn2,Pdgfra,Gm2a,Oxa1l,Sh3bp1,Cct3,Def8,Vwa5a,Hoxc8,Map3k3,Celf2,Tle5,Map2k7,Plag1,Ogdh,Pcdhgb6,Homer3,Rnf215,Aak1,Plxna3,Dnajb11,Traf6,Plod3,Hdgf,Kdm5a,Asf1b,Dnajb1,Smpd4,Napa,Ctsb,Pdk1,Ubtf,Neu1,Pcdhac1,Zmiz1,Hmgcll1,Prpf31,Ubqln4,Gabpa,Bcl2l13,Syn2,Rnmt,Mrtfb,Ubp1,Acad9,Tmem167,Arih2,Rnf170,Clip3,Pigl,Glis2,Efr3a,Gata2,Atp6v0e,Steap2,Acadsb,Lonrf3,Pds5b,Srsf6,Igfbp4,Rab…	0.427068	0.143628	0.874052	0.569044	0.00500773	1.11441
mmu-miR-292b-3p	734	379	Lcorl	Rdx,Myo18a,Grk6,Smg5,Mef2d,Hoxc8,Acp2,Rnf215,Ikbkg,Arhgef18,Wwox,Hdgf,Celf1,Ampd3,Ncoa2,Stimate,Cav1,Cers4,Prpf31,Syngr1,Ubp1,Mettl16,Tmem167,Pten,Tnfaip8l2,Pigl,Chfr,Ppil4,Lonrf3,Pds5b,Ppfibp1,Rbfox3,Zmynd8,Uchl5,Stk4,Pmp22,Ywhab,Vezf1,Dlg4,Mrpl45,Septin9,Hars2,Zkscan1,Lims1,Atp2b1,Ikbip,Tysnd1,Pcbd1,Rab36,D10Wsu102e,Slc36a1,Jade2,Tns3,Adcy1,Ppp4r3b,Sap30l,Rnft1,Nrcam,Cenpo,Dnmt3a,Myt1l,Vamp2,Nm…	0.401532	0.123736	0.54173	0.467122	5.74025e-05	1.17977
mmu-miR-292b-5p	432	251	Arhgap15	Ddx3x,Tpd52l2,Zfp276,Calm1,Ell2,Cdk12,Homer3,Mxi1,Ikbkg,Dnajb11,Igf1r,Ctsb,Nectin4,Pdk1,Prpf31,Tmem167,Capza2,Ube2a,Srsf6,Cuedc1,Trip10,Zkscan1,Sgk1,Hbs1l,Timp3,Ddit4,Rab36,Cpm,Txnrd1,Adarb1,Slc36a1,Jade2,Arf5,Ppp4r3b,Nampt,Adi1,Cenpo,Myt1l,Pafah1b1,Snx11,Zc3h14,Ppp2r5e,Tmx1,Pcnx,Hmgcr,Samd8,Vdac2,Thrb,Tkt,Dcp1a,Cab39l,Amer2,Bcl2l2,Pde1b,Mpv17l,Snx4,Nr4a1,Med20,Spast,Slc30a6,Kdm4b,Spry4,Prelid3a,…	0.439919	0.0728254	0.942843	0.234699	0.00238183	1.17384
mmu-miR-293-3p	701	379	Lcorl	Acsl6,Dazap2,Acvr1b,Ddx3x,Oxa1l,Luzp1,Araf,Ocrl,Mef2d,Jup,Hoxc5,Celf2,Sf3a1,Il17ra,Map2k7,Rnf215,Mmd,Map3k11,Cdip1,Plxna3,Mef2c,Smpd4,Naa60,Pfdn2,Sod2,Id3,Gabpa,Zfp212,Syn2,Tmem167,Tnfaip8l2,Tvp23b,Hps5,Cd83,Prrt1,Fam163a,Steap2,Capza2,Pds5b,Aldoc,Rbfox3,Ctsa,Nkiras2,Zmynd8,Stk4,Ywhab,Kansl1,Ap2b1,Myh10,Mrpl45,Hars2,Nop9,Mknk1,Sema6a,Frk,Sec63,Adat2,Wasf1,Poc1b,Eya3,Tcp11l2,Rab1a,Wdr82,Nsg2,Cnot6…	0.419509	0.118173	0.814365	0.439049	5.04207e-07	1.23354
mmu-miR-293-5p	115	240	Vps50	Sox9,Tpd52l2,Vps50,Hoxc5,Cse1l,Mrtfb,Dlg4,Sypl,Cmpk2,Kif3c,Klhdc2,Cdca7l,Elovl7,Mapk1,Lrch3,Dcp2,Gnal,Vldlr,Sfxn2,Trub1,Scd3,Tspan4,Crcp,Nrp2,Ormdl1,Plekhb2,Tfcp2l1,Traf1,Lef1,Ppt1,Aebp2,Fundc2,Grk1,Sh3rf1,Urb2,Mpzl2,Fbxo22,Pramel12,Esm1,Cacna2d1,Paip2,Aicda,Alkbh5,Lpar6,Slc30a1,Btbd7,Ralgapb,Dok4,Lgr4,Entpd3,Bri3bp,Lysmd3,Pofut1,Peg3,Pfkm,Akap17b,Slc38a9,Foxo1,Thnsl1,Nexmif,Frmd6,Kdm4d,Tead1,Eif…	0.384615	0.0193864	0.178048	0.0503288	0.000965119	1.34004
mmu-miR-294-3p	588	379	Lcorl	Tbx2,Acsl6,Acvrl1,Acvr1b,Sox9,Tpd52l2,Sp1,Zmat2,Mef2d,Ell2,Map3k3,Hltf,Ykt6,Rab8a,Dvl3,Paf1,Cdip1,Angptl2,Hira,Psap,Gab2,Eif2b2,Chd5,Ufd1,Mef2c,Ctsb,Cav1,Elk3,Gabpa,Tmem167,Zfp273,Tnfaip8l2,Hps5,Pkd2l2,Slc39a1,Ppil4,Castor2,Rhot1,Pgs1,Crk,Mafk,Vezf1,Ap2b1,Pank3,Septin9,Scml2,Psme3,Sec63,Cnot6,Havcr2,Adcy1,Eif4enif1,Klhl29,Cmpk2,Adcy3,Dnmt3a,Ddx42,Mfsd11,Blmh,Snx11,Stx8,Wdr37,Trim27,Samd8,Zmym2,Mt…	0.387097	0.0991234	0.22433	0.339909	4.99369e-05	1.20318
mmu-miR-294-5p	397	248	Celf2	Ncs1,Mnt,Dbt,Dazap2,Acvrl1,Add1,Calm1,Mef2d,Hoxc5,Chordc1,Clpb,Aif1l,Map3k3,Ap4e1,Ift46,Celf2,Plaur,Tle5,Tiam1,Fam32a,Aak1,Cp,Ssbp2,Cdip1,Hmox1,Ampd3,Ncoa2,Crkl,Arpc2,Cav1,Arpp19,Ubp1,Tmem167,Steap2,Nelfcd,Ppfibp1,Arl5b,Zcchc10,Gabarap,G3bp1,Bcl2l11,Tcp11l2,Timp3,Sar1a,Rab36,D10Wsu102e,Canx,Jade2,Cnot8,Gna13,Dnmt3a,Unk,Ube2g1,Entpd5,Trim27,Aopep,Zfp346,Med10,Atxn7,Dcp1a,Dnajc3,Grhl2,Srebf2,Cldnd1…	0.382098	0.0669252	0.143652	0.207638	0.000116001	1.2227
mmu-miR-295-3p	263	347	Nfat5	Ddx3x,Gnb1l,Clpb,Celf2,Fam32a,Aak1,Wars2,Ufd1,Tpbg,Cav1,Syngr1,Kif11,Tlk2,Pds5b,Ap2b1,Lims1,Ikbip,Apc2,Cpm,Adcy1,Ppp4r3b,Blmh,Stx8,Actr10,Hif1a,Nkiras1,Slc39a14,Adsl,Il1rap,Slc35a5,Lrch3,Cxadr,Il10rb,Usp49,Ccnj,Sfxn2,Scd2,Pdcl3,Bpnt1,Il2ra,Haus2,Knl1,Sec62,Nras,Jtb,Pik3r3,Phc2,Pigg,Bcl7a,Tmem106b,Avl9,Emp1,Nova2,Thap12,Bcat2,Rp2,LTO1,Otud5,Saraf,Pdlim3,Phlpp2,6430548M08Rik,Lpar2,Ldlr,Tle3,Celf6,C…	0.431856	0.0443358	0.904906	0.129995	4.32516e-05	1.30199
mmu-miR-295-5p	619	350	Chn1	Acvr1b,Gm2a,Kat2b,Agpat3,Zmat2,Mef2d,Jup,Hoxc5,Aif1l,Acp2,Celf2,Plaur,Cdk12,Ogdh,Tpm4,Homer3,Aak1,Cp,Gys1,Lbr,Ufd1,Rfx1,Celf1,Igf1r,Mef2c,Cs,Smpd4,Naa60,Mob1b,Atp6v1b2,Tpbg,Pdk1,0610009B22Rik,Dnajb6,Pttg1ip,AI597479,Adam19,Hps5,Chfr,Tlk2,Slc39a1,Rbfox3,Atad5,Rhot1,Mlx,Vezf1,Myh10,Mrpl45,Map2k3,Plscr3,Mknk1,Sema6a,Asf1a,Zwint,Ikbip,Eya3,Frs2,Wdr82,Sumo3,Ppp2ca,Rock2,Gna13,Nrcam,Rnf144a,Dnmt3a,Myt1…	0.40537	0.104349	0.610521	0.363177	1.54861e-05	1.20987
mmu-miR-296-3p	1518	379	Lcorl	Acsl6,Galnt1,Mkrn2,Pparg,Gm2a,Txnrd3,Gnb1l,Add1,Grk6,Sp1,Afg3l1,Vwa5a,Stk38l,Hoxc8,Fbxo7,Uba1,Map3k3,Celf2,Rhoc,Ykt6,Baz1b,Kdelr1,Chaf1a,Rab8a,Cdk12,Foxj2,Dvl3,Plag1,Tpm4,Pcdhgb6,Homer3,Cp,Kpna1,Ssbp2,Ikbkg,Dnajb11,Arhgef18,Wwox,Traf6,Prpsap2,Kdm5a,Prkaca,Dnajb1,Celf1,Ncoa2,Ctsb,Crkl,Pfdn2,Stimate,Ubtf,Gtf2h1,Usp19,Mettl1,Sod2,Neu1,Lsm2,Ppp2r1a,Gtpbp3,Tgfbr1,Arpp19,Id3,Hmgcll1,Elk3,Dnajb6,Ubqln4,…	0.38256	0.2559	0.146181	0.946889	0.0283059	1.06484
mmu-miR-296-5p	897	460	Snd1	Fgf6,Trim25,Mnt,Tbrg4,Mkrn2,Oxa1l,Grk6,Ocrl,Zmat2,Snd1,Hoxc5,Clpb,Uba1,Celf2,Ykt6,Map2k7,Cdkn1b,Fam32a,Cnot11,Grk5,Plag1,Ier3,Aven,Gstm5,Psap,Plxna3,Dnajb11,Wwox,Traf6,U2af2,Celf1,Mef2c,Smpd4,Nectin4,Nsmf,Ubtf,Pcdhac1,Hnrnpa0,Fut1,Mta1,Syn2,Mrtfb,Adam19,Srrm3,Slc39a1,Prrt1,Arnt,Mocs2,Ppil4,Castor2,Arl5b,Zfp207,Rbfox3,Rhbdl3,Ctsa,Rab5a,Nkiras2,Med1,Pmp22,Ywhab,Rpain,Med8,Hars2,Rnf145,Zkscan1,Sema6…	0.413936	0.151214	0.74608	0.608498	2.78147e-05	1.17112
mmu-miR-297a-3p	483	379	Lcorl	Klf6,Tbx4,Trim25,Acvr1b,Rdx,Gm2a,Zmat2,Afg3l1,Vwa5a,Hoxc10,Celf2,Sf3a1,Ap1m1,Pcdhgb6,Ssbp2,Mapk14,Dnajb1,Igf1r,Mef2c,Elovl1,Ubtf,Rnmt,Adam19,Tmem167,Kif11,Apbb1ip,Pigl,Tlk2,Arnt,Steap2,Nelfcd,Cul4a,Zmynd8,Cuedc1,Dusp6,Hbs1l,Apc2,Frs2,Xpo1,Tns3,Bzw2,Sypl,Kif3c,Vamp2,Ppm1a,Six6,Entpd5,Nqo2,Aopep,Med10,Zcchc9,Elovl7,Atxn7,Eaf1,Mtmr6,Ccdc25,Slc39a14,Gpr180,Tef,Deptor,Snap29,Gsk3b,Rabl3,Atf1,Nus1,Get1…	0.447222	0.0814228	0.965604	0.267577	3.99826e-06	1.25373
mmu-miR-297a-5p	660	324	Bbx	Fgf6,Mnt,Tbrg4,Sox9,Gm2a,Luzp1,Mef2d,Afg3l1,Stk38l,Bbc3,Celf2,Sf3a1,Baz1b,Ssbp2,Cdip1,Angptl2,Cacna1e,Arhgef18,Lbr,Kdm5a,Prdx2,Mef2c,Crkl,Tpbg,Gtf2h1,Arpp19,Rnmt,Eng,Mrtfb,Ifi35,Retn,Pkd2l2,Efr3a,Fam163a,Arnt,Steap2,Anp32e,Cd274,Ttll1,Pank3,BC005537,Bcl2l11,Hars2,Rnf145,Psme3,Plscr3,Zkscan1,Sema6a,Ccdc162,Lims1,Hbs1l,Stx7,Fgd6,Sar1a,Adarb1,Nsg2,Cnot8,Stxbp4,Rock2,Smc6,Adi1,Cmpk2,Rnf144a,Rrm2,Cenp…	0.405405	0.111261	0.612544	0.397066	4.47463e-08	1.26536
mmu-miR-297b-3p	483	379	Lcorl	Klf6,Tbx4,Trim25,Acvr1b,Rdx,Gm2a,Zmat2,Afg3l1,Vwa5a,Hoxc10,Celf2,Sf3a1,Ap1m1,Pcdhgb6,Ssbp2,Mapk14,Dnajb1,Igf1r,Mef2c,Elovl1,Ubtf,Rnmt,Adam19,Tmem167,Kif11,Apbb1ip,Pigl,Tlk2,Arnt,Steap2,Nelfcd,Cul4a,Zmynd8,Cuedc1,Dusp6,Hbs1l,Apc2,Frs2,Xpo1,Tns3,Bzw2,Sypl,Kif3c,Vamp2,Ppm1a,Six6,Entpd5,Nqo2,Aopep,Med10,Zcchc9,Elovl7,Atxn7,Eaf1,Mtmr6,Ccdc25,Slc39a14,Gpr180,Tef,Deptor,Snap29,Gsk3b,Rabl3,Atf1,Nus1,Get1…	0.447222	0.0814228	0.965604	0.267577	3.99826e-06	1.25373
mmu-miR-297b-5p	367	379	Lcorl	Klf6,Dbt,Ddx3x,Tpd52l2,Sp1,Stk38l,Hoxc10,Ssbp2,Cacna1e,Plod3,Mapk14,Ncoa2,Smpd4,Retn,Ppp1cb,Arnt,Steap2,Cers2,Ttll1,Srsf6,Psme3,Ccdc162,Uhrf1bp1l,Poc1b,Hbs1l,Nsg2,Adcy1,Rnft1,Smc6,Cenpo,Dnmt3a,Unk,Galnt16,Entpd5,Samd8,Extl3,Hr,Tox4,Bcl2l2,Ank,Mapk1,Gsk3b,Usp25,Pde10a,Cmtr1,Iws1,Spry4,Crcp,Tnrc6c,Xiap,Cplx2,Fastkd2,Cd28,Inpp4a,Kifap3,Sephs1,Zbtb43,Slx4ip,Polr3f,Kif3b,Zdbf2,Src,Skil,Nras,Ddah1,Zfp4…	0.400218	0.0618678	0.510369	0.191199	1.9342e-05	1.27452
mmu-miR-297c-3p	483	379	Lcorl	Klf6,Tbx4,Trim25,Acvr1b,Rdx,Gm2a,Zmat2,Afg3l1,Vwa5a,Hoxc10,Celf2,Sf3a1,Ap1m1,Pcdhgb6,Ssbp2,Mapk14,Dnajb1,Igf1r,Mef2c,Elovl1,Ubtf,Rnmt,Adam19,Tmem167,Kif11,Apbb1ip,Pigl,Tlk2,Arnt,Steap2,Nelfcd,Cul4a,Zmynd8,Cuedc1,Dusp6,Hbs1l,Apc2,Frs2,Xpo1,Tns3,Bzw2,Sypl,Kif3c,Vamp2,Ppm1a,Six6,Entpd5,Nqo2,Aopep,Med10,Zcchc9,Elovl7,Atxn7,Eaf1,Mtmr6,Ccdc25,Slc39a14,Gpr180,Tef,Deptor,Snap29,Gsk3b,Rabl3,Atf1,Nus1,Get1…	0.447222	0.0814228	0.965604	0.267577	3.99826e-06	1.25373
mmu-miR-297c-5p	493	379	Lcorl	Mnt,Sox9,Vwa5a,Hoxc10,Bbc3,Sf3a1,Ssbp2,Angptl2,Arhgef18,Mapk14,Prdx2,Smpd4,Crkl,Mob1b,Pfdn2,Runx1t1,Gtf2h1,Neu1,Arpp19,Bcl2l13,Mrtfb,Adam19,Retn,Pten,Arnt,Steap2,Cers2,Ppfibp1,Cd274,Ttll1,Uchl5,Stk4,Pank3,Bcl2l11,Rnf145,Ccdc162,Lims1,Zwint,Uhrf1bp1l,Hbs1l,Stx7,Cpm,Wdr82,Nsg2,Tns3,Rock2,Adi1,Cenpo,Itgb3,Unk,Ube2g1,Six6,Galnt16,Habp4,Elovl7,Samd8,Thrb,Extl3,Mtmr6,Hr,Myo10,Gsk3b,Usp25,Slc4a8,Denr,Pd…	0.41015	0.0831086	0.693981	0.274406	2.01563e-07	1.28748
mmu-miR-298-3p	766	870	Pcbp3	Ncs1,Galnt1,Mkrn2,Sox9,Poldip2,Pcbp3,Cnnm3,Ocrl,Calm1,Agpat3,Sp1,Smg5,Mef2d,Snd1,Stk11,Grk5,Ogdh,Aak1,Mmd,Kpna1,Dnajb11,Gab2,U2af2,Dnajb1,Igf1r,Bloc1s6,Ctsb,Crkl,Nsmf,Ap2m1,Neu1,Tgfbr1,Cav1,Mid1ip1,Elk3,Repin1,Eng,Ubp1,2610507B11Rik,Fads1,Tmem167,Zkscan17,Tnfaip8l2,Chp1,Glis2,Ankrd52,Gdi1,Slc39a1,Pcolce2,Cd83,Fam163a,Arnt,Aldoc,Cant1,Rab11fip4,Pgs1,Nkiras2,Phf23,Ap2b1,Irf1,Cd164,Atp2b1,Rack1,Ska2…	0.408751	0.12913	0.665149	0.495195	1.11783e-06	1.22414
mmu-miR-298-5p	1322	350	Syt1	Tbx4,Ncs1,Galnt1,Acvr1b,Ddx3x,Nsun5,Oxa1l,Zfp276,Luzp1,Agpat3,Mef2d,Mrpl10,Afg3l1,Flot1,Clpb,Aif1l,Map3k3,Ap4e1,Sdf2,Bbc3,Acp2,Celf2,Tmem161a,Fam32a,Foxj2,Pcdhgb6,Rnf215,Brd4,Angptl2,Cacna1e,Wars2,Lpcat3,Gab2,Arhgef18,Traf6,Hmox1,Cic,Celf1,Mef2c,Bcas2,Bloc1s6,Smpd4,Mob1b,Pfdn2,Ubtf,Sod2,Ap2m1,Neu1,Lsm2,Cav1,Arpp19,Rhoa,Prpf31,Elk3,Dnajb6,Zfp212,Syn2,Mrtfb,Rassf1,Nxf1,AI597479,Mettl16,Kif11,Zkscan…	0.378255	0.222859	0.0955994	0.894284	0.010845	1.08074
mmu-miR-299a-3p	416	350	Syt1	Cdh1,Gm2a,Aif1l,Celf2,Tmem161a,Ykt6,Fam32a,Efna2,Plag1,Gars,Angptl2,U2af2,Prkaca,Celf1,Igf1r,Shpk,Crkl,Zbtb17,Tgfbr1,Cav1,Zmiz1,Ubqln4,Zfp212,Syn2,Eng,Syngr1,Tusc2,Sugp1,Acad9,Pten,Tbp,Mocs2,Cers2,Plpp1,Sparc,Scml2,Zkscan1,Sema6a,Zwint,Rhobtb1,Rab1a,Frs2,Canx,Dbnl,Rnft1,Stxbp4,Lrrc59,Per1,Irf4,Glud1,Pbrm1,Hr,Ttc33,Ank,Retreg1,Ywhaz,Rbx1,Mief1,Apobec3,Deptor,Nubp1,Nde1,Tmbim6,Abcg1,Spast,Spag9,Kdm…	0.403492	0.0701281	0.577643	0.220283	0.00166577	1.18057
mmu-miR-299a-5p	630	373	Pum2	Cdh1,Tbrg4,Galnt1,Sox9,Ocrl,Stk38l,Fbxo7,Clpb,Acp2,Celf2,Tmem161a,Tle5,Kdelr1,Efna2,Cnot11,Foxj2,Pcdhgb6,Rnf215,Cacna1e,Wwox,Crkl,Atp6v1b2,Gtf2h1,Mettl1,M6pr,Tgfbr1,Zmiz1,Ubqln4,Syngr1,Adam19,Tmem167,Srrm3,Chp1,Casd1,Pcolce2,Nelfcd,Rbfox3,Rhbdl3,Dbndd2,Crk,Zmynd8,Pick1,Zcchc10,Rnf145,Zkscan1,Arid3a,Rhobtb1,Gnptab,Sar1a,Adarb1,Cnot6,Mapk9,Pes1,Rock2,Sdc1,Pum2,Nrcam,Dnmt3a,Itgb3,Blmh,Snx11,Ppp2r5e,…	0.418605	0.106204	0.808042	0.373799	7.25492e-06	1.21567
mmu-miR-299b-3p	222	233	Frmd5	Ocrl,Acp2,Wwox,Eif2ak4,Prkaca,Dnajb1,Celf1,Ik,Arpp19,Zmiz1,Chp1,Arnt,Cers2,Plpp1,Lonrf3,Cd164,Rhobtb1,Timp3,Cpm,Lig3,Per1,Zfp346,Cdk20,Rnaseh2b,Ank,Ywhaz,Nubp1,Tmbim6,Spast,St8sia3,Gnaq,Ppp6r3,Nrp2,Ctla4,Asb1,Ubxn4,Fam107b,Nuf2,Mllt10,Itgb6,Scn2a,Itga6,Rtf1,Dusp2,Mapre1,Rprd1b,Rfx5,Tlcd4,Zdhhc21,Anapc7,Rab35,Tmem106b,Npy,Emp1,Mef2a,Cdk16,Adgra2,Slit2,Ap1g1,Has3,Plcb4,Ctnnd1,Sde2,Pygo1,Sh3pxd2b,Pi…	0.41966	0.0374241	0.815883	0.107233	0.0221562	1.17584
mmu-miR-299b-5p	570	373	Pum2	Trim25,Cdh1,Galnt1,Pdgfra,Sox9,Myo18a,Araf,Stk38l,Fbxo7,Map3k3,Ap4e1,Celf2,Kdelr1,Foxj2,Rnf215,Cp,Ssbp2,Cdip1,Hira,Psap,Wwox,Crkl,Atp6v1b2,Gtf2h1,Mettl1,Lsm2,Ubqln4,Rnmt,Syngr1,Adam19,Tjap1,Tmem167,Casd1,Hivep2,Ppil4,Nelfcd,Dbndd2,Crk,Pick1,Med1,Zcchc10,Irf1,Zkscan1,Arid3a,Rhobtb1,Hbs1l,Gnptab,Sar1a,Cpm,Adarb1,Cnot6,Mapk9,Havcr2,Tns3,Rock2,Sdc1,Pum2,Nrcam,Itgb3,Snx11,Pfas,Ppp2r5e,Wdr37,Otub2,Ylpm…	0.408309	0.096089	0.655033	0.327769	2.595e-05	1.22441
mmu-miR-29a-3p	267	324	Bbx	Fer,Mnt,Tbrg4,Tpd52l2,Hoxc5,Acp2,Celf2,Ikbkg,Kdm5a,Ctr9,Pan2,Bloc1s6,Zbtb17,Gvin1,Pdk1,Rnmt,Tjap1,Arih2,Ppp1cb,Tlk2,Rhbdl3,Dbndd2,Sparc,Lims1,Poc1b,Hbs1l,Pwwp3a,Rab36,Nudcd2,Canx,Med7,Arf5,Hs1bp3,Kif3c,Pafah1b1,Habp4,Glrx,Med10,Zmym2,Slc39a14,Khnyn,Atp6v1c1,1810013L24Rik,Ivns1abp,Enpp5,Yipf4,Map3k8,Slk,Anapc11,Bach1,Pnkd,Ppm1f,Gin1,Tfcp2l1,Stx6,Aldh9a1,Src,Sec62,Rit1,Trp53inp1,Rragd,Mier1,Pik3r3,…	0.449495	0.0450101	0.969651	0.13303	7.68478e-06	1.32022
mmu-miR-29a-5p	257	373	Pum2	Stk38l,Aif1l,Ift46,Dnajb11,Ampd3,Ctsb,Ap2m1,AI597479,Steap2,Zmynd8,Bcl2l11,Rnf145,Sema6a,Kitl,Eya3,Dnajb12,Pum2,Stx8,Actr10,Id4,Aopep,Cab39l,L3mbtl2,Slc35a5,Rrn3,Lmln,Senp2,Cxadr,Impact,Zfand5,Clns1a,Orc2,Plekhb2,Cln8,Tfcp2l1,Ddr2,Slc12a6,Nusap1,Spred1,Edn3,Zmat3,Naa15,Gask1b,Pdgfc,Coq3,Rngtt,Snx30,Zdhhc21,Hp1bp3,Casp9,Padi2,Zcchc4,Bcl7a,Tmem106b,Ing3,Sspn,Nova2,Tarsl2,Zfp84,Rab30,Fbxl19,Polr3e,R…	0.392966	0.0433243	0.338897	0.124178	0.0171756	1.16662
mmu-miR-29b-1-5p	747	379	Lcorl	Hoxb9,Klf6,Trim25,Sox9,Myo18a,Tpd52l2,Zfp276,Add1,Mef2d,Def8,Vwa5a,Ell2,Stk38l,Map3k3,Bbc3,Celf2,Foxj2,Plag1,As3mt,Cp,Mxi1,Farsa,Ppfia3,Ssbp2,Angptl2,Hdgf,Ufd1,Igf1r,Ctcf,Ncoa2,Napa,Vps54,Crkl,Zbtb17,Pfdn2,Srm,Zdhhc24,Pdk1,Ubtf,Ik,Ap2m1,Cav1,Gabpa,Syn2,Snap47,Siglecf,Rnf170,Ppp1cb,Efr3a,Cd83,Steap2,Ppil4,Lonrf3,Ppfibp1,Igfbp4,Rhot1,Crk,Vezf1,Mief2,Dusp14,Ap2b1,Mrpl45,Med8,Rnf145,Map1s,Trip10,Zksc…	0.402913	0.125927	0.567527	0.47648	0.00197324	1.13884
mmu-miR-29b-2-5p	950	454	Tenm3	Klf6,Acsl6,Trim25,Comt,Tpd52l2,Araf,Cnnm3,Mef2d,Ell2,Ap4e1,Ift46,Celf2,Sf3a1,Fam32a,Efna2,Dvl3,Pcdhgb6,Farsa,Gys1,Hira,Gab2,Traf6,Ufd1,Dnajb1,Mef2c,Naa60,Vps54,Ctsb,Crkl,Mob1b,Nectin4,Srm,Zdhhc24,Stimate,Cav1,Rhoa,Ubqln4,Gabpa,Zfp212,Mrtfb,Ubp1,Snap47,Nxf1,Mettl16,Fads1,Arih2,E2f4,Ppp1cb,Tlk2,Efr3a,Gdi1,Prrt1,Cd274,Dnttip1,Arl5b,Cant1,Rab11fip4,Slc35c2,Rhot1,Dbndd2,Slc12a7,Mafk,Drg2,G3bp1,Mief2,I…	0.417399	0.160148	0.790592	0.653768	3.18451e-06	1.18892
mmu-miR-29b-3p	173	347	Nfat5	Klf6,Mxi1,Ikbkg,Kdm5a,Pan2,Ppp1cb,Mlx,Bcl2l11,Nudcd2,Sar1b,Arf5,Ppp4r3b,Ppm1d,Dnmt3a,Blmh,Hmgcr,Zmym2,Extl3,Tef,1810013L24Rik,Mapk1,Nckap5l,Ccnj,Slk,Casp7,Anapc11,Scd2,Jph3,Bach1,Cd28,Fam135a,Tfcp2l1,Dusp2,Pkia,Sohlh2,Pdgfc,Rragd,Mier1,Epb41,Smarcad1,Kbtbd8,Kctd15,Sh2b1,Plp1,Erlin2,Galnt2,Slc44a2,Rora,Celf6,Ireb2,Dop1a,Arpp21,Ctdspl2,Thap1,Slc7a15,Bach2,Ints14,Dennd6a,Cpsf7,Pbxip1,Ubn2,Etfrf1,Tbc…	0.490085	0.0291639	0.997977	0.0758725	0.000562115	1.29758
mmu-miR-29c-3p	121	347	Nfat5	Fer,Ikbkg,Pan2,Gvin1,Ctnnb1,Tjap1,Rab5a,Nudcd2,Arf5,Ppp4r3b,Ppm1d,Dnmt3a,Kif3c,Stx8,Zc3h14,Zmym2,Slc39a14,Mtdh,Rbx1,1810013L24Rik,Rabl3,Nckap5l,Ivns1abp,Bambi,Anapc11,Jph3,Rragd,Mier1,Eps15,Epb41,Zcchc4,Kbtbd8,Stk26,Plp1,Ap1g1,Rora,Ireb2,Ccdc93,Thap1,Tmem33,Pbxip1,Etfrf1,Iffo2,Rundc1,Kctd7,Dmxl1,Camk4,Serbp1,Ubr7,Rnf122,Pak1ip1,Fbrs,Bmpr1a,Pcdhb16,Nfia,Rnf138,Axin2,Itsn1,Fbxo43,Fuca2,Rspry1,Arf1,…	0.451493	0.0203978	0.973698	0.055134	0.0162565	1.2358
mmu-miR-29c-5p	539	347	Nfat5	C1d,Gm2a,Gnb1l,Add1,Clpb,Aif1l,Acp2,Celf2,Tmem161a,Tiam1,Kdelr1,Ogdh,Mmd,Phb2,Hdgf,Kdm5a,Celf1,Igf1r,Ncoa2,Tpbg,Srm,Pcdhac1,Eng,Nxf1,Wdr77,AI597479,Pigl,Steap2,Arl5b,Crk,Vezf1,Dlg4,G3bp1,Bcl2l11,Zkscan1,Lrp11,Rhobtb1,Ccn2,Timp3,Gnptab,Cpm,Lrrtm1,D10Wsu102e,Sumo3,Cnot6,Tns3,Sdc1,Lrrc59,Snx11,Vamp2,Id4,Nsun2,Elovl7,Dcp1a,Mtmr6,Tsc22d1,Rhobtb2,Rad1,Slc38a2,Rabl3,Ets2,Smarcd1,Celsr3,Yipf4,Riok3,Impac…	0.421753	0.0908631	0.836874	0.30172	3.13307e-05	1.21739
mmu-miR-300-3p	805	373	Pum2	Acsl6,Mnt,Ccm2,Pdgfra,Acvr1b,Rdx,Myo18a,Agpat3,Mef2d,Jup,Hoxc8,Aif1l,Map3k3,Ift46,Celf2,Vrk3,Ogdh,Pcdhgb6,Cp,Kpna1,Cdip1,Plxna3,Dnajb11,Wwox,Mapk14,Ufd1,Celf1,Mef2c,Crkl,Mob1b,Stimate,Ubtf,Runx1t1,Pcdhac1,Tgfbr1,Cav1,Eng,Adam19,Wdfy2,Clpx,Capza2,Ube2a,Ppfibp1,Cd274,Rhbdl3,Rab5a,Phf23,Ap2b1,Ndel1,Bcl2l11,Plscr3,Trip10,Cd164,Hbs1l,Frs2,Cpm,Mdm1,Wdr82,Xpo1,Cnot6,Tns3,Ska2,Bzw2,Nampt,Pum2,Rnf144a,Cen…	0.418399	0.135705	0.805766	0.528073	1.57871e-08	1.24878
mmu-miR-300-5p	293	379	Lcorl	Tbx4,Dazap2,Gnb1l,Foxj2,Mef2c,Tgfbr1,Hmgcll1,Adam19,Tmem167,Anp32e,Stk4,Vezf1,Dlg4,Myh10,Mfsd3,Tube1,Lims1,Zwint,Kitl,Timp3,Frs2,Med7,Adcy1,Sypl,Pafah1b1,Aurkb,Stx8,Six6,Isca2,Trim27,Aopep,Clptm1l,Thrb,Ets2,Ifnar1,Marchf5,Usp49,Yipf4,Pmaip1,Isoc1,Scd2,Hdhd2,Nrp1,Xiap,Ctla4,Orc2,Vwa3b,Dgkd,Rgs5,Zmynd19,Itgav,Cd82,Syt13,Atrn,Kif3b,Ogfr,Raly,Itch,Rprd1b,Dennd2d,Gask1b,Trp53inp1,Faxc,Epha7,Mtf1,Pi4k2…	0.38911	0.0493931	0.260496	0.146181	0.0124141	1.15828
mmu-miR-301a-3p	116	379	Lcorl	Pdgfra,Kpna1,Cant1,Zmym2,Rcbtb1,Oxr1,Cul2,Smarca2,Crcp,Xiap,Ppp1r7,Ddr2,Med27,Itga6,Snap25,Dnajb4,Ddah1,Rad23b,Snapc3,Stil,Cdc7,Zfp326,Far1,Ano1,Klhl42,Prrc2b,Limch1,Irf2bpl,Cacna2d1,Map3k13,Ppip5k2,Zbtb1,Socs7,Rnf38,Lhx9,Mier3,Pm20d1,Exoc1,Serinc5,Cdc37l1,Rsrc2,Camk2n1,H2bc6,Sptssb,Dut,Rbbp6,Exoc4,Zfp41,Gng2,Ccdc126,Gpr153,Nexmif,Larp4,Pdp2,Dcun1d3,Rap2a,Tmem64,Tbl1xr1,Mllt11,Yy2,Cflar,Zfand6,El…	0.417266	0.019555	0.788821	0.0510875	0.000485564	1.36185
mmu-miR-301a-5p	394	460	Snd1	Hoxb9,Sp1,Snd1,Def8,Jup,Celf2,Sf3a1,Cdip1,Plxna3,Kdm5a,Mob1b,Pdk1,Prpf31,Bcl2l13,Tusc2,AI597479,Mettl16,Tmem167,Pten,Ppp1cb,Slc39a1,Arnt,Capza2,Anp32e,Rbfox3,Pmp22,Pank3,Dalrd3,Bcl2l11,Rnf145,Arid3a,Sec63,Echdc1,Atp2b1,Dusp6,Ccn2,Apc2,Slc36a1,Nsg2,Xpo1,Tns3,Ppp4r3b,Amz2,Dnmt3a,Pafah1b1,Blmh,Vamp2,Gfm2,Atxn7,Bap1,Atp6v1c1,Fzd6,L3mbtl2,Parvb,Atg3,Slc35a5,Lmln,Klhl24,Senp2,Nus1,Rpp14,Map2,Spast,Gnal…	0.42139	0.0664194	0.834092	0.205109	9.39706e-06	1.26573
mmu-miR-301b-3p	271	324	Bbx	Myo18a,Gnb1l,Tiam1,Cdkn1b,Plag1,Kpna1,Sin3b,Zfp110,Lbr,Kif11,Arih2,Pten,Rnf170,Arl5b,Igfbp4,Med1,Vezf1,Tube1,Ccn2,Frs2,Mdm1,Sap30l,Nampt,Hif1a,Srek1ip1,Thrb,Zmym2,Rad1,Oxr1,Tomm22,Cldnd1,Nckap5l,Usp49,Cul2,Mapre2,Gnal,Smarca2,Sacm1l,Nrp1,Prex2,Fastkd2,Orc2,Ppp1r7,Rbbp5,Acbd3,Ddr2,Yme1l1,Acbd5,Zbtb43,Itga6,Lin7c,Snap25,Knl1,Gpcpd1,Mapre1,Epb41l1,Ppfia2,Dram2,Trp53inp1,Dnaja1,Rad23b,Snapc3,Ssbp3,Mt…	0.397944	0.0456844	0.460293	0.135559	6.07853e-05	1.2943
mmu-miR-301b-5p	819	870	Pcbp3	Trim25,Txnrd3,Tpd52l2,Pcbp3,Agpat3,Sp1,Zmat2,Afg3l1,Fbxo7,Map3k3,Ift46,Acp2,Celf2,Tmem161a,Cdkn1b,Fam32a,Cdk12,Cacnb3,Rnf215,Mxi1,Ikbkg,Wars2,Hdgf,Cic,Celf1,Ncoa2,Smpd4,Naa60,Vps54,Tpbg,Pdk1,Stimate,Runx1t1,Gtpbp3,Rhoa,Prpf31,Rnmt,P4ha1,Tusc2,Tvp23b,Gata2,Capza2,Ppfibp1,H3f3b,Arl5b,Rbfox3,Dbndd2,Nkiras2,Vezf1,Kansl1,Sparc,Map2k3,Bcl2l11,Hars2,Cd164,Echdc1,Dusp6,Ikbip,Eya3,Dnajb12,Rab36,Sumo3,Cnot…	0.407666	0.138065	0.647446	0.540718	1.57486e-06	1.2045
mmu-miR-302a-3p	521	381	Ttc3	Acvrl1,Calm1,Nom1,Ift46,Sf3a1,Def6,Rab8a,Paf1,Aak1,Mmd,Ikbkg,Prdx2,Celf1,Mef2c,Vps54,Elovl1,Runx1t1,M6pr,Tgfbr1,Hnrnpa0,Prpf31,Gabpa,Eng,Mrtfb,P4ha1,Tmem167,Kif11,Pten,Clip3,Anp32e,Pds5b,Rhbdl3,Stk4,Vezf1,Kansl1,Septin9,Frk,Cd164,Dusp6,Hbs1l,Ppa1,Sumo3,Sar1b,Tns3,Nrcam,Kif3c,Itgb3,Wdr37,Otub2,Ylpm1,Yy1,Aopep,Cdk20,Parg,Ebf2,Sucla2,Khnyn,Mief1,Deptor,Samm50,Parvb,Mpv17l,Cldnd1,Il10rb,Slc4a8,Nus1,R…	0.394697	0.0878287	0.37481	0.291098	2.68583e-05	1.23008
mmu-miR-302a-5p	90	460	Snd1	Snd1,Ap4e1,Cdk12,Grk5,Kdm5a,Cav1,Pten,Pigl,Tns3,Thrb,Rnaseh2b,Zmym2,Pde1b,Klhl24,Rpp14,Pde10a,Ppm1f,Arl8a,Klhl12,Fabp12,Rngtt,Epb41,Klhl5,Cald1,Ttyh1,Pak1,Timm17b,Ptpn9,Otud7b,Zfp800,Pygo1,Sh3pxd2b,Aagab,Ppp1r14c,Slc30a1,Lhx9,Flcn,Abhd13,Chd9,Irgq,Abi2,Il1rl1,P2ry4,Atp7a,Fbln1,Ccni,Pcmtd1,Gatad2a,Azin1,Chdh,Cggbp1,Ydjc,Csnk1g3,Osbpl3,Ero1b,Fam120c,Nfat5,Mtx3,Bub3,Lcorl,Depdc5,Adgrl2,Smim10l1,Npas…	0.445545	0.0151719	0.960546	0.0364188	0.000719984	1.39905
mmu-miR-302b-3p	319	381	Ttc3	Acvrl1,Paf1,Mmd,Ikbkg,Wwox,Elovl1,Runx1t1,Mettl1,M6pr,Tgfbr1,Hnrnpa0,Rnf170,Stk4,Vezf1,Arid3a,Hbs1l,Ppa1,Dnajb12,D10Wsu102e,Pcnx,Wdr37,Cdk20,Erbin,Trim23,Atxn7,Kctd6,Pbrm1,Ebf2,Slc39a14,Gpr180,Mtdh,Ywhaz,Tef,Deptor,Fam118a,Pak2,Lmln,Il10rb,Kmt2d,Nckap5l,Med20,Cul2,Dcp2,Smad2,Ppp2r5b,Vldlr,Shoc2,Coq10b,Slc39a10,Inpp4a,Mrpl44,Ubxn4,Tfcp2l1,Stx6,Nek2,Orc4,Cers6,Slx4ip,Snap23,Ptpn1,Acss2,Sike1,Dennd2…	0.383413	0.0537761	0.159838	0.160091	0.00229993	1.20368
mmu-miR-302b-5p	161	319	Ank2	Luzp1,Stk38l,Ppard,Hltf,Cacna1e,Ctr9,Tmem167,Cant1,Rhbdl3,Vezf1,Pank3,Hars2,Papola,Irf4,Retreg1,Iws1,Prpf19,Zfhx4,Inpp5a,Fbxo3,Polr3f,Skil,Trim33,Sike1,Tlcd4,Faxc,Ssbp3,Ccnl2,Rufy3,Pgpep1l,Fundc2,Acsl1,Sh3rf1,Maml2,Ireb2,Hmg20a,Csnk1g1,Tfdp2,Lrrfip2,Myo6,Ttll7,Esm1,Ctu1,Ripor2,Pygo1,Pik3cd,Ccdc50,Marchf1,Tln2,Xpnpep3,Nmnat2,Mitf,Zfhx3,Pigk,Btbd7,Ubr7,Agps,Nemp1,Larp1b,Trim60,Pm20d1,Malt1,Zrsr1,Fa…	0.399504	0.0271409	0.493677	0.0695498	0.010996	1.21106
mmu-miR-302c-3p	572	870	Pcbp3	Klf6,Acvr1b,Ddx3x,Tpd52l2,Pcbp3,Mef2d,Cdkn1b,Cnot11,Mmd,Ikbkg,Gab2,Mef2c,Ncoa2,Elovl1,Runx1t1,Tgfbr1,Nxf1,Adam19,Rnf170,Chp1,Ppp1cb,Fam163a,Lonrf3,H3f3b,Ttll1,Ctsa,Med1,Gabarap,Mief2,Ndel1,Pank3,Sema6a,Atp2b1,Hbs1l,Sar1a,Ppa1,D10Wsu102e,Slc36a1,Sumo3,Cnot6,Sar1b,Jade2,Nrcam,Ube2g1,Lrrc59,Klhdc2,Actr10,Psmc1,Trim27,Gfm2,Samd8,Tasor,Parg,Amer2,Ccdc25,Slc39a14,Sucla2,Ngdn,Myo10,Ywhaz,Deptor,Snap29,L…	0.40367	0.0964262	0.582448	0.329287	1.14941e-07	1.28818
mmu-miR-302c-5p	539	460	Snd1	Mnt,Itgb2,Pdgfra,Luzp1,Uhrf1,Usf1,Sp1,Mef2d,Snd1,Fbxo7,Celf2,Grk5,Ogdh,Hmox2,Cdip1,Dnajb11,Gab2,Celf1,Mef2c,Nsmf,Pdk1,Neu1,Tgfbr1,Arpp19,Syngr1,AI597479,Pten,Ankrd52,Fam163a,Cant1,Rab11fip4,Rhbdl3,Pmp22,Cuedc1,Pank3,Gle1,Frk,Atp2b1,Uhrf1bp1l,Hbs1l,Sar1a,Ddit4,Slc36a1,Ppp4r3b,Nampt,Rnf144a,Ctc1,Ylpm1,Zfp346,Thrb,Dcp1a,Trim35,Ebf2,Mief1,Samm50,Pde1b,Zfp263,Fyttd1,Ifnar1,Ifnar2,Cdkn1a,Kdm4b,Bin1,Iws…	0.413344	0.0908631	0.737481	0.30172	1.91688e-07	1.2756
mmu-miR-302d-3p	486	460	Snd1	Trim25,Acvrl1,Uhrf1,Snd1,Cacnb3,Paf1,Mmd,Cdip1,Ikbkg,Wwox,Dnajb1,Crkl,M6pr,Mrtfb,Rnf170,Ppp1cb,Gata2,Mocs2,Lonrf3,Srsf6,Crk,Stk4,Sparc,Septin9,Rnf145,Arid3a,Cd164,Slc36a1,Nsg2,Nudcd2,Jade2,Sap30l,Stxbp4,Nrcam,Dnajc27,Kif3c,Wdr37,Entpd5,Yy1,Nol8,Cdk20,Dhfr,Trim23,Parg,Mtmr6,Ebf2,Slc39a14,Sucla2,Dnajc3,Mtdh,Grhl2,Pak2,Tfrc,Lmln,Slc4a8,Rps6ka2,St6gal2,Iws1,Dcp2,St8sia3,Lmnb1,Pdgfrb,Cdc42bpg,Ppp2r5b,…	0.418605	0.0819285	0.808042	0.2696	2.55441e-07	1.28741
mmu-miR-302d-5p	530	870	Pcbp3	Galnt1,Tpd52l2,Grk6,Pcbp3,Uhrf1,Mef2d,Ell2,Chordc1,Map3k3,Celf2,Baz1b,Fam32a,Ogdh,Aak1,Brd4,Cacna1e,Psap,Ikbkg,Mapk14,Ctsb,Mob1b,Stimate,Tgfbr1,Arpp19,Zfp212,Wdr77,Glis2,Hps5,Ankrd52,Steap2,Lonrf3,Srsf6,Arl5b,Stk4,Hars2,Plscr3,Clvs2,Zwint,Ddit4,D10Wsu102e,Wdr82,Adarb1,Mapk9,Ppm1d,Nampt,Rock2,Cenpo,Dnmt3a,Kif3c,Timm22,Ylpm1,Ccdc127,Nsun2,Dhfr,Samd8,Retreg1,Rbx1,Slc38a2,Snap29,Dlg1,Slc4a8,Ube2j2,Ma…	0.430894	0.0893459	0.902377	0.297167	5.40771e-09	1.30863
mmu-miR-3057-3p	972	350	Syt1	Trim25,Comt,Zfp276,Add1,Agpat3,Zmat2,Mef2d,Def8,Jup,Hoxc10,Fbxo7,Ift46,Acp2,Sf3a1,Hltf,Kdelr1,Map2k7,Tpm4,Pcdhgb6,Homer3,Aak1,Cdip1,Cacna1e,Psap,Plxna3,Ikbkg,Phb2,Dnajb11,Cnn2,Traf6,U2af2,Prkaca,Mef2c,Bloc1s6,Naa60,Vps54,Nsmf,Ubtf,Usp19,Prpf31,Gabpa,Pttg1ip,Mrtfb,Ubp1,Nxf1,Wdr77,AI597479,Tmem167,Kif11,Pten,Pigl,Tbp,Cd83,Prrt1,Fam163a,Wasf3,H3f3b,Srsf6,Rbfox3,Crk,Pick1,Stk4,Myh10,Pank3,Atp6ap1,Har…	0.393522	0.163857	0.354072	0.672231	0.00274235	1.11432
mmu-miR-3057-5p	1042	373	Pum2	Comt,Tbrg4,Acvrl1,C1d,Gm2a,Luzp1,Sh3bp1,Sp1,Zmat2,Fbxo7,Clpb,Esam,Ift46,Acp2,Celf2,Ppard,Tmem161a,Tiam1,Tmem39a,Rab8a,Nosip,Homer3,Mxi1,Ppfia3,Gstm5,Cdip1,Angptl2,Wars2,Arhgef18,Mapk14,Kdm5a,Chd5,Ufd1,Dnajb1,Igf1r,Ctr9,Bloc1s6,Adh5,Ncoa2,Zbtb17,Elovl1,Pfdn2,Ubtf,Neu1,Tgfbr1,Cav1,Arpp19,Rhoa,Dnajb6,Pttg1ip,Syn2,Eng,Mrtfb,P4ha1,Wdr77,Scarf2,Pten,Tnfaip8l2,Clip3,Rnf168,Chp1,Tlk2,Cd83,Prrt1,Mocs2,Cer…	0.389824	0.175657	0.277693	0.728882	1.47578e-05	1.16559
mmu-miR-3058-3p	852	460	Snd1	Tbx4,Acsl6,Acvr1b,Tpd52l2,Vps50,Snd1,Jup,Stk38l,Clpb,Celf2,Prkcsh,Pcdhgb6,Mmd,Dnajb11,Wwox,Traf6,Prdx2,Igf1r,Shpk,Naa60,Crkl,Pdk1,Stimate,Sod2,Eif1b,Zmiz1,Cers4,Dnajb6,Bcl2l13,Rnmt,Mrtfb,Nxf1,Adam19,Scarf2,Kif11,Arih2,Pkd2l2,Surf2,Tlk2,Hivep2,Mocs2,Atp6v0e,Acadsb,Wasf3,Ube2a,Nkap,Pds5b,Cd274,Rbfox3,Slc35c2,Ift52,Mafk,Dlg4,Ap2b1,Myh10,Irf1,Map2k3,Bcl2l11,Rnf145,Plscr3,Zkscan1,Mknk1,Arid3a,Sema6a,F…	0.376325	0.143628	0.07739	0.569044	0.000600196	1.14299
mmu-miR-3058-5p	913	379	Lcorl	Fgf6,Trim25,Acvr1b,Sox9,Tpd52l2,Gnb1l,Grk6,Cnnm3,Zmat2,Def8,Jup,Stk38l,Fbxo7,Map3k3,Ap4e1,Ift46,Acp2,Celf2,Sf3a1,Rhoc,Chaf1a,Map2k7,Cnot11,Foxj2,Gys1,Dnajb11,Arhgef18,Kdm5a,Celf1,Igf1r,Mef2c,Bloc1s6,Shpk,Napa,Crkl,Ubtf,Runx1t1,Ik,Clic1,Arpp19,Zmiz1,Elk3,Dnajb6,Ap1b1,Mrtfb,Syngr1,P4ha1,AI597479,Fads1,Acad9,Zmiz2,Pten,Atf6b,Mocs2,Cers2,Wasf3,Cul4a,Casc3,Rbfox3,Suz12,Rhot1,Slc12a7,Ctsa,Crk,Zmynd8,Me…	0.417849	0.153911	0.798179	0.619626	1.62176e-05	1.17855
mmu-miR-3059-3p	1059	381	Ttc3	Trim25,Tbrg4,Pdgfra,Sox9,C1d,Gm2a,Tpd52l2,Oxa1l,Usf1,Sp1,Smg5,Mrpl10,Afg3l1,Ap4e1,Ift46,Celf2,Tiam1,Ap2a2,Fam32a,Efna2,Foxj2,Dvl3,Nosip,Pcdhgb6,Rnf215,Aak1,Cp,Mxi1,Gys1,Cdip1,Ikbkg,Wars2,Wwox,U2af2,Celf1,Mef2c,Napa,Zbtb17,Mob1b,Zdhhc24,Nsmf,Ubtf,Runx1t1,Lsm2,Pcdhac1,M6pr,Rhoa,Zmiz1,Hmgcll1,Mid1ip1,Elk3,Fut1,Syn2,Mrtfb,Syngr1,P4ha1,Nxf1,Adam19,Zmiz2,Pten,Rnf170,Glis2,Pkd2l2,Efr3a,Slc39a1,Cers2,Anp…	0.405126	0.178523	0.604957	0.745321	2.15967e-08	1.22695
mmu-miR-3059-5p	1300	373	Pum2	Hoxb9,Tbx4,Luzp1,Araf,Calm1,Agpat3,Sp1,Stk38l,Hoxc5,Aif1l,Map3k3,Ift46,Celf2,Sf3a1,Plaur,Tle5,Ykt6,Kdelr1,Il17ra,Map2k7,Cdkn1b,Cnot11,Plag1,Ogdh,Homer3,Aven,Aak1,Mmd,Cdip1,Cacna1e,Hira,Ikbkg,Wars2,Wwox,Traf6,Chd5,Prkaca,Celf1,Igf1r,Mef2c,Ctcf,Ctsb,Zbtb17,Nsmf,Ubtf,Runx1t1,Qrich1,Usp19,Mettl1,Clic1,Ppp2r1a,Tgfbr1,Cav1,Rhoa,Phox2a,Cers4,Zfp212,Syn2,Rnmt,Mrtfb,Syngr1,Rassf1,Nxf1,Wdr77,Acad9,Tmem167,…	0.396704	0.21915	0.427921	0.887962	9.39706e-06	1.15125
mmu-miR-3060-3p	693	347	Nfat5	Hoxb9,Mnt,Tbrg4,Sox9,Zfp276,Sp1,Smg5,Def8,Stk38l,Celf2,Tmem161a,Dvl3,Nosip,Tpm4,Kpna1,Cdip1,Wars2,Dnajb11,Gab2,Cnn2,Mapk14,Dnajb1,Celf1,Ampd3,Ncoa2,Smpd4,Vps54,Atp6v1b2,Zdhhc24,Runx1t1,Clic1,Cers4,Nutf2,Dnajb6,Syngr1,Rassf1,Nxf1,Arih2,Fnbp4,Pten,Tlk2,Mocs2,Ppil4,Hal,Castor2,Lonrf3,Pds5b,Srsf6,Rbfox3,Cant1,Gdap1l1,Uchl5,Stk4,Pmp22,Ap2b1,Uhrf1bp1l,Hbs1l,Med23,Fgd6,Ppa1,Rab1a,Cnot6,Bzw2,Nampt,Rock2,…	0.41747	0.116824	0.793121	0.428933	7.81579e-07	1.23434
mmu-miR-3060-5p	866	379	Lcorl	Tbx4,Pdgfra,Acvr1b,Tpd52l2,Gnb1l,Heatr6,Ilf2,Add1,Agpat3,Stk38l,Hoxc5,Acp2,Celf2,Rab8a,Nosip,Ier3,Mxi1,Cdip1,Wars2,Gab2,Wwox,Ufd1,Ampd3,Bloc1s6,Naa60,Ctsb,Crkl,Stimate,Ubtf,Mettl1,Tgfbr1,Phox2a,Mid1ip1,Cers4,Fut1,Bcl2l13,Syn2,Syngr1,AI597479,Ifi35,Tmem167,Retn,Clip3,Chp1,Tvp23b,Hps5,Prrt1,Steap2,Anp32e,Castor2,Lonrf3,Srsf6,Cant1,Crk,Nkiras2,Vezf1,Sparc,Ndel1,Pank3,Mfsd3,Bcl2l11,Psme3,Sema6a,Katna…	0.40373	0.145988	0.584724	0.580931	0.000620639	1.13603
mmu-miR-3061-3p	525	870	Pcbp3	Hoxb9,Galnt1,Acvr1b,Myo18a,Pcbp3,Fkbp10,Aif1l,Acp2,Celf2,Ykt6,Pcdhgb6,Ier3,Cdip1,Plod3,Hmox1,Igf1r,Ncoa2,Pdk1,Stimate,Ubtf,Runx1t1,Cav1,Abcb1b,Bcl2l13,Ppp2cb,Adam19,Tjap1,Rnf168,Tlk2,Gata2,Steap2,H3f3b,Casc3,Rbfox3,Atad5,Dbndd2,Med1,Pank3,Septin9,Rnf145,Nop9,Zkscan1,Mknk1,Sema6a,Cpm,Cnot6,Adcy1,Pafah1b1,Txndc17,Ppp2r5e,Vrk1,Ylpm1,Traf3,Gfm2,Dhfr,Atxn7,Txndc16,Scara5,Slc39a14,Dnajc3,Ywhaz,Oxr1,Par…	0.41866	0.088503	0.808801	0.292868	5.2343e-05	1.21569
mmu-miR-3061-5p	885	350	Syt1	Fer,Fgf6,Trim25,Rdx,Agpat3,Sp1,Ell2,Fbxo7,Clpb,Aif1l,Ap4e1,Ift46,Celf2,Ykt6,Ap2a2,Ap1m1,Rab8a,Gars,Plxna3,Dnajb11,Wwox,Hdgf,U2af2,Hmox1,Celf1,Ctcf,Bloc1s6,Naa60,Vps54,Crkl,Mob1b,Elovl1,Nectin4,Gvin1,Ubtf,Ap2m1,Elk3,Ubqln4,Bcl2l13,Syn2,Eng,Syngr1,Tusc2,Fads1,Scarf2,Tjap1,Tmem167,Clip3,Rnf168,Ankrd52,Cd83,Fam163a,Acadsb,Ppil4,Pds5b,Casc3,Arl5b,Rhbdl3,Ift52,Gdap1l1,Vezf1,Phf23,G3bp1,Ap2b1,Irf1,Bcl2l…	0.40615	0.149191	0.623672	0.599393	1.97159e-06	1.20224
mmu-miR-3062-3p	687	460	Snd1	Ncs1,Mnt,Add1,Usf1,Vps50,Snd1,Def8,Clpb,Sdf2,Acp2,Sf3a1,Kdelr1,Map2k7,Tpm4,Rnf215,Kpna1,Plxna3,Dnajb11,Cnn2,Traf6,Hdgf,Kdm5a,Chd5,Ufd1,Celf1,Ctr9,Naa60,Nsmf,Ubtf,Eif1b,Cav1,Arpp19,Bcl2l13,Pttg1ip,Rnmt,Acad9,Pkd2l2,Mocs2,Anp32e,Cd274,Casc3,Suz12,Rhbdl3,Mybl2,Gdap1l1,Cuedc1,Sparc,Dusp14,Ndel1,Myh10,Nop9,Tube1,Atp2b1,Hbs1l,Ddit4,Frs2,Rab36,Slc36a1,Jade2,Pum2,Gna13,Cenpo,Vamp2,Stx8,Zc3h14,Irf4,Ippk,A…	0.393471	0.115813	0.352554	0.42438	7.6757e-08	1.25906
mmu-miR-3062-5p	363	458	Rev3l	Mnt,Ocrl,Usf1,Afg3l1,Pwp1,Sf3a1,Ppfia3,Ssbp2,Ikbkg,Celf1,Runx1t1,Rnf168,Arnt,Steap2,Ppil4,Lonrf3,Crk,Mybl2,Myh10,Irf1,Bcl2l11,Plscr3,Rev3l,Cep83,Tcp11l2,Csrp2,Wdr82,Sumo3,Nudcd2,Mfap3,Stxbp4,Pum2,Otub2,Trim27,Sema4d,Hmgcr,Nkiras1,Zmym2,Slc39a14,Gpr180,Khnyn,Mapk1,Fyttd1,Gsk3b,Senp2,Tmbim6,Tnfrsf21,Sgo1,Pim1,Rnf8,Cul2,Wdr33,Spry4,Smad2,Camk2a,Ppp6r3,Smarca2,Farp1,Bach1,Dnaaf5,Cplx2,Lypla1,Ormdl1,C…	0.433692	0.0611935	0.917552	0.18867	9.87226e-07	1.31237
mmu-miR-3063-3p	662	350	Chn1	Galnt1,Kat2b,Add1,Cnnm3,Ocrl,Agpat3,Uhrf1,Stk38l,Hoxc8,Ppard,Plag1,Nosip,Farsa,Cacna1e,Ikbkg,Phb2,Dnajb1,Celf1,Bloc1s6,Smpd4,Vps54,Crkl,Gtf2h1,Sod2,Eif1b,Cers4,Zfp212,Syn2,Rnmt,Mrtfb,Syngr1,Nxf1,Wdr77,Zmiz2,Arih2,Chfr,Efr3a,Cd83,Acadsb,Hal,Slc35c2,Rhot1,Rhbdl3,Stk4,Drg2,G3bp1,Med8,Nop9,Zkscan1,Cd164,Lama4,Asf1a,Kitl,Sar1a,Ddit4,Rab1a,Txnrd1,Adarb1,Nsg2,Mfap3,Nampt,Sdc1,Nrcam,Klhl29,Mfsd11,Blmh,Sn…	0.411436	0.111598	0.71042	0.399848	6.89874e-05	1.18644
mmu-miR-3063-5p	817	379	Lcorl	Fgf6,Pdgfra,Acvrl1,Acvr1b,Tpd52l2,Calm1,Jup,Nom1,Stk38l,Acp2,Celf2,Foxj2,Ranbp2,Dvl3,Rnf215,Mmd,Ssbp2,Cdip1,Cacna1e,Hira,Wwox,Mapk14,Lbr,Chd5,Prkaca,Dnajb1,Cs,Ctcf,Ncoa2,Naa60,Ctsb,Ubtf,Neu1,Pcdhac1,Cav1,Arpp19,Hnrnpa0,Bcl2l13,Pttg1ip,Syn2,Mrtfb,Ubp1,AI597479,Kif11,Fgfrl1,Pten,Rnf168,Chp1,Glis2,Tlk2,Steap2,Anp32e,Pds5b,Cul4a,Srsf6,Rhot1,Zmynd8,Gdap1l1,Kansl1,Ap2b1,Myh10,Atp6ap1,Bcl2l11,Hars2,Mdh2…	0.400883	0.137728	0.525544	0.536419	4.35015e-08	1.2421
mmu-miR-3064-3p	620	324	Bbx	C1d,Ell2,Aif1l,Celf2,Tmem161a,Tiam1,Fam32a,Cacnb3,Wwox,Lbr,Hdgf,Ldha,Kdm5a,Asf1b,Igf1r,Mef2c,Bloc1s6,Atp6v1b2,M6pr,Tgfbr1,Arpp19,Mid1ip1,Prpf31,Mrtfb,P4ha1,Ubp1,Fnbp4,Rnf168,Tvp23b,Atf6b,Hivep2,Nelfcd,Cd274,Arl5b,Psmd11,Rhot1,Ctsa,Crk,Mlx,Ywhab,Mief2,Sema6a,Atp2b1,Ddit4,Frs2,Adarb1,Asb3,Cnot6,Med7,Rnft1,Mfap3,Rnf144a,Rrm2,Cenpo,Kif3c,Pafah1b1,Sec14l1,Nmt1,Ppp2r5e,Snapc1,Entpd5,Evl,Yy1,Nqo2,Sema4d…	0.430855	0.104518	0.901872	0.364947	4.67496e-07	1.24529
mmu-miR-3064-5p	1243	381	Ttc3	Klf6,Tbx2,Fer,Cdh1,Comt,Dbt,Ddx3x,Txnrd3,Poldip2,Araf,Calm1,Agpat3,Vps50,Def8,Stk38l,Hoxc5,Fbxo7,Clpb,Acp2,Map2k7,Fam32a,Cacnb3,Nosip,As3mt,Rnf215,Aven,Cp,Mxi1,Ssbp2,Cdip1,Cacna1e,Wars2,Dnajb11,Wwox,Mapk14,Chd5,Ufd1,Asf1b,Dnajb1,Igf1r,Bloc1s6,Crkl,Nectin4,Zdhhc24,Pdk1,Runx1t1,Ik,Ap2m1,Ppp2r1a,Tgfbr1,Cav1,Rhoa,Prpf31,Fut1,Dnajb6,Mta1,Gabpa,Bcl2l13,Tmem167,Kif11,Apbb1ip,Efr3a,Gata2,Slc39a1,Cd83,Fam…	0.390267	0.209541	0.285281	0.867729	2.53484e-06	1.167
mmu-miR-3065-3p	745	870	Pcbp3	Ccm2,Myo18a,Tpd52l2,Gnb1l,Add1,Luzp1,Pcbp3,Calm1,Sp1,Mrpl10,Def8,Acp2,Def6,Tmem161a,Efna2,Tpm4,Brd4,Gys1,Kpna1,Cdip1,Lpcat3,Gab2,Wwox,Plod3,Chd5,Bloc1s6,Zdhhc24,Sod2,Cav1,Prpf31,Ubp1,Tjap1,Zkscan17,Arih2,Rnf168,Pigl,Glis2,Casd1,Steap2,Suz12,Rhbdl3,Pgs1,Dbndd2,Stk4,Nop9,Zkscan1,Eya3,Tcp11l2,Timp3,Rab36,D10Wsu102e,Wdr82,Nsg2,Nudcd2,Sar1b,Ppp4r3b,Ska2,Mfap3,Nampt,Hs1bp3,Klf11,Dnajc27,Lig3,Ube2g1,Mfs…	0.405995	0.12559	0.621649	0.474203	2.93444e-08	1.26231
mmu-miR-3065-5p	92	254	Frs2	Celf2,Plag1,Aak1,Hnrnpa0,Rbfox3,Ift52,Irf1,Frs2,Gna13,Stx8,Pbrm1,Tox4,Ivns1abp,Pmaip1,Snx24,Farp1,Prex2,Eya1,Arl8a,Srp9,Nr4a3,Mier1,Lrp8,Ddx51,Cstf2,Nip7,Amotl2,Smpx,Limch1,Opa1,Ccdc50,Hif1an,Ostm1,Sfmbt2,Pigk,Ift57,Phf8,Rbm27,Atcay,Sntb2,Nemp1,Myrip,Zbtb33,Trim32,Dut,Gpr68,Nek6,Nexmif,Cnr1,Fam76b,Pcmtd1,Btrc,Tent4b,Zbtb26,Calcrl,Cop1,Hspa4l,Gpc6,Zbtb20,Slc27a4,Plekha7,Nsmce3,Osbpl8,Map3k5,Armt1,…	0.486772	0.0155091	0.997471	0.0374305	0.000391985	1.39509
mmu-miR-3066-3p	132	229	Foxp1	Tbx2,Pdgfra,Tpd52l2,Ift46,Kdm5a,Ncoa2,Crkl,Mob1b,Pcdhac1,Rnmt,Ubp1,Rab1a,Pfas,Actr10,Mtmr6,Dnajc3,Dcp2,Prpf19,Shoc2,Stk11ip,Ing5,Rgs5,Pter,Mapre1,Gmps,Zfp462,Rad23b,Mier1,Taf12,Lrrc47,Ube2k,Pomp,Ing3,Kbtbd8,Rps6ka3,Dop1a,Ninj2,Ccdc93,R3hdm1,Fam117b,Msl1,Limch1,Btg1,Opa1,Mcph1,Exo1,Rgs8,Ramac,Arel1,Baz2a,Dnal1,Dnph1,Rnf122,Phf8,Otoa,Btbd10,Pcdhac2,Flcn,Plekha1,1700019D03Rik,Sema6d,Rasl11b,Galnt6,S…	0.435644	0.0222522	0.924633	0.0594335	0.000135	1.37865
mmu-miR-3066-5p	404	347	Nfat5	Fer,Txnrd3,Heatr6,Calm1,Chaf1a,Ogdh,Brd4,Celf1,Bcas2,Crkl,Ppp2r1a,Tgfbr1,Snrpb2,Dnajb6,Mrtfb,Zmiz2,Zkscan17,Rnf168,Ankrd52,Tlk2,Ctss,Steap2,Anp32e,Slc12a7,Crk,Vezf1,BC005537,Tcp11l2,Cpm,Slc36a1,Adcy1,Ppp4r3b,Stxbp4,Pafah1b1,Txndc17,Elovl7,Kctd6,Samd8,Glud1,Adsl,Mief1,Fam118a,Slc35a5,Mpv17l,St6gal1,Slc4a8,Pde10a,Mtpap,Kcnc1,Impa2,Smad2,Gm16286,Rbm22,Plaat3,Dennd10,Taf5,Limd1,Mkln1,Nrp1,Dgkd,Rbbp5,…	0.399209	0.0681052	0.487102	0.213455	0.00150074	1.18957
mmu-miR-3067-3p	835	379	Lcorl	Mnt,Comt,Rdx,Kat2b,Ddx3x,Tpd52l2,Oxa1l,Grk6,Agpat3,Smg5,Jup,Fkbp10,Ift46,Sdf2,Bbc3,Sf3a1,Ppard,Baz1b,Cdk12,Ogdh,Ppfia3,Cdip1,Cacna1e,Plxna3,Ikbkg,Dnajb11,Pnpla6,Wwox,Traf6,Kdm5a,Cic,Prkaca,Igf1r,Mef2c,Cs,Bloc1s6,Smpd4,Atp6v1b2,Pfdn2,Gtf2h1,Ik,Tgfbr1,Phox2a,Mid1ip1,Mta1,Pttg1ip,Rnmt,Eng,Mrtfb,Tusc2,Rassf1,Nxf1,Wdfy2,Mocs2,Pds5b,Cd274,Arl5b,Slc12a7,Zmynd8,Mafk,Stk4,Zcchc10,Vezf1,Ndel1,Myh10,Med8,Pl…	0.39743	0.140762	0.443096	0.55134	0.232948	1.03073
mmu-miR-3067-5p	838	347	Nfat5	Klf6,Fgf6,Acvr1b,Sox9,Calm1,Mef2d,Def8,Aif1l,Map3k3,Ap4e1,Acp2,Celf2,Sf3a1,Tmem161a,Hltf,Stk11,Foxj2,Tpm4,Ier3,Cacna1e,Ikbkg,Wars2,Dnajb1,Igf1r,Pan2,Shpk,Ctsb,Pfdn2,Zdhhc24,Nsmf,Ap2m1,Cav1,Arpp19,Gabpa,Pttg1ip,Mrtfb,Syngr1,Ubp1,Snap47,Wdr77,E2f4,Tlk2,Steap2,Capza2,Nelfcd,Aldoc,Cant1,Pick1,Vezf1,Cuedc1,Sparc,Cbx1,Mrpl45,Med8,Bcl2l11,Plscr3,Sema6a,Frk,Wasf1,Rhobtb1,Atp2b1,Kitl,Ccn2,Eya3,Sar1a,Rab1a…	0.381256	0.141268	0.131512	0.558422	0.0252086	1.09059
mmu-miR-3068-3p	412	350	Chn1	Gm2a,Zmat2,Fbxo7,Map2k7,Rab8a,Ogdh,Tpm4,Kpna1,Wars2,Dnajb11,Prdx2,Celf1,Ncoa2,Sod2,Arpp19,Elk3,Mrtfb,Ubp1,Tmem167,Pten,Wdfy2,Ppil4,Rab5a,Mafk,Pmp22,Kitl,Ccn2,Gnptab,Jade2,Rnft1,Rock2,E2f6,Rnf144a,Ddx42,Mfsd11,Timm22,Vrk1,Sema4d,Dhfr,Vcl,Rcbtb1,Scara5,Gpr180,Rad1,Rbx1,Mief1,1810013L24Rik,Nde1,Snap29,Tfrc,Gsk3b,Gabbr1,Dcp2,Napg,Dctn4,Prpf19,Vldlr,Scd2,Cd28,Orc2,Pnkd,Efcab2,Plxna2,Nuf2,Mllt10,Zbtb43…	0.403131	0.0694538	0.571067	0.218513	3.67266e-06	1.27888
mmu-miR-3068-5p	422	324	Bbx	Tbx4,Pdgfra,Gm2a,Nom1,Celf2,Rhoc,Foxj2,Ikbkg,Wwox,Kdm5a,Elovl1,Gvin1,Ubtf,Ctnnb1,Ap2m1,Arpp19,Id3,Prpf31,Elk3,Scarf2,Tmem167,Arih2,Cd83,Ppfibp1,Cd274,Crk,Ywhab,Vezf1,Kansl1,Lims1,Cep83,Adarb1,Ppp2ca,Stxbp4,Nampt,Klhl29,Grhl1,Dnajc27,Snx11,Pfas,Stx8,Nmt1,Snapc1,Pcnx,Entpd5,Isca2,Trim27,Id4,Ippk,Trim23,Atxn7,Samd8,Thrb,Parg,Trim35,Loxl2,Sucla2,Cln5,Mpv17l,Pak2,Tfrc,Snx4,Ripply3,Ube2j2,Cep43,Map2,Hc…	0.403056	0.0711396	0.56955	0.2261	0.000208235	1.21667
mmu-miR-3069-3p	493	381	Ttc3	Cnnm3,Jup,Stk38l,Pwp1,Ift46,Baz1b,Fam32a,Ssbp2,Plxna3,Ikbkg,Mapk14,Kdm5a,Chd5,Celf1,Ctr9,Pan2,Pdk1,Runx1t1,Ap1b1,Bcl2l13,AI597479,Adam19,Tmem167,Pten,Chfr,Ppp1cb,Tlk2,Fam163a,Steap2,Capza2,Pds5b,Rhot1,Med1,Drg2,Atp6ap1,Arid3a,Ccdc162,Wasf1,Hbs1l,Eya3,Rab36,Stxbp4,Unk,Nmt1,Wdr37,Evl,Traf3,Habp4,Zfp346,Ptdss1,Ccnh,Ccdc127,Hmgcr,Atxn7,Kctd6,Parg,Mtmr6,Bcl2l2,Retreg1,Adsl,Deptor,1810013L24Rik,Rrn3,Dl…	0.438612	0.0831086	0.935761	0.274406	0.000261777	1.20377
mmu-miR-3069-5p	335	228	Zbtb20	Mkrn2,Calm1,Agpat3,Smg5,Aak1,Bloc1s6,Nsmf,Stimate,Neu1,Cav1,Twist2,Syn2,Ubp1,Pten,Ankrd52,Cd274,Suz12,Dbndd2,Gabarap,Sema6a,Kitl,Sar1a,Rab1a,Adcy1,Ppp4r3b,Rock2,Nrcam,Kif3c,Pcnx,Dek,Id4,Nqo2,Hmgcr,Scara5,Oxr1,1810013L24Rik,Bfar,Atf1,Tbc1d5,Med20,Spast,Iws1,Isoc1,Shoc2,Dennd10,Slc18a2,Sacm1l,Clns1a,Eya1,Nrp2,Maip1,Plekhb2,Rhbdd1,Fam135a,Asb1,Tfcp2l1,Fam107b,Aldh9a1,Traf1,Knl1,Ivd,Gzf1,Kif3b,Mapre1…	0.412054	0.0564734	0.720283	0.170713	0.000104939	1.26478
mmu-miR-3070-2-3p	1406	379	Lcorl	Klf6,Tbx2,Cdh1,Comt,Galnt1,Acvr1b,Rdx,Txnrd3,Tpd52l2,Gnb1l,Oxa1l,Poldip2,Ocrl,Agpat3,Zmat2,Mef2d,Afg3l1,Def8,Jup,Stk38l,Clpb,Map3k3,Ift46,Bbc3,Acp2,Celf2,Tmem161a,Tiam1,Fam32a,Cnot11,Cacnb3,Nosip,Pcdhgb6,As3mt,Aven,Cp,Ppfia3,Gys1,Map3k11,Angptl2,Psap,Ikbkg,Arhgef18,Mapk14,Ldha,Chd5,Celf1,Mef2c,Ctcf,Bloc1s6,Ncoa2,Smpd4,Naa60,Ctsb,Crkl,Zbtb17,Tpbg,Stimate,Ubtf,Ap2m1,Lsm2,Cav1,Rhoa,Phox2a,Cers4,Elk3…	0.383106	0.23702	0.153263	0.919322	3.566e-06	1.15789
mmu-miR-3070-3p	956	379	Lcorl	Hoxb9,Klf6,Tbx2,Trim25,Cdh1,Dbt,Acvr1b,Myo18a,Kat2b,Tpd52l2,Add1,Cnnm3,Calm1,Agpat3,Sp1,Vps50,Stk38l,Homer3,Cp,Ikbkg,Wars2,Arhgef18,Wwox,Ufd1,Dnajb1,Celf1,Shpk,Zbtb17,Pdk1,Runx1t1,Sod2,Ap2m1,Tgfbr1,Rhoa,Elk3,Dnajb6,Pttg1ip,Syn2,Syngr1,Ubp1,Tusc2,Clip3,Chp1,Ppp1cb,Tlk2,Steap2,Pds5b,Srsf6,Aldoc,Arl5b,Rbfox3,Cant1,Igfbp4,Mafk,Pmp22,Dlg4,Mief2,Ap2b1,Mrpl45,Bcl2l11,Zkscan1,Gle1,Lrp11,Snx3,Echdc1,Eya3,…	0.397175	0.16116	0.439555	0.658827	3.99826e-06	1.18635
mmu-miR-3070-5p	869	870	Pcbp3	Klf6,Tbx2,Fgf6,Dazap2,Pdgfra,Myo18a,Nsun5,Oxa1l,Pcbp3,Vps50,Zmat2,Mef2d,Def8,Nom1,Chaf1a,Il17ra,Map2k7,Cdkn1b,Plag1,Cacnb3,Ier3,Homer3,Cp,Mxi1,Lpcat3,Dnajb11,Wwox,U2af2,Celf1,Mef2c,Cs,Ampd3,Smpd4,Napa,Crkl,Atp6v1b2,Ubtf,Cdt1,Hnrnpa0,Elk3,Nutf2,Mrtfb,Wdr77,2610507B11Rik,Adam19,Acad9,Tmem167,Kif11,Srrm3,Tlk2,Gata2,Fam163a,Arnt,Steap2,Cers2,Castor2,Arl5b,Rbfox3,Cant1,Atad5,Dbndd2,Mlx,Rab5a,Mafk,Pick…	0.378814	0.146494	0.101163	0.583713	1.95184e-07	1.21586
mmu-miR-3071-3p	31	113	Bnc2	Mef2d,Cul4a,Orc4,Sfpq,Enox2,Dpp8,Rbm6,Igdcc4,P2ry2,Pkp4,Chst11,Hectd4,Setd5,Ints7,Dcbld2,Wdr92,Ar,Slc16a7,Wnt5a,Ppp4r2,Tcf4,Fbxo30,Il6st,Wac,Rab18,Nfatc3,Plcb1,Onecut2,Bnc2,Xkr6,Klhdc8b	0.492063	0.00522589	0.998483	0.0091047	0.0333352	1.35181
mmu-miR-3071-5p	132	350	Syt1	Celf2,Brd4,Ppfia3,Ssbp2,Ap2m1,Ubp1,AI597479,Arnt,Cd274,Crk,Kitl,Adarb1,Med7,Cnot8,Cox11,Ddx42,Txndc15,Nsun2,Glud1,Dcp1a,Iws1,Orc2,Pter,Sapcd2,Ddah1,Snx30,Nadk,Cald1,Zfp84,Parva,Grk1,Ap1g1,Gse1,Mtmr2,Maml2,Nectin1,Csnk1g1,Pak5,Ctnnd1,Abhd2,P2ry2,AI661453,Zbtb41,Sfmbt2,Trim37,Fam169a,Nfasc,Slc35e2,Lasp1,Phf21a,Usp37,Fnip1,Lhx9,Rfx3,Rbm27,Ap4b1,Mier3,Tbc1d22b,Ddx52,Prkar1a,Nek4,Zbtb11,Wdr47,Nfia,B4g…	0.424437	0.0222522	0.85736	0.0594335	4.3712e-05	1.40635
mmu-miR-3072-3p	802	373	Pum2	Klf6,Trim25,Dazap2,Pdgfra,Myo18a,Oxa1l,Cnnm3,Sp1,Mef2d,Stk38l,Hoxc5,Aif1l,Bbc3,Celf2,Fam32a,Ogdh,Ier3,Wars2,Wwox,Mapk14,Hdgf,Kdm5a,Prkaca,Dnajb1,Celf1,Mef2c,Ctcf,Atp6v1b2,Elovl1,Nectin4,Runx1t1,Sod2,Neu1,Tgfbr1,Cav1,Elk3,Syn2,Mrtfb,Syngr1,Tmem167,Zmiz2,Ankrd52,Fam163a,Mocs2,Castor2,Lonrf3,Rbfox3,Cant1,Ctsa,Nkiras2,Vezf1,Dlg4,Irf1,Med8,Atp6ap1,Rnf145,Zkscan1,Sema6a,Lims1,Hbs1l,Eya3,Dnajb12,Snrpd3,…	0.393716	0.135199	0.357107	0.525544	5.2343e-05	1.17702
mmu-miR-3072-5p	1235	350	Chn1	Acsl6,Comt,Dbt,Mkrn2,Acvrl1,Acvr1b,C1d,Tpd52l2,Nsun5,Oxa1l,Ocrl,Sp1,Zmat2,Mrpl10,Jup,Stk38l,Hoxc8,Celf2,Ppard,Snrpd1,Map2k7,Ap1m1,Tpm4,Pcdhgb6,Cp,Ssbp2,Cdip1,Psap,Ikbkg,Wars2,Wwox,Eif2b2,Traf6,Prpsap2,Kdm5a,Celf1,Mef2c,Shpk,Naa60,Mob1b,Ubtf,Runx1t1,Ap2m1,Cav1,Arpp19,Twist2,Rhoa,Mid1ip1,Cers4,Elk3,Ubqln4,Coro1b,Syn2,Mrtfb,Syngr1,Nxf1,Sugp1,Tmem167,Zmiz2,Fgfrl1,Atraid,Chp1,Tbp,Gdi1,Slc39a1,Fam163a,…	0.380351	0.208193	0.121902	0.863177	5.32744e-05	1.15002
mmu-miR-3073a-3p	555	379	Lcorl	Klf6,Rdx,Tpd52l2,Gnb1l,Calm1,Cct3,Esam,Sdf2,Celf2,Tiam1,Pcdhgb6,Rnf215,Aak1,Sin3b,Mef2c,Gvin1,Sod2,0610009B22Rik,Ap1b1,2610507B11Rik,Fads1,Sugp1,Tmem167,Tlk2,Casd1,Clpx,Fam163a,Hivep2,H3f3b,Aldoc,Arl5b,Igfbp4,Rab11fip4,Mafk,Pank3,Ikbip,Fgd6,Wdr82,Ppp2ca,Canx,Sap30l,Stxbp4,Sdc1,Pum2,Hs1bp3,Slc35b1,Tmx1,Wdr37,Entpd5,Aopep,Ccdc127,Med10,Smn1,Elovl7,Thrb,Txndc16,Eaf1,Tkt,Cab39l,Scara5,Loxl2,Slc39a14,…	0.418868	0.0935604	0.810319	0.319423	4.86781e-05	1.22267
mmu-miR-3073a-5p	809	324	Bbx	Klf6,Fer,Fgf6,Gmpr,Mnt,Rdx,Gm2a,Nsun5,Ilf2,Luzp1,Calm1,Agpat3,Sp1,Zmat2,Stk38l,Hoxc5,Map3k3,Ap4e1,Tmem161a,Cse1l,Cacnb3,Gars,Cp,Brd4,Mxi1,Wwox,Traf6,Prpsap2,Chd5,Igf1r,Ampd3,Bloc1s6,Ncoa2,Naa60,Mob1b,Arpc2,Nectin4,Ik,Twist2,Elk3,Gabpa,Pttg1ip,Syn2,Mrtfb,Tusc2,Fads1,Tmem167,Arih2,Srrm3,Rnf170,Chp1,Glis2,Nipsnap3b,Pcolce2,Clpx,Mocs2,Lonrf3,Zfp207,Rbfox3,Rab5a,Kansl1,Drg2,Phf23,G3bp1,Ap2b1,Ndel1,Dvl…	0.390068	0.136379	0.28174	0.531108	0.000317566	1.14834
mmu-miR-3073b-3p	696	379	Lcorl	Klf6,Fer,Tbrg4,Mkrn2,Acvr1b,C1d,Tpd52l2,Heatr6,Zfp276,Add1,Sp1,Ift46,Acp2,Celf2,Tmem161a,Tiam1,Fam32a,As3mt,Kpna1,Cdip1,Ikbkg,Gab2,Eif2b2,Igf1r,Pan2,Mob1b,Arpc2,Ubtf,Runx1t1,Tgfbr1,Dnajb6,Ubp1,Tusc2,Chp1,Glis2,Wdfy2,Ppp1cb,Slc39a1,Arnt,Mocs2,Steap2,Castor2,Lonrf3,Pds5b,Ppfibp1,Phf23,Mief2,Septin9,Bcl2l11,Hars2,Rnf145,Psme3,Zkscan1,Arid3a,Sec63,Wasf1,Uhrf1bp1l,Sgk1,Wdr82,Slc36a1,Nudcd2,Cnot6,Tns3,…	0.417016	0.11733	0.785028	0.432726	1.02289e-06	1.22596
mmu-miR-3073b-5p	953	324	Bbx	Ncs1,Trim25,Acvrl1,Acvr1b,Gm2a,Ddx3x,Gnb1l,Ilf2,Grk6,Ocrl,Sp1,Zmat2,Mef2d,Def8,Stk38l,Clpb,Ift46,Sdf2,Celf2,Tle5,Ykt6,Map2k7,Rab8a,Fam32a,Plag1,Ssbp2,Map3k11,Dnajb11,Wwox,Traf6,Hdgf,Kdm5a,Hmox1,Celf1,Mef2c,Ctr9,Nectin4,Runx1t1,Sod2,Rhoa,Mid1ip1,Bcl2l13,Mrtfb,Fads1,Arih2,Pten,Chp1,Tvp23b,Casd1,Nipsnap3b,Hivep2,Mocs2,Ppil4,Nkap,Rbfox3,Rhot1,Rhbdl3,Crk,Rab5a,Pick1,Stk4,Pmp22,Sparc,Septin9,Map2k3,Med…	0.423556	0.160654	0.849772	0.657056	1.83281e-06	1.19415
mmu-miR-3074-1-3p	721	460	Snd1	Klf6,Tbx4,Ncs1,Galnt1,Acvr1b,Ocrl,Snd1,Mrpl10,Nom1,Hoxc8,Chordc1,Ap4e1,Ift46,Acp2,Celf2,Sf3a1,Chaf1a,Tmem39a,Aak1,Cp,Ssbp2,Dnajb11,Wwox,Chd5,Igf1r,Ampd3,Zbtb17,Mob1b,Sod2,Cav1,Hnrnpa0,Repin1,Pttg1ip,Rnmt,Mrtfb,Tmem167,Retn,Ehmt2,Hps5,Pkd2l2,Cd83,Fam163a,Arnt,Mocs2,Hal,Cul4a,Psmd11,Rbfox3,Cant1,Suz12,Med1,Rpain,G3bp1,Ap2b1,Irf1,Med8,Bcl2l11,Zkscan1,Hdac2,Cd164,Zwint,Poc1b,Eya3,Sar1a,Dnajb12,Wdr82,…	0.394852	0.121544	0.381386	0.454476	1.38159e-08	1.26578
mmu-miR-3074-2-3p	734	460	Snd1	Klf6,Dbt,Galnt1,Acvrl1,Tpd52l2,Snd1,Mrpl10,Hoxc5,Chordc1,Ap4e1,Tmem39a,Dvl3,Mxi1,Kpna1,Gab2,Ctr9,Sod2,Tgfbr1,Rhoa,Elk3,Mta1,Pttg1ip,Rnmt,Mrtfb,P4ha1,Ubp1,Nxf1,Adam19,Scarf2,Zkscan17,Rnf168,Ankrd52,Ppp1cb,Fam163a,Capza2,Ppil4,Cul4a,Casc3,Arl5b,Rbfox3,Cant1,Med1,Vezf1,Cuedc1,Rpain,Pank3,Scml2,Hdac2,Wasf1,Zwint,Atp2b1,Poc1b,Dusp6,Dnajb12,Cpm,D10Wsu102e,Nsg2,Xpo1,Ppp2ca,Mfap3,Stxbp4,Amz2,Nrcam,Dnajc2…	0.422082	0.123736	0.841173	0.467122	1.93392e-08	1.256
mmu-miR-3074-5p	836	460	Snd1	Klf6,Mnt,Dbt,Acvr1b,Rdx,Ilf2,Grk6,Agpat3,Snd1,Afg3l1,Hoxc5,Clpb,Aif1l,Esam,Map3k3,Ift46,Acp2,Celf2,Plaur,Cacnb3,Pcdhgb6,Rnf215,Cp,Kpna1,Cdip1,Angptl2,Gab2,Traf6,U2af2,Kdm5a,Bloc1s6,Naa60,Ctsb,Atp6v1b2,Pdk1,Eif1b,M6pr,Cav1,Hnrnpa0,Id3,Mid1ip1,Dnajb6,Bcl2l13,Rnmt,Ubp1,Tusc2,Rassf1,2610507B11Rik,AI597479,Scarf2,Tmem167,Zfp273,Ankrd52,Tlk2,Hivep2,Steap2,Ppil4,Arl5b,Rbfox3,Rhbdl3,Ctsa,Mafk,Med1,Stk4,M…	0.414888	0.140931	0.763784	0.554122	4.08073e-07	1.21922
mmu-miR-3075-3p	1036	460	Snd1	Hoxb9,Mnt,Acvrl1,Sox9,C1d,Ddx3x,Tpd52l2,Gnb1l,Add1,Grk6,Luzp1,Ocrl,Calm1,Agpat3,Snd1,Def8,Jup,Hoxc9,Ift46,Acp2,Celf2,Tmem161a,Kdelr1,Tmem39a,Map2k7,Efna2,Foxj2,Dvl3,Ogdh,Brd4,Gys1,Mmd,Ikbkg,Wwox,Traf6,Mapk14,Asf1b,Igf1r,Ctcf,Ctsb,Crkl,Pdk1,Ubtf,Cers4,Nutf2,Syn2,Mrtfb,Syngr1,Snap47,Tusc2,Rassf1,Nxf1,Mettl16,Fads1,Siglecf,Tnfaip8l2,Chp1,Ankrd52,Tlk2,Gdi1,Clpx,Fam163a,Acadsb,Capza2,Cd274,Aldoc,Rbfox…	0.38729	0.174646	0.229641	0.723065	3.61027e-08	1.21909
mmu-miR-3075-5p	1432	460	Snd1	Trim25,Cdh1,Ccm2,Sox9,Rdx,Kat2b,Gnb1l,Heatr6,Grk6,Araf,Calm1,Sh3bp1,Agpat3,Mef2d,Snd1,Jup,Stk38l,Hoxc8,Aif1l,Uba1,Ift46,Rab34,Sdf2,Acp2,Celf2,Ppard,Map2k7,Rab8a,Stk11,Cdk12,Plag1,Pcdhgb6,Aak1,Ppfia3,Gys1,Kpna1,Angptl2,Cacna1e,Phb2,Dnajb11,Gab2,Wwox,Traf6,Mapk14,Ldha,Kdm5a,Prdx2,Dnajb1,Celf1,Cs,Bloc1s6,Ncoa2,Napa,Crkl,Zbtb17,Pfdn2,Srm,Zdhhc24,Runx1t1,Eif1b,Ap2m1,Cav1,Zmiz1,Prpf31,Gabpa,Syngr1,P4ha…	0.396237	0.241403	0.418311	0.925139	8.71281e-10	1.21302
mmu-miR-3076-3p	1041	460	Snd1	Hoxb9,Acsl6,Cdh1,Comt,Tbrg4,Acvrl1,Acvr1b,Tpd52l2,Nsun5,Agpat3,Sp1,Pfdn5,Vps50,Mef2d,Snd1,Jup,Stk38l,Aif1l,Ppard,Cdkn1b,Stk11,Foxj2,Ogdh,Aven,Ssbp2,Cdip1,Angptl2,Gab2,Wwox,Celf1,Igf1r,Mef2c,Ctr9,Elovl1,Pdk1,Stimate,Ubtf,Qrich1,Mettl1,Sod2,Dnajb6,Bcl2l13,Syngr1,AI597479,Tjap1,Zmiz2,Zfp273,Fnbp4,Rnf170,Chfr,Slc39a1,Atf6b,Arnt,Steap2,Srsf6,Aldoc,Rbfox3,Rab11fip4,Dbndd2,Mybl2,Zmynd8,Gdap1l1,Med1,Pmp2…	0.39283	0.175489	0.335357	0.727365	2.4629e-06	1.18506
mmu-miR-3076-5p	1146	373	Pum2	Tbx4,Acsl6,Mnt,Dazap2,Ccm2,Tbrg4,Galnt1,Acvr1b,Rdx,Kat2b,Txnrd3,Add1,Luzp1,Araf,Zmat2,Def8,Vwa5a,Jup,Stk38l,Hoxc8,Aif1l,Map3k3,Acp2,Tiam1,Tmem39a,Fam32a,Dvl3,Tpm4,Aak1,Cp,Brd4,Mxi1,Ssbp2,Cwc15,Ikbkg,Wars2,Pnpla6,Wwox,Mapk14,Kdm5a,Celf1,Ampd3,Ctcf,Smpd4,Naa60,Napa,Ctsb,Crkl,Nsmf,Gtf2h1,Lsm2,Tgfbr1,Cav1,Rhoa,Gabpa,Ap1b1,Syn2,Mrtfb,Ubp1,Snap47,Tusc2,2610507B11Rik,Rnf168,Pigl,Glis2,Ankrd52,Efr3a,Clpx…	0.395036	0.193189	0.385938	0.814618	0.000467329	1.13423
mmu-miR-3077-3p	998	870	Pcbp3	Acvr1b,Pcbp3,Smg5,Jup,Nom1,Stk38l,Pwp1,Clpb,Aif1l,Esam,Map3k3,Bbc3,Tiam1,Kdelr1,Fam32a,Stk11,Cacnb3,Ogdh,Aak1,Mmd,Hira,Phb2,Gab2,Wwox,Mapk14,U2af2,Cic,Celf1,Mef2c,Smpd4,Mob1b,Atp6v1b2,Nectin4,Mettl1,Cav1,Hnrnpa0,Mid1ip1,Cers4,Snrpb2,Prpf31,Nutf2,Syn2,Rnmt,P4ha1,Rassf1,Nxf1,Wdr77,Adam19,Acad9,Kif11,Retn,Rnf170,Ankrd52,Pkd2l2,Tlk2,Gadd45b,Slc39a1,Cd83,Hivep2,Arnt,Steap2,Castor2,H3f3b,Aldoc,Rbfox3,A…	0.388932	0.16824	0.257967	0.688164	3.83248e-06	1.18725
mmu-miR-3077-5p	525	373	Pum2	Ncs1,Rdx,Zmat2,Chordc1,Celf2,Ppard,Hltf,Map2k7,Fam32a,Ier3,Farsa,Psap,Sin3b,Mapk14,U2af2,Dnajb1,Usp19,Id3,Cers4,Syn2,Ubp1,Sugp1,Chp1,Atp6v0e,Cd274,Cant1,Slc35c2,Crk,Zmynd8,Mief2,Med8,Cd164,Echdc1,Zwint,Rhobtb1,Kitl,Stx7,Pwwp3a,Frs2,Cnot6,Ska2,Cnot8,Pum2,Gna13,Grhl1,Lig3,Psmd12,Unk,Mfsd11,Sec14l1,Timm22,Stx8,Dmac2l,Polr2h,Evl,Ippk,Nqo2,Ptdss1,Ccdc127,Pbk,Trim35,Gpr180,Tox4,Rad1,Parvg,Il1rap,Bfar,C…	0.3734	0.088503	0.0531108	0.292868	0.147271	1.05831
mmu-miR-3078-3p	971	379	Lcorl	Galnt1,C1d,Gnb1l,Nsun5,Heatr6,Add1,Grk6,Ocrl,Usf1,Sp1,Zmat2,Nom1,Hoxc8,Hoxc9,Aif1l,Uba1,Acp2,Celf2,Ranbp3,Baz1b,Rab8a,Dvl3,Ogdh,Nosip,Tpm4,Gstm5,Cdip1,Wars2,Lpcat3,Mapk14,Kdm5a,Dnajb1,Celf1,Igf1r,Naa60,Stimate,Ubtf,Sod2,Eif1b,Eng,Ubp1,Nxf1,AI597479,Fads1,Ankrd52,Gdi1,Atp6v0e,Steap2,Cers2,Anp32e,Lonrf3,Ube2a,Nkap,Cd274,Cul4a,Cant1,Dbndd2,Crk,Mlx,Nkiras2,Mybl2,Mafk,Cuedc1,Drg2,Mief2,Map2k3,Zkscan1,…	0.387007	0.163688	0.22003	0.670207	5.26152e-06	1.18413
mmu-miR-3078-5p	707	373	Pum2	Hoxb9,Klf6,Acsl6,Dazap2,Luzp1,Sp1,Jup,Stk38l,Fbxo7,Ap4e1,Il17ra,Map2k7,Tpm4,Ier3,Ssbp2,Cacna1e,Dnajb11,Hdgf,Kdm5a,Prdx2,Dnajb1,Celf1,Naa60,Ctsb,Pdk1,Tgfbr1,Ubp1,Wdr77,Tmem167,Pten,Chp1,Glis2,Ankrd52,Capza2,Anp32e,Ppil4,Castor2,Lonrf3,Pds5b,Srsf6,Arl5b,Suz12,Crk,Mybl2,Kansl1,G3bp1,Ap2b1,Pank3,Mrpl45,Irf1,Trip10,Gle1,Wasf1,Echdc1,Kitl,Hbs1l,Micu1,Cpm,Wdr82,Sap30l,Rnft1,Sypl,Laptm4a,Pum2,Amz2,Klhdc2…	0.406322	0.119184	0.625695	0.444613	1.05901e-05	1.20897
mmu-miR-3079-3p	509	379	Lcorl	Klf6,Comt,Gm2a,Add1,Luzp1,Cnnm3,Sp1,Zmat2,Clpb,Ap4e1,Ift46,Sf3a1,Tiam1,Foxj2,Dvl3,Nosip,Hira,Dnajb11,Asf1b,Elk3,Bcl2l13,Syn2,Ubp1,Adam19,Tjap1,Zmiz2,Rnf168,Chp1,Arnt,Steap2,Wasf3,Lonrf3,Nkap,Cant1,Rhot1,Gdap1l1,Mafk,Pmp22,Pank3,Map2k3,Atp6ap1,Zkscan1,Echdc1,Rhobtb1,Eya3,Frs2,Rab36,Adarb1,Nsg2,Cnot6,Tns3,Cmpk2,Pafah1b1,Ppm1a,Six6,Wdr37,Otub2,Yy1,Nqo2,Ccdc127,Ankra2,Elovl7,Txndc16,Mrpl57,Dnajc3,Rad…	0.417555	0.0858058	0.794133	0.285281	0.000562115	1.18896
mmu-miR-3079-5p	394	379	Lcorl	Pdgfra,Tpd52l2,Sp1,Stk38l,Clpb,Ift46,Acp2,Hltf,Rab8a,Plag1,Ogdh,Tpm4,Aak1,Angptl2,Asf1b,Zdhhc24,Mettl1,Sod2,Pcdhac1,Hnrnpa0,Tjap1,Pigl,Ankrd52,Nkap,Pds5b,Rbfox3,Vezf1,Kansl1,Phf23,Zkscan1,Sema6a,Lrp11,Ccdc162,Atp2b1,Timp3,Cpm,Mdm1,Tns3,Adcy1,Ppp4r3b,Ska2,Adcy3,Dnmt3a,Stx8,Entpd5,Yy1,Riok1,Sema4d,Ptdss1,Dimt1,Ktn1,Rnase4,Amer2,Dnajc3,Parvb,Nde1,Tfrc,Fyttd1,Lmln,Senp2,Ets2,Prr13,Cep43,Tnfrsf21,Spas…	0.409138	0.0664194	0.67476	0.205109	8.17213e-05	1.23638
mmu-miR-3080-3p	603	350	Syt1	Fer,Dazap2,Pdgfra,Vps50,Zmat2,Flot1,Stk38l,Aif1l,Acp2,Fam32a,Foxj2,Pcdhgb6,Cdip1,Plxna3,Ikbkg,Dnajb11,Cnn2,Lbr,Celf1,Mef2c,Shpk,Stimate,Tgfbr1,Arpp19,Snrpb2,Gabpa,Ubp1,Rassf1,Wdr77,Adam19,Nkap,Ttll1,Igfbp4,Dbndd2,Drg2,Sparc,Dusp14,Bcl2l11,Rnf145,Adat2,Wasf1,Cpm,Sumo3,Havcr2,Tns3,Sap30l,Rnf144a,Rrm2,Cenpo,Itgb3,Ube2g1,Sec14l1,Blmh,Stx8,Pcnx,Ylpm1,Fos,Yy1,Trim27,Wrnip1,Sema4d,Sfxn1,Med10,Smn1,Thrb,…	0.420209	0.101652	0.822964	0.35129	2.47876e-05	1.21238
mmu-miR-3080-5p	502	347	Nfat5	Acvrl1,Add1,Agpat3,Hoxc8,Aif1l,Ift46,Ranbp3,Il17ra,Wars2,Ldha,Rfx1,Prkaca,Bloc1s6,Ncoa2,Shpk,Ctsb,Stimate,Gtpbp3,Cers4,Scarf2,Tmem167,Fnbp4,Rnf170,Steap2,Anp32e,Hal,Rbfox3,Ywhab,G3bp1,Ap2b1,Bcl2l11,Psme3,Sema6a,Adat2,Rhobtb1,Poc1b,Kitl,Timp3,Ddit4,Adcy1,Bzw2,Rock2,Gna13,Dnmt3a,Ube2g1,Sec14l1,Nmt1,Otub2,Traf3,Aopep,Sfxn1,Dhfr,Samd8,Amer2,Mtmr6,Spata13,Slc39a14,Bcl2l2,Apobec3,Pde1b,Il1rap,Ncbp2,Tmb…	0.409128	0.0846258	0.674254	0.281487	0.0171756	1.12731
mmu-miR-3081-3p	653	373	Pum2	Add1,Calm1,Agpat3,Mrpl10,Ell2,Nom1,Stk38l,Hoxc5,Clpb,Acp2,Sf3a1,Tmem39a,Plag1,Ogdh,Ier3,Ssbp2,Phb2,Ufd1,Dnajb1,Bcas2,Ctcf,Ctsb,Mob1b,Gvin1,Sod2,Cers4,Elk3,Pttg1ip,Syn2,Mrtfb,Ubp1,Adam19,Tjap1,Rnf170,Rnf168,Atf6b,Fam163a,Steap2,Acadsb,Ppil4,Lonrf3,Nkap,Arl5b,Rhbdl3,Zmynd8,Pmp22,Ywhab,Vezf1,Dlg4,Phf23,Mief2,Mrpl45,Irf1,Zkscan1,Sema6a,Katna1,Lrp11,Pcbd1,D10Wsu102e,Adarb1,Slc36a1,Nsg2,Pes1,Mfap3,Stxb…	0.400613	0.110081	0.517956	0.391249	3.26391e-05	1.19908
mmu-miR-3081-5p	1139	460	Snd1	Hoxb9,Trim25,Comt,Ccm2,Rdx,C1d,Grk6,Luzp1,Poldip2,Calm1,Agpat3,Sp1,Zmat2,Snd1,Afg3l1,Stk38l,Hoxc5,Chordc1,Folr1,Clpb,Ift46,Acp2,Celf2,Ppard,Ranbp3,Snrpd1,Tiam1,Cdk12,Plag1,Ogdh,Gys1,Wwox,Eif2b2,Mapk14,U2af2,Ufd1,Asf1b,Celf1,Trim28,Ncoa2,Smpd4,Naa60,Napa,Elovl1,Gvin1,Ubtf,Cav1,Dnajb6,Ubqln4,Bcl2l13,Repin1,AI597479,Fads1,Tmem167,Retn,Arih2,Tnfaip8l2,Tlk2,Gdi1,Slc39a1,Mocs2,Steap2,Pds5b,Aldoc,Rhot1,…	0.380174	0.192009	0.116844	0.808295	0.000108265	1.14439
mmu-miR-3082-3p	632	381	Ttc3	Klf6,Trim25,Mnt,C1d,Tpd52l2,Calm1,Zmat2,Def8,Ell2,Fbxo7,Clpb,Aif1l,Celf2,Tiam1,Tmem39a,Cdk12,Gys1,Cdip1,Chd5,Celf1,Mef2c,Vps54,Nectin4,Pdk1,Neu1,Mta1,Syn2,Mrtfb,Tjap1,Pigl,Slc39a1,Prrt1,Steap2,Lonrf3,Pds5b,Ppfibp1,Srsf6,Atad5,Rhot1,Dbndd2,Pank3,Mfsd3,Med8,Sema6a,Kitl,Hbs1l,Timp3,Dnajb12,Txnrd1,Adarb1,Cnot6,Tns3,Pes1,Sypl,Nampt,Hs1bp3,Cmpk2,Cenpo,Dnmt3a,Atp2a3,Snx11,Stx8,Yy1,Elovl7,Eaf1,Zmym2,Dcp1…	0.409326	0.106541	0.677289	0.375822	1.29289e-06	1.23595
mmu-miR-3082-5p	1111	454	Tenm3	Mnt,Dbt,Pdgfra,Acvr1b,Rdx,Luzp1,Cct3,Mef2d,Ell2,Stk38l,Hoxc10,Ift46,Bbc3,Acp2,Celf2,Hltf,Tle5,Ogdh,Aak1,Mmd,Kpna1,Cacna1e,Ikbkg,Wars2,Sin3b,Zfp110,Gab2,Pnpla6,Traf6,Lbr,Ldha,Chd5,Ufd1,Celf1,Ncoa2,Tpbg,Pfdn2,Nsmf,Stimate,Sod2,Ap2m1,Neu1,Tgfbr1,Zmiz1,Hnrnpa0,Hmgcll1,Cers4,Nutf2,Fut1,Ubqln4,Pttg1ip,Tmem167,Retn,Zkscan17,Fnbp4,Pten,Tnfaip8l2,Rnf170,Rnf168,Chfr,Ppp1cb,Tlk2,Fam163a,Steap2,Pds5b,Cd274,T…	0.386569	0.187289	0.212443	0.785028	1.47069e-10	1.25222
mmu-miR-3083-3p	400	379	Lcorl	Trim25,Tbrg4,Acvr1b,Sp1,Smg5,Mef2d,Acp2,Celf2,Fam32a,Mxi1,Ikbkg,Phb2,Gab2,Igf1r,Ctcf,Ubtf,Mettl1,Ctnnb1,Tgfbr1,Rhoa,Sertad1,Bcl2l13,Rassf1,Adam19,Tmem167,Siglecf,Pten,Tlk2,Casd1,Arnt,Srsf6,Rab11fip4,Stk4,Fxr2,Dalrd3,Med8,Sema6a,Atp2b1,Havcr2,Taf15,Ylpm1,Nsun2,Atxn7,Rhobtb2,Hr,Lrch3,Kmt2d,Nfkbie,Med20,Cmtr1,Yipf4,Telo2,Luc7l,Spry4,Prelid3a,Prrc1,Camk2a,Pdgfrb,Tnks2,Grk2,Scd3,Clns1a,Prex2,Cln8,Traf…	0.405268	0.0674309	0.608498	0.210167	0.000246413	1.22099
mmu-miR-3083-5p	964	460	Snd1	Dazap2,Galnt1,Sox9,Rdx,Gm2a,Txnrd3,Grk6,Cnnm3,Ocrl,Snd1,Mrpl10,Jup,Stk38l,Hoxc8,Hoxc5,Folr1,Uba1,Ap4e1,Ift46,Celf2,Rhoc,Ppard,Ykt6,Cnot11,Cacnb3,Ogdh,Rnf215,Ppfia3,Ikbkg,Traf6,Kdm5a,Celf1,Igf1r,Pan2,Napa,Crkl,Runx1t1,Mettl1,Ap2m1,Lsm2,Pcdhac1,Arpp19,Elk3,Ubqln4,Syn2,Mrtfb,Ubp1,2610507B11Rik,AI597479,Kdelr3,Acad9,Tmem167,Chp1,Pigl,Gata2,Prrt1,Mocs2,Castor2,Lonrf3,Arl5b,Rbfox3,Ctsa,Zmynd8,P4ha2,Str…	0.404702	0.162508	0.597876	0.662873	4.80265e-06	1.1855
mmu-miR-3083b-3p	423	870	Pcbp3	Hoxb9,Luzp1,Pcbp3,Sp1,Mef2d,Jup,Fbxo7,Acp2,Celf2,Map2k7,Mxi1,Kpna1,Igf1r,Ctcf,Cers4,Rassf1,Zmiz2,Arih2,Ankrd52,Tlk2,Cers2,Castor2,Lonrf3,Srsf6,Aldoc,Rhot1,Ctsa,Ap2b1,Dvl2,Uhrf1bp1l,Slc36a1,Tns3,Kif3c,Mfsd11,Timm22,Vamp2,Pfas,Stx8,Traf3,Trim35,Rhobtb2,Fzd6,Tef,Adsl,Cby1,Parvb,Aco2,Zfp263,Mapk8ip2,Pak2,Chd1,Map2,Pim1,Yipf4,Tmx3,Camk2a,Ppp2r5b,Sacm1l,Dnajc14,Fastkd2,Cd28,Agap1,Cln8,Rbbp5,Efcab2,Tsc1…	0.389144	0.0713082	0.261507	0.227365	2.85996e-05	1.23946
mmu-miR-3083b-5p	1079	379	Lcorl	Hoxb9,Dazap2,Acvr1b,Sox9,Gm2a,Txnrd3,Heatr6,Add1,Grk6,Agpat3,Vps50,Stk38l,Hoxc8,Hoxc5,Folr1,Clpb,Ap4e1,Bbc3,Celf2,Map2k7,Fam32a,Foxj2,Aak1,Cp,Kpna1,Plxna3,Ikbkg,Phb2,Wwox,Trp53,Igf1r,Pan2,Ampd3,Naa60,Napa,Ctsb,Pfdn2,Srm,Stimate,Ubtf,Pcdhac1,M6pr,Ppp2r1a,Tgfbr1,Cav1,Arpp19,Zmiz1,Elk3,Dnajb6,Gabpa,Bcl2l13,Syn2,Mrtfb,P4ha1,Tusc2,Nxf1,Ifi35,Kdelr3,Tmem167,Kif11,Chp1,Ankrd52,Pkd2l2,Prrt1,Fam163a,Mocs2…	0.383576	0.181895	0.161356	0.763278	1.251e-07	1.20028
mmu-miR-3084-3p	1043	332	Lingo2	Klf6,Tbx4,Acsl6,Fgf6,Comt,Galnt1,Acvr1b,Rdx,C1d,Ilf2,Zfp276,Calm1,Agpat3,Sp1,Mef2d,Mrpl10,Vwa5a,Nom1,Stk38l,Aif1l,Uba1,Ap4e1,Acp2,Celf2,Rab8a,Fam32a,Foxj2,Cdip1,Mapk14,Kdm5a,Celf1,Mef2c,Naa60,Crkl,Atp6v1b2,Pdk1,Gtf2h1,Mettl1,Tgfbr1,Cav1,Zmiz1,Hnrnpa0,Cers4,Prpf31,Elk3,Nutf2,Ubqln4,Syn2,Rnmt,Mrtfb,Syngr1,Ubp1,Mettl16,Adam19,Tmem167,Arih2,Tnfaip8l2,Rnf170,Rnf168,Pigl,Steap2,Capza2,Castor2,Cd274,Arl…	0.389761	0.175826	0.275164	0.7304	1.39029e-05	1.16562
mmu-miR-3084-5p	166	324	Bbx	Mef2d,Chordc1,Mmd,Cav1,Arpp19,Fads1,Pten,Arnt,Cers2,Dnajc27,Atp2a3,Nmt1,Papola,Otub2,Polr2d,Dcp2,Impa2,Smad2,St8sia3,Scd2,Bach1,Rhbdd1,Agap1,Kif5c,Nusap1,Rprd1b,Pip4p2,Faxc,Phc2,Ctnnbip1,Aacs,Cald1,Arl8b,Slc6a8,Agpat5,Zfp90,Chst5,Arv1,Tipin,Ip6k1,Pak5,Cdnf,Fam91a1,Naa30,Srsf3,Lpp,Fam126b,Pygo1,Ric8b,Hnrnpl,Chst11,Elf1,Hif1an,Primpol,Ppp1r1c,Stx11,Lasp1,Cdk19,Pigk,Rnf38,Strip2,Lhx9,Pcgf3,Mier3,Zfp…	0.408867	0.0279838	0.667678	0.0723318	0.000719984	1.30261
mmu-miR-3085-3p	856	379	Lcorl	Klf6,Trim25,Galnt1,Acvrl1,Gm2a,Gnb1l,Zfp276,Calm1,Agpat3,Sp1,Mef2d,Clpb,Map3k3,Ift46,Tmem161a,Chaf1a,Map2k7,Cacnb3,Nosip,As3mt,Aak1,Cp,Gys1,Psap,Plxna3,U2af2,Prdx2,Prkaca,Celf1,Igf1r,Mef2c,Ampd3,Naa60,Ctsb,Atp6v1b2,Elovl1,Ubtf,Gtf2h1,Lsm2,Tgfbr1,Cav1,Zmiz1,Cers4,Snrpb2,Nutf2,Dnajb6,Zfp212,Eng,Mrtfb,Syngr1,P4ha1,Acad9,Atraid,Chp1,Tvp23b,Tlk2,Gata2,Cd83,Acadsb,Ppil4,Hal,Arl5b,Rbfox3,Slc35c2,Mlx,Gda…	0.379097	0.144302	0.105716	0.573596	9.26282e-06	1.17898
mmu-miR-3085-5p	655	460	Snd1	Klf6,Fer,Comt,Galnt1,Rdx,Gm2a,Tpd52l2,Gnb1l,Zfp276,Add1,Luzp1,Agpat3,Sp1,Pfdn5,Snd1,Mrpl10,Ift46,Acp2,Baz1b,Tmem39a,Map2k7,Fam32a,Plag1,Aven,Hdgf,Dnajb1,Igf1r,Naa60,Napa,Mob1b,Atp6v1b2,Pfdn2,Ubtf,Ctnnb1,Bcl2l13,Rnmt,Mrtfb,Ubp1,Nxf1,Fads1,Kdelr3,Zkscan17,E2f4,Gdi1,Steap2,Cd274,Rbfox3,Nkiras2,Zmynd8,Gdap1l1,Pick1,Vezf1,Kansl1,Rpain,Ap2b1,Myh10,Mrpl45,Irf1,Hars2,Zkscan1,Wasf1,Atp2b1,Hbs1l,Eya3,Sar1a…	0.376221	0.110418	0.0758725	0.394031	0.00367267	1.12879
mmu-miR-3086-3p	490	379	Lcorl	Araf,Cnnm3,Agpat3,Ap4e1,Ift46,Ssbp2,Cdip1,Hdgf,Igf1r,Pfdn2,Ubtf,Qrich1,Mettl1,Sod2,Dnajb6,Gabpa,Zfp212,Rnmt,P4ha1,Wdr77,Tmem167,Lonrf3,Nkap,Slc35c2,Ift52,Mafk,Vezf1,Myh10,Pank3,Irf1,Echdc1,Hbs1l,Timp3,Gnptab,Apc2,Cnot6,Adcy1,Rnft1,Mfap3,Sypl,Sdc1,Dnajc27,Six6,Fos,Zfp346,Ccdc127,Thrb,Capn7,Dcp1a,Cab39l,Mtmr6,Trim35,Bcl2l2,Sqle,Tef,Adsl,Pak2,Gsk3b,Eif4a2,Med20,Spag9,Bambi,Camk2a,Zfand5,Slc29a2,Hell…	0.439856	0.0826028	0.941831	0.271877	0.00274235	1.15498
mmu-miR-3086-5p	422	379	Lcorl	Hoxb9,Klf6,Tbx2,Galnt1,Acvr1b,Zfp276,Uhrf1,Stk38l,Naglu,Ap4e1,Celf2,Sf3a1,Stk11,Cp,Ikbkg,Wars2,Traf6,Trp53,Celf1,Pan2,Ncoa2,Nsmf,Mid1ip1,Rnmt,Syngr1,Tjap1,Pten,Ankrd52,Steap2,Capza2,Srsf6,Casc3,Aldoc,Rbfox3,Crk,Ift52,Stk4,Ywhab,Sema6a,Snx3,Apc2,Rab36,D10Wsu102e,Mapk9,Jade2,Matn3,Pum2,Rnf144a,Kif3c,Timm22,Ppp2r5e,Pcnx,Entpd5,Zfp346,Ccdc127,Samd8,Vdac2,Txndc16,Ywhaz,L3mbtl2,Rabl3,Ifnar1,Tmbim6,Map2…	0.432821	0.0711396	0.913505	0.2261	5.2343e-05	1.23707
mmu-miR-3087-3p	527	319	Ank2	Hoxb9,Trim25,Comt,Dbt,Gnb1l,Araf,Cnnm3,Sp1,Vps50,Aif1l,Map2k7,Fam32a,Grk5,Ogdh,Plxna3,Wwox,Mapk14,Kdm5a,Cic,Celf1,Nectin4,Ubtf,Runx1t1,Usp19,Gtpbp3,Rhoa,Gabpa,Bcl2l13,Zfp212,Tjap1,Zfp273,Tlk2,Steap2,Ppil4,Lonrf3,Aldoc,Rab11fip4,G3bp1,Pank3,Irf1,Strn4,Nop9,Plscr3,Uhrf1bp1l,D10Wsu102e,Adarb1,Tns3,Mfap3,Cox11,Stxbp4,Laptm4a,Rnf144a,Dnajc27,Txndc17,Snx11,Stx8,Papola,Entpd5,Yy1,Aopep,Dhfr,Extl3,Spry2,…	0.41992	0.0888402	0.820941	0.294891	0.00199287	1.15688
mmu-miR-3087-5p	1665	460	Snd1	Klf6,Ncs1,Gmpr,Trim25,Ccm2,Galnt1,Pdgfra,Acvrl1,Rdx,Myo18a,Oxa1l,Heatr6,Add1,Luzp1,Araf,Agpat3,Usf1,Sp1,Snd1,Vwa5a,Jup,Stk38l,Hoxc10,Hoxc8,Fbxo7,Clpb,Ap4e1,Ift46,Rab34,Acp2,Celf2,Rhoc,Ppard,Tmem161a,Hltf,Baz1b,Map2k7,Cdk12,Foxj2,Dvl3,Pcdhgb6,Cp,Kpna1,Ssbp2,Gstm5,Cdip1,Plxna3,Ikbkg,Gab2,Pnpla6,Arhgef18,Cnn2,Lbr,Hdgf,U2af2,Ldha,Kdm5a,Chd5,Prkaca,Dnajb1,Celf1,Mef2c,Ncoa2,Shpk,Naa60,Napa,Ctsb,Crkl,El…	0.390204	0.280681	0.284775	0.967628	7.36348e-12	1.22256
mmu-miR-3088-3p	677	381	Ttc3	Ncs1,Mnt,Mkrn2,Pdgfra,Kat2b,Grk6,Stk38l,Pwp1,Baz1b,Aak1,Cp,Sin3b,Wwox,Mapk14,Kdm5a,Ufd1,Dnajb1,Celf1,Bloc1s6,Crkl,Atp6v1b2,Nsmf,Tgfbr1,Twist2,Cers4,Snrpb2,Nutf2,Mrtfb,Tjap1,Pten,Tvp23b,Pigl,Tlk2,Slc39a1,Anp32e,Castor2,Nkap,Ppfibp1,Rhot1,Dbndd2,Crk,Nkiras2,Uchl5,Kansl1,Phf23,Ndel1,Psme3,Zkscan1,Kitl,Ccn2,Eya3,Tcp11l2,Gnptab,Frs2,Mdm1,Cdc34,Dbnl,Sypl,Cmpk2,Lig3,Txndc17,Timm22,Stx8,Ppp2r5e,Timm9,Mna…	0.391103	0.114127	0.298432	0.415276	2.695e-09	1.28316
mmu-miR-3088-5p	490	379	Lcorl	Ccm2,Acvrl1,Stk38l,Fbxo7,Sf3a1,Kdelr1,Ier3,Cp,Cdip1,Wars2,Cic,Celf1,Ctr9,Bloc1s6,Eif1b,Hmgcll1,Rnmt,Mrtfb,Rassf1,Tmem167,Retn,Arnt,Steap2,Plpp1,Pgs1,H2bc4,Pmp22,Ndel1,Bcl2l11,Rnf145,Sema6a,Lrp11,Fgd6,Cpm,D10Wsu102e,Sumo3,Nsg2,Tns3,Adcy1,Eif4enif1,Klhl29,Dnmt3a,Psmd12,Nmt1,Snapc1,Gfm2,Nkiras1,Vcl,Zmym2,Mrpl57,Enox1,Trim35,Rad1,Retreg1,Fam118a,Arc,Cxadr,Cep43,Map2,Med20,Cmtr1,Spast,Zeb1,Wdr33,Dcp2,…	0.410385	0.0826028	0.696004	0.271877	0.000166502	1.20285
mmu-miR-3089-3p	766	460	Snd1	Mnt,Luzp1,Agpat3,Snd1,Stk38l,Fbxo7,Clpb,Aif1l,Celf2,Fam32a,Plag1,Cacnb3,Nosip,Cdip1,Wwox,Cic,Igf1r,Shpk,Naa60,Pfdn2,Runx1t1,M6pr,0610009B22Rik,Pttg1ip,Tmem167,Fnbp4,Ankrd52,Tlk2,Steap2,Ppfibp1,Arl5b,Rab5a,Mafk,Map2k3,Med8,Plscr3,Lrp11,Kitl,Eya3,Sar1a,Cpm,D10Wsu102e,Mapk9,Nampt,Rock2,Smc6,Klhl29,Cenpo,Dnmt3a,Mfsd11,Blmh,Timm22,Snx11,Vamp2,Stx8,Ppp2r5e,Snapc1,Psmc1,Otub2,Entpd5,Zfyve21,Nqo2,Habp4,C…	0.393022	0.12913	0.339909	0.495195	8.03585e-06	1.20593
mmu-miR-3089-5p	1269	870	Pcbp3	Hoxb9,Tbx2,Tbx4,Cdh1,Pdgfra,Acvrl1,Sox9,Rdx,Gm2a,Add1,Grk6,Pcbp3,Cnnm3,Ocrl,Vps50,Mrpl10,Afg3l1,Ell2,Nom1,Map3k3,Acp2,Celf2,Vrk3,Ppard,Baz1b,Ap1m1,Rab8a,Cdk12,Foxj2,Dvl3,Nosip,Pcdhgb6,Homer3,Aak1,Mmd,Kpna1,Ssbp2,Cdip1,Plxna3,Ikbkg,Wwox,Cnn2,Lbr,Hdgf,Ldha,Kdm5a,Ufd1,Cic,Celf1,Mef2c,Cs,Ampd3,Bloc1s6,Ctsb,Crkl,Atp6v1b2,Arpc2,Pfdn2,Nsmf,Pdk1,Ubtf,Runx1t1,Ap2m1,Neu1,Gtpbp3,Tgfbr1,Phox2a,Prpf31,Pttg1ip…	0.412147	0.213924	0.721801	0.879363	1.10493e-08	1.20922
mmu-miR-3090-3p	923	381	Ttc3	Tbx2,Tbx4,Trim25,Mnt,Galnt1,Acvr1b,Grk6,Cnnm3,Pfdn5,Hoxc5,Fbxo7,Map3k3,Rab34,Celf2,Sf3a1,Tmem161a,Rab8a,Cnot11,Foxj2,Aak1,Brd4,Ssbp2,Plxna3,Ikbkg,Pnpla6,Hdgf,Mef2c,Smpd4,Naa60,Crkl,Pdk1,Ubtf,Mettl1,Clic1,M6pr,Tgfbr1,Cav1,Cers4,Bcl2l13,Repin1,Ubp1,Nxf1,Wdr77,Mettl16,Adam19,Tmem167,Kif11,Retn,Arih2,Fnbp4,Rnf170,Hps5,E2f4,Tlk2,Hal,Castor2,H3f3b,Aldoc,Arl5b,Suz12,Pgs1,Dbndd2,Mybl2,Zmynd8,Mafk,Med1,Dl…	0.389945	0.155597	0.278705	0.627719	0.000793885	1.14007
mmu-miR-3090-5p	1488	379	Lcorl	Hoxb9,Klf6,Tbx2,Fgf6,Trim25,Cdh1,Dazap2,Galnt1,Rdx,C1d,Add1,Grk6,Poldip2,Araf,Agpat3,Mef2d,Def8,Vwa5a,Jup,Stk38l,Hoxc9,Hoxc5,Fbxo7,Clpb,Map3k3,Rab34,Acp2,Celf2,Sf3a1,Ppard,Tmem161a,Cse1l,Tmem39a,Fam32a,Efna2,As3mt,Cp,Brd4,Mxi1,Angptl2,Plxna3,Ikbkg,Dnajb11,Zfp110,Gab2,Traf6,Mapk14,Hdgf,Prdx2,Trp53,Celf1,Mef2c,Cs,Ampd3,Bloc1s6,Ncoa2,Shpk,Naa60,Ctsb,Crkl,Atp6v1b2,Nectin4,Pfdn2,Srm,Pdk1,Stimate,Ctnnb…	0.373775	0.250843	0.0561457	0.936773	0.000136528	1.11896
mmu-miR-3091-3p	1047	381	Ttc3	Klf6,Tbx4,Comt,Galnt1,Acvrl1,Rdx,C1d,Gm2a,Zfp276,Usf1,Zmat2,Jup,Fkbp10,Pwp1,Clpb,Map3k3,Ap4e1,Vrk3,Baz1b,Kdelr1,Foxj2,Dvl3,Ier3,Aak1,Cp,Brd4,Ppfia3,Cdip1,Plxna3,Ikbkg,Lpcat3,Arhgef18,Mapk14,Kdm5a,Trp53,Rfx1,Celf1,Igf1r,Bcas2,Naa60,Mob1b,Atp6v1b2,Pfdn2,Nsmf,Stimate,Ubtf,Runx1t1,Ctnnb1,Neu1,Cav1,Elk3,Pttg1ip,Eng,Mrtfb,Ubp1,Snap47,Adam19,Acad9,Scarf2,Tmem167,Srrm3,Chfr,Tlk2,Capza2,Castor2,Srsf6,Arl5…	0.387491	0.1765	0.233687	0.734952	6.79993e-08	1.20889
mmu-miR-3091-5p	938	299	Apbb2	Acsl6,Fgf6,Trim25,Comt,Dazap2,Pdgfra,Acvrl1,Rdx,C1d,Gm2a,Oxa1l,Ilf2,Add1,Grk6,Luzp1,Cnnm3,Agpat3,Usf1,Sp1,Afg3l1,Flot1,Stk38l,Fbxo7,Clpb,Map3k3,Ap4e1,Rab34,Bbc3,Plaur,Map2k7,Ap2a2,Fam32a,Cnot11,Ogdh,As3mt,Aven,Cp,Kpna1,Cwc15,Gab2,Wwox,Hmox1,Prkaca,Dnajb1,Celf1,Mef2c,Ctcf,Crkl,Nectin4,Pdk1,M6pr,Tgfbr1,Zmiz1,Mid1ip1,Prpf31,Bcl2l13,Syn2,Rnmt,Mrtfb,P4ha1,Rassf1,Sugp1,Ankrd52,E2f4,Tlk2,Efr3a,Nipsnap3b…	0.363003	0.158125	0.0131512	0.6391	0.00579949	1.10686
mmu-miR-3092-3p	967	379	Lcorl	Tbx4,Dazap2,Pdgfra,Gnb1l,Luzp1,Cnnm3,Agpat3,Sp1,Mrpl10,Stk38l,Hoxc8,Esam,Bbc3,Celf2,Tiam1,Ykt6,Kdelr1,Ogdh,Aven,Ppfia3,Cacna1e,Ikbkg,Wars2,Kdm5a,Prdx2,Trp53,Prkaca,Dnajb1,Por,Igf1r,Mef2c,Ctsb,Ubtf,Sod2,Neu1,Lsm2,Cav1,Cers4,Sertad1,Ap1b1,Zfp212,Pttg1ip,Mrtfb,Tusc2,Wdr77,Tmem167,Pten,Chp1,Tlk2,Steap2,Cers2,Castor2,Wasf3,Plpp1,Arl5b,Rbfox3,Igfbp4,Slc35c2,Rhbdl3,Ctsa,Mlx,Stk4,Drg2,Gabarap,Ap2b1,Med8,…	0.390549	0.163014	0.291351	0.665149	0.00065331	1.1341
mmu-miR-3092-5p	832	373	Pum2	Ncs1,Acvr1b,Tpd52l2,Luzp1,Agpat3,Sp1,Vps50,Mef2d,Stk38l,Hoxc5,Map3k3,Ap4e1,Acp2,Fam32a,Pcdhgb6,Aak1,Cp,Cacna1e,Plxna3,Ikbkg,Gab2,Wwox,Hdgf,Igf1r,Mef2c,Bloc1s6,Naa60,Zbtb17,Ubtf,Mettl1,Sod2,Ap2m1,Cav1,Arpp19,Zmiz1,Hmgcll1,Prpf31,Nutf2,Fut1,Dnajb6,Zfp212,Pttg1ip,Tusc2,Scarf2,Retn,Arih2,Glis2,Ankrd52,Gadd45b,Clpx,Fam163a,Arnt,Mocs2,Capza2,Rab5a,Nkiras2,Stk4,Myh10,Mfsd3,Med8,Bcl2l11,Plscr3,Zkscan1,Cd…	0.405854	0.140256	0.61912	0.548558	3.13307e-05	1.1799
mmu-miR-3093-3p	1054	381	Ttc3	Hoxb9,Klf6,Itgb2,Comt,Dazap2,Pdgfra,C1d,Oxa1l,Luzp1,Sp1,Vps50,Cct3,Stk38l,Fbxo7,Clpb,Ap4e1,Ift46,Bbc3,Celf2,Tiam1,Map2k7,Cdk12,Dvl3,Cacnb3,Aak1,Cp,Brd4,Cacna1e,Plxna3,Wars2,Arhgef18,Plod3,Hmox1,Prkaca,Asf1b,Celf1,Mef2c,Ctr9,Pan2,Naa60,Crkl,Atp6v1b2,Stimate,Runx1t1,Pcdhac1,Ppp2r1a,Cav1,Arpp19,Elk3,Nutf2,Gabpa,Rnmt,Snap47,Nxf1,AI597479,Acad9,Tmem167,Zmiz2,Rnf170,Tlk2,Efr3a,Fam163a,Cul4a,H3f3b,Rbfox…	0.385093	0.17768	0.18867	0.742033	1.07007e-08	1.22419
mmu-miR-3093-5p	795	350	Syt1	Fer,Mnt,Gm2a,Oxa1l,S100a6,Ocrl,Sp1,Smg5,Mef2d,Afg3l1,Stk38l,Hoxc10,Clpb,Rab34,Hltf,Kdelr1,Map2k7,Ap2a2,Foxj2,Ogdh,Angptl2,Hira,Ikbkg,Gab2,Cnn2,Prpsap2,Mapk14,Hdgf,Kdm5a,Hmox1,Igf1r,Mef2c,Ctsb,Pfdn2,Usp19,Tgfbr1,Cav1,Arpp19,Hnrnpa0,Dnajb6,Repin1,Syn2,Rnmt,Eng,P4ha1,AI597479,Retn,Tvp23b,Pigl,Ankrd52,Chfr,Tlk2,Mocs2,Castor2,Aldoc,Ift52,Mybl2,Ywhab,Myh10,Septin9,Rnf145,Plscr3,Arid3a,Gle1,Sec63,Zwint,…	0.404374	0.134019	0.593323	0.517704	0.000133571	1.16594
mmu-miR-3094-3p	98	167	Atxn1	Pdgfra,Tpd52l2,Oxa1l,Sp1,Cnot11,Cp,Mcoln1,Kdm5a,Pdk1,Usp19,Tgfbr1,Elk3,Mrtfb,Map2k3,Rnf145,Gng4,Ccdc127,Ccdc25,Lztr1,Gabbr1,Zfp202,Eif5b,Tfcp2l1,Ddr2,Il2ra,Gpcpd1,Rpn2,Hook1,Cxcl1,Avl9,Sspn,Kctd15,Arhgef7,Ip6k1,Mrpl1,Xpot,Paip2,Prss23,Serbp1,Senp1,Slc30a1,Pigk,Cbfa2t2,Rfx3,Mis12,Greb1l,Clasp1,Arf6,Pigm,Macir,Zscan12,Virma,Pacsin2,Flrt2,Frmd6,Nsd2,Fat4,Zmym3,Fzd5,Gatad2a,Tmem70,Ficd,Zfp266,Sh3kbp1…	0.367041	0.0165206	0.0217501	0.0407183	0.0414284	1.20024
mmu-miR-3094-5p	551	373	Pum2	Hoxb9,Pdgfra,Sox9,Gnb1l,Calm1,Zmat2,Jup,Hoxc9,Acp2,Celf2,Tmem161a,Tiam1,Ssbp2,Ikbkg,Gab2,Mapk14,Rfx1,Pan2,Napa,Prpf31,Repin1,Syn2,Rnmt,Mrtfb,Arih2,Clip3,Tlk2,Gata2,Fam163a,Steap2,Castor2,Cd274,Crk,Pank3,Bcl2l11,Rnf145,Nop9,Psme3,Gipc1,Zkscan1,Atp2b1,Mfap3,Stxbp4,Pum2,Hs1bp3,Adi1,Dnajc27,Kif3c,Slc9a3r1,Txndc17,Timm22,Ppp2r5e,Mnat1,Entpd5,Ptdss1,Vdac2,Amer2,Scara5,Dnajc3,Grhl2,Samm50,Nde1,Senp2,Fet…	0.429797	0.092886	0.895296	0.313859	0.000610623	1.18704
mmu-miR-3095-3p	1327	460	Snd1	Hoxb9,Klf6,Fer,Dazap2,Tbrg4,Mkrn2,Acvrl1,Sox9,Rdx,C1d,Myo18a,Kat2b,Tpd52l2,Oxa1l,Luzp1,Agpat3,Sp1,Vps50,Snd1,Afg3l1,Fkbp10,Hoxc5,Clpb,Sdf2,Acp2,Celf2,Ppard,Tmem161a,Tiam1,Kdelr1,Ap1m1,Ier3,As3mt,Aak1,Ssbp2,Cdip1,Angptl2,Ikbkg,Wars2,Arhgef18,Wwox,Kdm5a,Prdx2,Ufd1,Asf1b,Celf1,Cs,Ncoa2,Smpd4,Napa,Arpc2,Zdhhc24,Ubtf,Sod2,M6pr,Tgfbr1,Cav1,Arpp19,Zmiz1,Hmgcll1,Mid1ip1,Cers4,Elk3,Dnajb6,Bcl2l13,Pttg1ip,…	0.40445	0.223702	0.594335	0.895043	5.21953e-11	1.23483
mmu-miR-3095-5p	617	347	Nfat5	Mnt,Tpd52l2,Agpat3,Def8,Clpb,Celf2,Ranbp3,Ykt6,Cdkn1b,Cp,Cacna1e,Dnajb11,Mapk14,Celf1,Igf1r,Ctr9,Ncoa2,Elovl1,Tpbg,Nectin4,Zdhhc24,Ctnnb1,Neu1,Zmiz1,Cers4,Elk3,Eng,Mrtfb,Adam19,Rnf170,Arnt,Mocs2,Steap2,Crk,Rab5a,Gdap1l1,Stk4,Vezf1,Ap2b1,Fxr2,Scml2,Med8,Zkscan1,Mknk1,Frk,Rhobtb1,Ccn2,Sar1a,Pwwp3a,Jade2,Med7,E2f6,Laptm4a,Myt1l,Pafah1b1,Ppm1a,Hif1a,Galnt16,Cdk20,Med10,Gfm2,Atxn7,Dcp1a,Scara5,Rhobtb2…	0.405921	0.104012	0.621143	0.361406	4.12383e-08	1.27587
mmu-miR-3097-3p	752	460	Snd1	Klf6,Tbx2,Acvr1b,Sox9,C1d,Tpd52l2,Heatr6,Zmat2,Mef2d,Snd1,Clpb,Aif1l,Map3k3,Celf2,Cdkn1b,Plag1,Ogdh,Aak1,Mxi1,Cacna1e,Ikbkg,Wars2,Dnajb11,Gab2,Arhgef18,Mapk14,Lbr,Dnajb1,Smpd4,Ctsb,Gvin1,Pdk1,Stimate,Ubtf,Rhoa,Cers4,Prpf31,Fut1,Ubqln4,Fads1,Acad9,Zmiz2,Rnf170,Ankrd52,Pcolce2,Arnt,Ppfibp1,Arl5b,Rbfox3,Igfbp4,Mafk,Stk4,Ywhab,Dlg4,Gabarap,Mief2,Irf1,Bcl2l11,Hars2,Arid3a,Frk,Ccdc162,Atp2b1,Timp3,Sar1…	0.408696	0.12677	0.663126	0.482549	0.000308652	1.15491
mmu-miR-3097-5p	1279	870	Pcbp3	Klf6,Galnt1,Pdgfra,Acvr1b,Rdx,Myo18a,Luzp1,Pcbp3,Ocrl,Zmat2,Def8,Flot1,Stk38l,Hoxc5,Aif1l,Celf2,Sf3a1,Plaur,Def6,Hltf,Tgfb1,Baz1b,Ier3,Rnf215,Aak1,Brd4,Mxi1,Farsa,Ppfia3,Mmd,Ssbp2,Hira,Psap,Ikbkg,Gab2,Pnpla6,Cnn2,U2af2,Kdm5a,Prdx2,Trp53,Ufd1,Prkaca,Celf1,Mef2c,Ncoa2,Atp6v1b2,Elovl1,Nectin4,Pfdn2,Runx1t1,Ap2m1,Lsm2,Arpp19,Rhoa,Hnrnpa0,Nutf2,Dnajb6,Ubqln4,Zfp212,Pttg1ip,Rnmt,Ubp1,Wdr77,2610507B11Ri…	0.381563	0.21561	0.138088	0.881133	3.57895e-07	1.17963
mmu-miR-3098-3p	1142	870	Pcbp3	Klf6,Acsl6,Mnt,Dbt,Dazap2,C1d,Heatr6,Luzp1,Pcbp3,Calm1,Agpat3,Smg5,Stk38l,Hoxc9,Fbxo7,Esam,Ift46,Acp2,Celf2,Map2k7,Ap2a2,Cdkn1b,Foxj2,Plag1,Cacnb3,Nosip,Homer3,Brd4,Mxi1,Ssbp2,Cdip1,Hira,Ikbkg,Wars2,Lpcat3,Arhgef18,Wwox,Mapk14,Ldha,Kdm5a,Ufd1,Cic,Rfx1,Dnajb1,Celf1,Igf1r,Mef2c,Ctr9,Smpd4,Mob1b,Atp6v1b2,Elovl1,Nectin4,Ubtf,Qars,Pcdhac1,Ppp2r1a,Tgfbr1,Zmiz1,Hmgcll1,Nutf2,Ap1b1,Bcl2l13,Repin1,Pttg1ip…	0.396115	0.192515	0.41477	0.81133	7.8257e-06	1.16695
mmu-miR-3098-5p	819	350	Chn1	Acsl6,Sox9,C1d,Tpd52l2,Luzp1,Mef2d,Jup,Stk38l,Hoxc10,Ift46,Celf2,Plag1,Cacnb3,Ier3,Cdip1,Cacna1e,Ikbkg,Hdgf,Kdm5a,Celf1,Cs,Ampd3,Naa60,Runx1t1,Mettl1,Neu1,Zmiz1,Hnrnpa0,Nutf2,Bcl2l13,Pttg1ip,Mrtfb,AI597479,Sugp1,Acad9,Zmiz2,Pten,Pigl,E2f4,Gata2,Slc39a1,Acadsb,Anp32e,Ppil4,Plpp1,Nkap,Dbndd2,Mybl2,Zmynd8,Ywhab,Vezf1,Septin9,Bcl2l11,Rnf145,Cd164,Timp3,Rab36,Adarb1,Jade2,Sypl,Hs1bp3,Gna13,Nrcam,Dnmt3…	0.402062	0.138065	0.554881	0.540718	1.89004e-05	1.17863
mmu-miR-3099-3p	1778	870	Pcbp3	Tbx2,Acsl6,Ncs1,Acvr1b,C1d,Gm2a,Myo18a,Txnrd3,Tpd52l2,Oxa1l,S100a6,Zfp276,Add1,Luzp1,Pcbp3,Araf,Cnnm3,Ocrl,Calm1,Agpat3,Sp1,Vps50,Snd1,Mrpl10,Flot1,Stk38l,Hoxc5,Fbxo7,Folr1,Clpb,Ap4e1,Ift46,Acp2,Celf2,Rhoc,Kdelr1,Tmem39a,Map2k7,Ap2a2,Fam32a,Foxj2,Dvl3,Aak1,Cp,Brd4,Mxi1,Mmd,Kpna1,Cdip1,Angptl2,Plxna3,Wars2,Phb2,Wwox,Cnn2,Traf6,Mapk14,Hdgf,Kdm5a,Hmox1,Prkaca,Celf1,Mef2c,Bloc1s6,Ncoa2,Smpd4,Naa60,Na…	0.379509	0.29973	0.110268	0.980273	1.1672e-08	1.18069
mmu-miR-3099-5p	1245	460	Snd1	Trim25,Mnt,Cdh1,Galnt1,Acvrl1,Grk6,Luzp1,Mef2d,Snd1,Jup,Stk38l,Hoxc8,Hoxc5,Aif1l,Uba1,Celf2,Map2k7,Cdkn1b,Fam32a,Efna2,Foxj2,Plag1,Cacnb3,Pcdhgb6,Homer3,Aak1,Brd4,Mxi1,Cdip1,Ikbkg,Mcoln1,Hdgf,Kdm5a,Prdx2,Prkaca,Igf1r,Mef2c,Bloc1s6,Smpd4,Naa60,Zbtb17,Zdhhc24,Stimate,Ubtf,Runx1t1,Ctnnb1,Neu1,Lsm2,Pcdhac1,Ppp2r1a,Tgfbr1,Zmiz1,Hmgcll1,Prpf31,Nutf2,Fut1,Dnajb6,Ubqln4,Pttg1ip,Syn2,Eng,Syngr1,Ubp1,26105…	0.409809	0.209879	0.687911	0.868488	1.06852e-06	1.1788
mmu-miR-30a-3p	442	454	Tenm3	Klf6,Trim25,Pdgfra,Agpat3,Sp1,Jup,Stk38l,Ift46,Il17ra,Cnot11,Aak1,Cp,Cacna1e,Lpcat3,Celf1,Mef2c,Ctcf,Ncoa2,Gtf2h1,Prpf31,Nutf2,Syngr1,Tmem167,Rnf170,Rnf168,Tlk2,Arnt,Steap2,Capza2,Anp32e,Cant1,Ctsa,Ap2b1,Sema6a,Lrp11,Kitl,Med23,Fgd6,Dnajb12,Cpm,Xpo1,Cnot6,Slu7,Amz2,Rnf144a,Pafah1b1,P2rx1,Ube2g1,Blmh,Pcnx,Entpd5,Nqo2,Sema4d,Ccdc127,Med10,Dhfr,Samd8,Nkiras1,Glud1,Pbrm1,Dcp1a,Grhl2,Zfp263,Mpv17l,Cel…	0.413858	0.0745111	0.744057	0.240769	2.28382e-08	1.32465
mmu-miR-30a-5p	140	229	Foxp1	Tbrg4,Luzp1,Cnnm3,Ocrl,Mmd,Cacna1e,Syngr1,Zmynd8,Cnot8,Hs1bp3,Yy1,Eaf1,Eif4a2,Ube2j2,Sfxn2,Faf2,Eya1,Eif5b,Desi2,Aldh9a1,Tsc1,Hspa5,Itga6,Mkks,Raly,Skil,Eif4e,Trp53inp1,Ccne2,Faxc,Ugcg,Mtf1,Errfi1,Bcl7a,Mef2a,Sh3bgrl,Piga,Ces2e,Tfdp2,Eda2r,Tmem33,Ensa,Ube2q1,Mgat5,Ubn2,Polr3k,Xylb,Hand2,Socs5,Map3k13,Inpp5d,Camk4,Cyld,Macrod2,Cilk1,Arl6ip5,Melk,Abcg8,Slc32a1,Agps,Mboat1,Sp6,Ube3c,Cdc37l1,Iffo1,At…	0.411765	0.0236008	0.71649	0.0614568	0.00896234	1.24356
mmu-miR-30b-3p	816	454	Tenm3	Tbx4,Acsl6,Fgf6,Acvr1b,Gm2a,Gnb1l,Ocrl,Calm1,Agpat3,Uhrf1,Sp1,Zmat2,Mef2d,Pwp1,Clpb,Ap4e1,Acp2,Celf2,Cdk12,Plag1,Tpm4,Aak1,Hira,Ikbkg,Prkaca,Pdk1,Stimate,Twist2,Mrtfb,Syngr1,Snap47,Fads1,Adam19,Sugp1,Tmem167,Tvp23b,Casd1,Cd83,Prrt1,Cers2,Lonrf3,Nkap,Ttll1,Aldoc,Rbfox3,Cant1,Crk,Med1,Pmp22,Ywhab,Sparc,Dusp14,Pank3,Mrpl45,Bcl2l11,Rnf145,Map1s,Zkscan1,Frk,Sec63,Cd164,Lims1,Timp3,Pwwp3a,Rab36,Pofut2,…	0.398632	0.137559	0.474456	0.535407	5.62637e-07	1.22156
mmu-miR-30b-5p	205	324	Bbx	Klf6,Trim25,Sp1,Ogdh,Kdm5a,Bloc1s6,Pcdhac1,Elk3,Rnmt,Syngr1,Fads1,Wdfy2,Crk,Rnf145,Hbs1l,Stx7,Adcy1,Amz2,Eaf1,Tkt,Sucla2,Grhl2,Samm50,1810013L24Rik,Cxadr,Kcnc1,Wdr33,Dcp2,Ppp6r3,Zfp202,Nrp2,Imp4,Dgkd,Gpd2,Fbln7,Mgme1,Sec23b,Pcmtd2,Raly,Tlcd4,Faxc,Rngtt,Zfp462,Epb41,Brap,P2rx4,Ttyh1,Pde3b,LTO1,Ctps2,Piga,Ap1g1,Gcnt3,Rora,Vhl,Myo6,Dlx1,Rreb1,P2ry2,Ssh2,Pbx2,2410004B18Rik,Tbc1d24,Aagab,Fam189b,Nfasc…	0.412475	0.0345583	0.729388	0.0961052	0.000258713	1.29907
mmu-miR-30c-1-3p	1425	379	Lcorl	Trim25,Dazap2,Myo18a,Ddx3x,Txnrd3,Oxa1l,S100a6,Add1,Grk6,Luzp1,Cnnm3,Flot1,Nom1,Stk38l,Pwp1,Fbxo7,Aif1l,Acp2,Celf2,Ppard,Tmem161a,Kdelr1,Chaf1a,Il17ra,Ap1m1,Fam32a,Cacnb3,Ogdh,Pcdhgb6,Ier3,Aak1,Brd4,Mxi1,Kpna1,Cdip1,Angptl2,Cacna1e,Ikbkg,Sin3b,Dnajb11,Gab2,Eif2b2,Traf6,Prpsap2,Mapk14,U2af2,Chd5,Bloc1s6,Pfdn2,Nsmf,Sod2,Ap2m1,M6pr,Gtpbp3,Tgfbr1,Cav1,Arpp19,Rhoa,Hnrnpa0,Phox2a,Elk3,Nutf2,Mta1,Gabpa,…	0.377284	0.240223	0.0875063	0.923622	0.000540362	1.11081
mmu-miR-30c-2-3p	1261	460	Snd1	Fgf6,Trim25,Dazap2,C1d,Myo18a,Tpd52l2,Oxa1l,S100a6,Agpat3,Usf1,Sp1,Zmat2,Snd1,Def8,Hoxc9,Fbxo7,Clpb,Ift46,Celf2,Rhoc,Chaf1a,Il17ra,Fam32a,Pcdhgb6,Aak1,Brd4,Mxi1,Ssbp2,Cdip1,Angptl2,Ikbkg,Wars2,Gab2,Traf6,Prdx2,Dnajb1,Mef2c,Ctr9,Ctcf,Naa60,Ctsb,Crkl,Elovl1,Ctnnb1,M6pr,Tgfbr1,Arpp19,Rhoa,Id3,Elk3,Nutf2,Bcl2l13,Syn2,Rnmt,Mrtfb,Sdhb,Tusc2,Nxf1,2610507B11Rik,Fads1,Kdelr3,Arih2,Atraid,Tnfaip8l2,Rnf168,…	0.396666	0.212576	0.426909	0.874557	1.67474e-09	1.2127
mmu-miR-30c-5p	276	324	Bbx	Sp1,Stk38l,Celf2,Ykt6,Pcdhgb6,Angptl2,Hira,Chd5,Atp6v1b2,Adam19,Tvp23b,Wdfy2,Mlx,Zkscan1,Nampt,Pafah1b1,Vamp2,Riok1,Samd8,Amer2,Spata13,Rhobtb2,Bcl6,Ifnar2,Cox14,Pim1,Telo2,Luc7l,Lmnb1,Prpf19,Minpp1,Add3,Limd1,Ppp1r7,Stx6,Srp9,Nek2,Arl6ip6,Haus2,Rtf1,Nusap1,Knl1,Gpcpd1,Spred1,Slc20a1,Raly,Dnajb4,Rnf115,Zfp462,Rnf19b,Mtf1,Dck,Ccng2,Gigyf1,Tspan9,Ttyh1,Pgpep1l,Pde3b,Far1,Ano1,Brcc3,Pbdc1,Ap1g1,Ldlr…	0.423963	0.0465273	0.853819	0.1391	0.000193302	1.2537
mmu-miR-30d-3p	411	217	Pou2f1	Trim25,Pdgfra,Tpd52l2,Calm1,Agpat3,Sp1,Clpb,Cp,Cacna1e,Ikbkg,Traf6,Mef2c,Ampd3,Ctcf,Ncoa2,Mob1b,Atp6v1b2,Nutf2,Gabpa,Bcl2l13,Mrtfb,Adam19,Pten,Tnfaip8l2,Rnf168,Steap2,Capza2,Cant1,Pick1,Vezf1,Kansl1,Myh10,Pank3,Mdh2,Plscr3,Rhobtb1,Hbs1l,Dnajb12,Txnrd1,Adarb1,Adcy1,Sypl,Ube2g1,Nmt1,Otub2,Traf3,Vcl,Ppif,Rhobtb2,Slc39a14,Med4,Laptm4b,Oxr1,Ebag9,Ccdc14,Map2,Rhoq,Bambi,Napg,St8sia3,Prrc1,Fen1,Jak2,Vld…	0.408955	0.0692852	0.66869	0.218007	0.00152142	1.18095
mmu-miR-30d-5p	223	240	Vps50	Grk6,Vps50,Tpm4,Ier3,Ncoa2,Cers4,Gabpa,Mrtfb,Syngr1,Rab11fip4,Crk,G3bp1,Bcl2l11,Zkscan1,Atp2b1,D10Wsu102e,Adarb1,Matn3,Atxn7,Eaf1,Ebf2,Ywhaz,Tef,L3mbtl2,Pak2,Celsr3,Pgap6,Dcp2,Prpf19,Cemip2,Ppp6r3,Sfxn2,Pnpla2,Tspan17,Cops7b,Tfcp2l1,Aldh9a1,Zbtb43,Gorasp2,Pdia3,Knl1,Spred1,Gid8,Tspan5,Ccne2,Dnaja1,Ran,Sppl3,Avl9,Rassf8,Nipa2,Mef2a,Cstf2,Plp1,Grk1,Star,Nek1,Slc10a7,Gpt2,Ces2e,Sesn3,Fbxo21,Klf9,Cli…	0.44246	0.0375927	0.951442	0.108751	0.00795755	1.20584
mmu-miR-30e-3p	275	454	Tenm3	Klf6,Trim25,Stk38l,Ift46,Il17ra,Tpm4,Traf6,Kdm5a,Smpd4,Gtf2h1,Nutf2,Tnfaip8l2,Rnf168,Tlk2,Steap2,Capza2,Ppil4,Zfp207,Zkscan1,Sema6a,Cnot6,Slu7,Pum2,Pafah1b1,Vamp2,Nmt1,Ccdc127,Med10,Kctd6,Pbrm1,Dcp1a,Rcbtb1,Ebag9,L3mbtl2,Zfp263,Mpv17l,Rps6ka2,Enpp5,Lbh,Luc7l,Snx24,Camk2a,Hells,Aldh18a1,Jade1,Nrp1,Gigyf2,Tfcp2l1,Ralgps2,Pter,Hat1,Lin7c,Arfgap2,Rad51,Fam98b,Usp8,Acoxl,Mapre1,Fabp12,Raly,Glipr2,Hook…	0.414157	0.0463587	0.751138	0.138088	3.13307e-05	1.29969
mmu-miR-30e-5p	115	379	Lcorl	Cacna1e,Mrtfb,Rnf145,Zkscan1,Apc2,Sumo3,Med7,Dbnl,Sypl,Mtmr6,Ywhaz,Map2,Gnaq,Faf2,Aldh9a1,Nr4a3,Mycbp,Dffa,Acsl4,Cbr4,Phlpp2,Slc44a2,Mrpl1,Wdr48,Ubn2,Dpyd,Socs5,Inpp5d,Cebpa,Sema7a,Arel1,Cyld,Bclaf1,Slc19a2,Sgtb,Arl6ip5,Acer2,Foxp3,Rabif,Bri3bp,Atxn2,Ubn1,Nek6,Cldn2,Slc7a2,Mtap,Cpox,Homer1,Lix1l,Arhgap12,Tmem64,Mbtd1,Fzd5,Syt1,Glcci1,Smagp,Sgip1,Trib1,Myo1c,Cflar,Rlim,Tafa1,Nfat5,Pkib,Cop1,Tmem26…	0.395189	0.0193864	0.390996	0.0503288	0.000838748	1.34671
mmu-miR-30f	96	379	Lcorl	Mef2c,Pcdhac1,Tgfbr1,Gabpa,Arl5b,Cbx1,Med10,Klhl24,Marchf5,Trub1,Aldh9a1,Zbtb43,Gid8,Tlcd4,Rad23b,Rufy3,Rhpn2,Piga,Plp1,Hmg20a,Btg1,Pik3cd,Ssx2ip,Socs5,Xpnpep3,Cdk19,Trappc5,Agps,Pcdhac2,Pcdha12,Hoxd3,Clspn,Chd9,Txnip,Arhgef38,Fbrsl1,Ppp3ca,Proser1,Rbm12,Ccndbp1,Cldn12,Tspyl1,Elf2,Foxc1,Agfg1,Opa3,Gpatch2,Yy2,Nap1l1,Cflar,Zhx1,Rlim,Pcdha1,Ubap1,Dtnb,Phf6,Myt1,Zc3h15,Cish,Lcorl,Cnot9,Mas1,Scrn3,Tb…	0.401674	0.0161834	0.544259	0.0392008	0.00111482	1.37226
mmu-miR-31-3p	308	379	Lcorl	Ddx3x,Grk6,Sf3a1,Map2k7,Cp,Ikbkg,Dnajb1,Ctcf,Cav1,Ubqln4,P4ha1,Wdr77,Retn,Pten,Tvp23b,Tlk2,Bcl2l11,Snx3,Kitl,Hbs1l,Tysnd1,Mapk9,Pum2,Itgb3,Ube2g1,Entpd5,Irf4,Dek,Aopep,Med10,Dhfr,Trim23,Atxn7,Glud1,Zmym2,Spata13,Trim35,Slc39a14,Gpr180,Mtdh,Atp6v1c1,Oxr1,Pde1b,Sgo1,Cript,Ndfip1,Smad2,Ccnj,Slk,Crcp,Prex2,Nrp2,Asb1,Ralgps2,Sephs1,Pigc,Pter,Kif5c,Acbd5,Mapre1,Naa15,P2ry1,Nras,Gdap2,Sec22b,Tlcd4,Trp53…	0.407407	0.0519218	0.643146	0.154274	1.04407e-06	1.33563
mmu-miR-31-5p	1034	350	Syt1	Klf6,Tbx4,Dbt,Dazap2,Acvrl1,Add1,Luzp1,Calm1,Sp1,Vps50,Vwa5a,Hoxc8,Clpb,Ift46,Ppard,Hltf,Kdelr1,Ap1m1,Dvl3,Plag1,Ogdh,Gys1,Ssbp2,Cdip1,Plxna3,Ikbkg,Lbr,Kdm5a,Ufd1,Celf1,Igf1r,Bcas2,Ctcf,Ncoa2,Naa60,Mob1b,Pfdn2,Pdk1,Ubtf,Gtpbp3,Tgfbr1,Cav1,Hmgcll1,Mid1ip1,Elk3,Nutf2,Bcl2l13,Syn2,Mrtfb,Syngr1,Ubp1,Tjap1,Tmem167,Zmiz2,Pten,Pigl,Glis2,Tlk2,Wasf3,Nkap,H3f3b,Arl5b,Atad5,Slc12a7,Crk,Stk4,Cuedc1,Dusp14,C…	0.409992	0.174309	0.690946	0.720789	2.16564e-12	1.28115
mmu-miR-3100-3p	784	379	Lcorl	Hoxb9,Trim25,Mnt,Gm2a,Oxa1l,Add1,Grk6,Luzp1,Zmat2,Jup,Hoxc10,Chordc1,Bbc3,Sf3a1,Tmem161a,Hltf,Tiam1,Map2k7,Fam32a,Grk5,Nosip,Pcdhgb6,Angptl2,Wars2,Prkaca,Dnajb1,Mef2c,Bloc1s6,Smpd4,Ctsb,Crkl,Ubtf,Neu1,Ppp2r1a,Cav1,Hnrnpa0,Cers4,Nutf2,Pttg1ip,Syn2,Syngr1,Wdr77,Tnfaip8l2,Acadsb,Anp32e,Castor2,Lonrf3,Aldoc,Rbfox3,Cant1,Crk,Nkiras2,Stk4,Dlg4,Fxr2,Mrpl45,Septin9,Atp6ap1,Arid3a,Sema6a,Gle1,Zwint,Hbs1l,…	0.435556	0.132165	0.924127	0.509105	0.000772875	1.14041
mmu-miR-3100-5p	1260	870	Pcbp3	Hoxb9,Tbrg4,Pparg,Rdx,Gm2a,Gnb1l,Grk6,Luzp1,Pcbp3,Sp1,Zmat2,Smg5,Cct3,Snd1,Def8,Hoxc5,Fbxo7,Clpb,Aif1l,Rab34,Celf2,Ppard,Tiam1,Fam32a,Cnot11,Nosip,Tpm4,As3mt,Kpna1,Ssbp2,Gstm5,Cdip1,Cwc15,Angptl2,Cacna1e,Wars2,Sin3b,Gab2,Pnpla6,Arhgef18,Cnn2,Hdgf,Prdx2,Prkaca,Celf1,Bloc1s6,Shpk,Naa60,Napa,Crkl,Mob1b,Elovl1,Pfdn2,Ubtf,Mettl1,Cav1,Arpp19,Twist2,Elk3,Fut1,Bcl2l13,Pttg1ip,Syn2,Syngr1,P4ha1,Rassf1,Nxf…	0.379061	0.212407	0.104704	0.874052	0.000165314	1.13415
mmu-miR-3101-3p	864	379	Lcorl	Tbx2,Fer,Acsl6,Acvrl1,Zfp276,Luzp1,Poldip2,Mef2d,Jup,Stk38l,Uba1,Map3k3,Ift46,Acp2,Celf2,Tmem161a,Baz1b,Il17ra,Cdkn1b,Ogdh,Brd4,Gys1,Cdip1,Eif2b2,Plod3,Hmox1,Igf1r,Ampd3,Smpd4,Naa60,Napa,Mob1b,Tpbg,Pdk1,Stimate,Runx1t1,Gtf2h1,Neu1,Pcdhac1,Tgfbr1,Arpp19,Zmiz1,Hmgcll1,Mid1ip1,Elk3,Syn2,Rnmt,Ubp1,Nxf1,Mettl16,Adam19,Retn,Pigl,Clpx,Steap2,Cers2,Slc12a7,Ctsa,Zmynd8,Gdap1l1,H2bc4,Med1,G3bp1,Fxr2,Irf1,B…	0.387792	0.145651	0.239251	0.579919	1.80381e-05	1.17909
mmu-miR-3101-5p	250	324	Bbx	Dazap2,Cnnm3,Sp1,Aif1l,Pcdhgb6,Wars2,Rnmt,P4ha1,Tmem167,Zkscan17,Tlk2,Gata2,Fam163a,Scml2,Dvl2,Atp2b1,Tns3,Adcy3,Lig3,Pfas,Traf3,Cdk20,Hmgcr,Atxn7,Thrb,Dnajc3,Adsl,Klhl24,Denr,Cep43,Cul2,Kcnc1,Iws1,Pmaip1,Gnaq,Smarca2,Shoc2,Scd2,Coq10b,Slc39a10,Rhbdd1,Acbd5,Rpusd2,Knl1,Stmn2,Smad9,Ppfia2,Eif4e,Ddah1,Pip4p2,Sdcbp,Gtf2b,Nadk,Rnf4,Zcchc4,Ube2k,Brap,Pan3,Lrch4,Cald1,Fkbp9,Gfpt1,Necap1,Zfp30,Tub,Cenpu…	0.432526	0.0421443	0.910976	0.122661	0.00166577	1.2412
mmu-miR-3102-3p	836	870	Pcbp3	Tbx4,Cdh1,Tbrg4,Rdx,Add1,Pcbp3,Agpat3,Pfdn5,Smg5,Jup,Nom1,Stk38l,Hoxc5,Fbxo7,Ap4e1,Celf2,Tmem161a,Cse1l,Ykt6,Stk11,Efna2,Cdip1,Ikbkg,Lpcat3,Arhgef18,Mapk14,Cic,Asf1b,Celf1,Bloc1s6,Ctsb,Atp6v1b2,Pfdn2,Ubtf,Usp19,Neu1,Arpp19,Id3,Ap1b1,Syn2,Mrtfb,Tusc2,Acad9,Tjap1,Tmem167,Rnf170,Apbb1ip,E2f4,Tlk2,Cd83,Prrt1,Fam163a,Mocs2,Steap2,Capza2,Plpp1,Pds5b,Cul4a,H3f3b,Rbfox3,Igfbp4,Slc35c2,Rhbdl3,Ctsa,Crk,Myb…	0.393042	0.140931	0.341426	0.554122	4.20268e-06	1.20018
mmu-miR-3102-3p.2-3p	1010	870	Pcbp3	Cdh1,Dazap2,Sox9,Pcbp3,Agpat3,Mef2d,Snd1,Stk38l,Pwp1,Esam,Ap4e1,Bbc3,Rhoc,Ppard,Tmem161a,Tle5,Baz1b,Kdelr1,Stk11,Efna2,Ogdh,Mxi1,Ikbkg,Phb2,Gab2,Hdgf,Kdm5a,Dnajb1,Celf1,Ctcf,Napa,Atp6v1b2,Pfdn2,Ubtf,Pcdhac1,M6pr,Rhoa,Snrpb2,Sertad1,Nutf2,Fut1,Syn2,Mrtfb,Ubp1,Rassf1,Wdr77,Fads1,Zmiz2,Srrm3,Tlk2,Prrt1,Anp32e,Rbfox3,Rhbdl3,Ctsa,Crk,Mlx,Mybl2,Mafk,Med1,Stk4,Vezf1,Kansl1,Dlg4,Gabarap,Bcl2l11,Rnf145,Zk…	0.38727	0.170263	0.229135	0.699292	6.31294e-07	1.2009
mmu-miR-3102-5p	1234	870	Pcbp3	Acsl6,Dazap2,Ccm2,Pparg,Gm2a,Gnb1l,Grk6,Luzp1,Poldip2,Pcbp3,Agpat3,Zmat2,Ell2,Stk38l,Folr1,Aif1l,Map3k3,Ift46,Celf2,Sf3a1,Ap2a2,Fam32a,Stk11,Tpm4,Brd4,Mxi1,Ppfia3,Gstm5,Angptl2,Ikbkg,Wars2,Prpsap2,Mapk14,U2af2,Prdx2,Ufd1,Dnajb1,Celf1,Mef2c,Pan2,Bcas2,Bloc1s6,Naa60,Crkl,Atp6v1b2,Pfdn2,Pdk1,Stimate,Ubtf,Mettl1,Pcdhac1,M6pr,Tgfbr1,Cav1,Arpp19,Rhoa,Gabpa,Zfp212,Pttg1ip,Syn2,Syngr1,Snap47,Nxf1,Wdr77,F…	0.372135	0.208024	0.0435003	0.862165	0.000974808	1.11112
mmu-miR-3102-5p.2-5p	1460	870	Pcbp3	Fer,Trim25,Dazap2,Pdgfra,Sox9,Gm2a,Oxa1l,Luzp1,Pcbp3,Ocrl,Sp1,Afg3l1,Def8,Ell2,Stk38l,Hoxc5,Fbxo7,Clpb,Ift46,Hltf,Kdelr1,Fam32a,Cdk12,Foxj2,Plag1,Ogdh,Nosip,Pcdhgb6,Homer3,Mxi1,Ppfia3,Ssbp2,Cdip1,Gab2,Arhgef18,Eif2b2,U2af2,Chd5,Prdx2,Prkaca,Dnajb1,Naa60,Atp6v1b2,Mettl1,Sod2,Ik,Lsm2,Cav1,Arpp19,Twist2,Rhoa,Id3,Mid1ip1,Cers4,Elk3,Nutf2,Ubqln4,Coro1b,Gabpa,Ap1b1,Bcl2l13,Syn2,Mrtfb,Tusc2,Wdr77,Tjap1,…	0.39027	0.246123	0.285787	0.92868	3.81304e-07	1.17159
mmu-miR-3103-3p	1085	870	Pcbp3	Hoxb9,Klf6,Tbx2,Fgf6,Trim25,Mnt,Tbrg4,Pdgfra,Acvrl1,Acvr1b,Myo18a,Nsun5,Ilf2,Grk6,Pcbp3,Araf,Cnnm3,Agpat3,Jup,Fkbp10,Hoxc9,Fbxo7,Aif1l,Map3k3,Celf2,Sf3a1,Tmem161a,Kdelr1,Tmem39a,Fam32a,Cacnb3,Rnf215,Cp,Gys1,Hira,Arhgef18,Hdgf,U2af2,Prkaca,Celf1,Mef2c,Bloc1s6,Ncoa2,Mob1b,Nectin4,Pdk1,Ubtf,Runx1t1,Mettl1,Rhoa,Nutf2,Mrtfb,Rassf1,Wdr77,AI597479,Acad9,Tmem167,Rnf170,Rnf168,Ankrd52,Atf6b,Ppil4,Nkap,Ald…	0.406672	0.182906	0.631765	0.76783	2.17985e-07	1.20152
mmu-miR-3103-5p	1552	379	Lcorl	Hoxb9,Acsl6,Ncs1,Gmpr,Cdh1,Dazap2,Tbrg4,Acvr1b,Nsun5,Oxa1l,Luzp1,Agpat3,Vps50,Smg5,Afg3l1,Stk38l,Pwp1,Clpb,Map3k3,Ift46,Celf2,Def6,Ranbp3,Ykt6,Map2k7,Cdk12,Dvl3,Ogdh,Pcdhgb6,Aak1,Cp,Mxi1,Ssbp2,Cdip1,Cacna1e,Psap,Plxna3,Gab2,Wwox,Cnn2,Traf6,Ldha,Chd5,Ufd1,Asf1b,Celf1,Igf1r,Mef2c,Pan2,Ampd3,Naa60,Ctsb,Crkl,Pfdn2,Nsmf,Ubtf,Cdk4,Ctnnb1,Ap2m1,Tgfbr1,Rhoa,Cers4,Prpf31,Mta1,Ap1b1,Repin1,Pttg1ip,Syn2,Ras…	0.387226	0.261632	0.228123	0.953465	1.6244e-06	1.15236
mmu-miR-3104-3p	1045	870	Pcbp3	Hoxb9,Tbx4,Acsl6,Ncs1,Trim25,Tbrg4,Mkrn2,Pdgfra,Acvrl1,Myo18a,Tpd52l2,Grk6,Poldip2,Pcbp3,Sp1,Mef2d,Jup,Hoxc5,Aif1l,Ift46,Bbc3,Acp2,Celf2,Kdelr1,Chaf1a,Cdkn1b,Fam32a,Stk11,Efna2,Ogdh,Aak1,Brd4,Mmd,Map3k11,Psap,Ikbkg,Gab2,Arhgef18,Traf6,U2af2,Ufd1,Celf1,Mef2c,Ctr9,Smpd4,Shpk,Napa,Ctsb,Mob1b,Elovl1,Tpbg,Pfdn2,Pdk1,Stimate,Ubtf,Runx1t1,Eif1b,Neu1,Cav1,0610009B22Rik,Hmgcll1,Cers4,Prpf31,Syn2,Rnmt,Rass…	0.397187	0.176163	0.440061	0.733182	5.74025e-05	1.1596
mmu-miR-3104-5p	918	379	Lcorl	Fer,Acsl6,Galnt1,Mkrn2,C1d,Gm2a,Myo18a,Tpd52l2,Zfp276,Grk6,Poldip2,Cnnm3,Agpat3,Vps50,Def8,Hoxc5,Aif1l,Sdf2,Celf2,Tmem161a,Baz1b,Map2k7,Ap1m1,Cp,Farsa,Gstm5,Cwc15,Ikbkg,Eif2b2,Prkaca,Dnajb1,Cs,Naa60,Napa,Ctsb,Elovl1,Ubtf,Pcdhac1,M6pr,Arpp19,Mid1ip1,Elk3,Nutf2,Gabpa,Syngr1,P4ha1,Ubp1,Rassf1,Tmem167,Zfp273,Arih2,Tnfaip8l2,Rnf170,Ankrd52,Arnt,Mocs2,Anp32e,Ppil4,Nkap,Pds5b,Psmd11,Atad5,Dbndd2,Gdap1l1…	0.396202	0.154754	0.416287	0.624178	0.00444407	1.10803
mmu-miR-3105-3p	644	870	Pcbp3	Tbx4,Dbt,Acvrl1,Acvr1b,Tpd52l2,Pcbp3,Agpat3,Vps50,Afg3l1,Map3k3,Celf2,Chaf1a,Foxj2,Gab2,Hdgf,Kdm5a,Prdx2,Celf1,Bloc1s6,Ncoa2,Ctsb,Stimate,Ubtf,Runx1t1,Sod2,Pcdhac1,0610009B22Rik,Dnajb6,Gabpa,Rnmt,Syngr1,Ubp1,Acad9,Pten,Chp1,Tvp23b,Arnt,Steap2,Acadsb,H3f3b,Ttll1,Casc3,Ctsa,Stk4,Drg2,Zkscan1,Rhobtb1,Ikbip,Hbs1l,Eya3,Sar1a,Slc36a1,Rock2,Nrcam,Klf11,Taf15,P2rx1,Ube2g1,Timm22,Snx11,Nmt1,Papola,Entpd5,…	0.413616	0.108564	0.741528	0.386697	1.10267e-07	1.25775
mmu-miR-3105-5p	509	379	Lcorl	Tbx4,Trim25,Pdgfra,Poldip2,Vps50,Smg5,Mef2d,Ell2,Pwp1,Clpb,Acp2,Ppard,Aak1,Cp,Ikbkg,Eif2b2,Chd5,Bloc1s6,Shpk,Crkl,Mob1b,Tgfbr1,Pttg1ip,Tjap1,Chp1,Efr3a,Gata2,Pds5b,Ppfibp1,Crk,Nkiras2,Zmynd8,Frk,Snx3,Ccn2,Sumo3,Pes1,Gna13,Rrm2,Dnmt3a,Kif3c,Lig3,Timm22,Snapc1,Cdca7l,Entpd5,Yy1,Traf3,Zfp346,Dhfr,Atxn7,Samd8,Nkiras1,Vcl,Eaf1,Dcp1a,Ccdc25,Rhobtb2,Ank,Retreg1,Ywhaz,Nubp1,Mapk8ip2,Tmbim6,Slc4a8,Rpp14,C…	0.411479	0.0858058	0.711179	0.285281	1.991e-06	1.26549
mmu-miR-3106-3p	793	454	Tenm3	Klf6,Acsl6,Trim25,Dazap2,Acvr1b,Gnb1l,Grk6,Luzp1,Cnnm3,Agpat3,Usf1,Zmat2,Smg5,Jup,Cabin1,Clpb,Acp2,Tmem161a,Ogdh,Tpm4,Rnf215,Wars2,Pnpla6,Mcoln1,Wwox,Celf1,Mef2c,Bloc1s6,Ubtf,Cdt1,Eif1b,Tgfbr1,Arpp19,Rhoa,Snrpb2,Sertad1,Mrtfb,Sugp1,Pten,Rnf168,Pigl,Glis2,Mocs2,Capza2,Hal,Nkap,Cd274,Arl5b,Igfbp4,Atad5,Slc35c2,Crk,Vezf1,Rpain,Pank3,Mfsd3,Med8,Rnf145,Plscr3,Zkscan1,Ap4m1,Arid3a,Gle1,Tube1,Asf1a,Dusp…	0.398893	0.133682	0.480526	0.515933	8.54181e-07	1.21884
mmu-miR-3106-5p	708	229	Foxp1	Klf6,Myo18a,Luzp1,Agpat3,Smg5,Mef2d,Ell2,Stk38l,Clpb,Ap4e1,Sf3a1,Ykt6,Fam32a,Aak1,Wwox,Hdgf,Prkaca,Dnajb1,Celf1,Bcas2,Ctcf,Mob1b,Atp6v1b2,Pdk1,Stimate,Ubtf,Runx1t1,Cav1,Elk3,Dnajb6,Gabpa,Ap1b1,Bcl2l13,Syn2,Scarf2,Tnfaip8l2,Rnf170,Rnf168,Wdfy2,Ppp1cb,Tlk2,Cd83,Capza2,Pds5b,Ppfibp1,Suz12,Slc35c2,Nkiras2,Med1,Vezf1,G3bp1,Sema6a,Clvs2,Lrp11,Sec63,Wasf1,Eya3,Sar1a,Cpm,Cnot6,Mfap3,Stxbp4,Klf11,Snx11,Nm…	0.420927	0.119353	0.831057	0.445625	3.55112e-07	1.23516
mmu-miR-3108-3p	761	379	Lcorl	Klf6,Trim25,Tbrg4,Acvr1b,Rdx,Gnb1l,Grk6,Poldip2,Pfdn5,Jup,Hoxc8,Hoxc5,Clpb,Aif1l,Bbc3,Celf2,Grk5,Dvl3,Ogdh,Homer3,Brd4,Mxi1,Ppfia3,Cdip1,Sin3b,Prkaca,Dnajb1,Ampd3,Ctcf,Naa60,Ctsb,Ubtf,Mettl1,Cav1,Zmiz1,Id3,Phox2a,Mta1,Bcl2l13,Repin1,Syn2,Rnmt,Mrtfb,Tjap1,Retn,Tnfaip8l2,Chp1,E2f4,Ppp1cb,Gata2,Cd83,Steap2,Acadsb,Capza2,Ppil4,Lonrf3,H3f3b,Slc35c2,Pick1,Vezf1,Mief2,Hars2,Rnf145,Zkscan1,Lama4,Zwint,Ki…	0.390457	0.128287	0.290339	0.490895	0.000114503	1.17492
mmu-miR-3108-5p	331	454	Tenm3	Ocrl,Ell2,Ap4e1,Rhoc,Tiam1,Tmem39a,Hdgf,U2af2,Ncoa2,Cdt1,Pcdhac1,Tgfbr1,Zmiz1,Elk3,Ubqln4,Bcl2l13,Fads1,Dbndd2,Med1,Rnf145,Arid3a,Wasf1,Hbs1l,Stx7,Micu1,Wdr82,Sumo3,Xpo1,Rock2,Sdc1,Nrcam,Ube2g1,Snx11,Vamp2,Wdr37,Irf4,Dhfr,Srek1ip1,Atxn7,Bap1,Dnajc3,Deptor,Slc38a2,1810013L24Rik,Chd1,Med20,Usp49,Cmtr1,Lbh,Prrc1,Tmx3,Camk2a,Uhrf2,Smarca2,Anapc11,Eya1,Ppm1f,Tfcp2l1,Cyb5r1,Acbd3,Ralgps2,Angel2,Fam107b…	0.439575	0.0557991	0.939808	0.167931	5.16382e-05	1.26472
mmu-miR-3109-3p	1092	460	Snd1	Klf6,Fgf6,Trim25,Mnt,Comt,Galnt1,Acvr1b,Tpd52l2,Gnb1l,Ocrl,Agpat3,Vps50,Snd1,Mrpl10,Def8,Nom1,Pwp1,Aif1l,Map3k3,Celf2,Kdelr1,Map2k7,Cdkn1b,Fam32a,Cdk12,Foxj2,Grk5,Ogdh,Cp,Kpna1,Cdip1,Cacna1e,Hira,Wars2,Gab2,Hdgf,Chd5,Rfx1,Celf1,Igf1r,Ctr9,Ampd3,Bcas2,Smpd4,Pfdn2,Pdk1,Stimate,Sod2,Ap2m1,Lsm2,Pcdhac1,Hnrnpa0,Pttg1ip,Syngr1,Ubp1,Tusc2,Wdr77,AI597479,Adam19,Tmem167,Kif11,Rnf170,Rnf168,Tvp23b,Chfr,Tlk…	0.399854	0.184086	0.502276	0.772635	5.03498e-09	1.22489
mmu-miR-3109-5p	675	379	Lcorl	Klf6,Pdgfra,Ddx3x,Luzp1,Hoxc5,Celf2,Ppard,Ykt6,Il17ra,Efna2,Cdk12,Cp,Ssbp2,Ikbkg,Traf6,Hdgf,Asf1b,Ampd3,Ctsb,Tpbg,Pcdhac1,Arpp19,Cers4,Sertad1,Bcl2l13,Syn2,Ubp1,Adam19,Tmem167,Chp1,Pkd2l2,Wdfy2,Tlk2,Cd83,Capza2,Pds5b,Rbfox3,Rhbdl3,Dbndd2,Arid3a,Clvs2,Ccdc162,Hbs1l,Canx,Dnajc27,P2rx1,Pimreg,Pfas,Ppp2r5e,Tmx1,Timm9,Hif1a,Entpd5,Gng4,Trim27,Nqo2,Smn1,Hmgcr,Elovl7,Atxn7,Thrb,Arf4,Bap1,Rnaseh2b,Enox1,…	0.39823	0.11379	0.466869	0.413758	3.05766e-06	1.22725
mmu-miR-3110-3p	1053	460	Snd1	Trim25,Cdh1,Sox9,Gm2a,Gnb1l,Zfp276,Cnnm3,Zmat2,Snd1,Afg3l1,Flot1,Hoxc10,Chordc1,Celf2,Sf3a1,Tle5,Tiam1,Tmem39a,Rab8a,Fam32a,Foxj2,Cacnb3,Ogdh,Nosip,Pcdhgb6,Aak1,Brd4,Ppfia3,Ssbp2,Dnajb1,Celf1,Mef2c,Pan2,Bcas2,Smpd4,Crkl,Pfdn2,Pdk1,Gtpbp3,Hnrnpa0,Elk3,Dnajb6,Mta1,Pttg1ip,Syn2,Eng,Mrtfb,Ubp1,Snap47,Tjap1,Zkscan17,Srrm3,Tvp23b,Tlk2,Prrt1,Fam163a,Mocs2,Atp6v0e,Ppfibp1,Cul4a,Rbfox3,Suz12,Rab11fip4,Dbn…	0.397659	0.177512	0.451694	0.741275	9.26282e-06	1.16992
mmu-miR-3110-5p	1153	870	Pcbp3	Klf6,Mnt,Cdh1,Dbt,Acvr1b,Tpd52l2,Heatr6,Luzp1,Pcbp3,Araf,Calm1,Agpat3,Usf1,Afg3l1,Def8,Aif1l,Ap4e1,Acp2,Celf2,Tmem161a,Ykt6,Baz1b,Chaf1a,Map2k7,Fam32a,Cacnb3,Ogdh,Gys1,Mmd,Ssbp2,Plxna3,Wars2,Wwox,Eif2b2,Hmox1,Dnajb1,Igf1r,Mef2c,Ampd3,Ctsb,Zbtb17,Elovl1,Pdk1,Stimate,Ubtf,Mettl1,Clic1,Cav1,Zmiz1,Mid1ip1,Cers4,Nutf2,Bcl2l13,Syn2,Mrtfb,AI597479,Adam19,Kif11,Pten,Tnfaip8l2,Rnf168,Chp1,Gdi1,Gadd45b,Prr…	0.406272	0.19437	0.624684	0.819676	6.32745e-05	1.14466
mmu-miR-3112-3p	434	347	Nfat5	Trim25,Tbrg4,Gm2a,Tpd52l2,Jup,Nom1,Stk38l,Aif1l,Ift46,Celf2,Kdelr1,Map2k7,Mmd,Lpcat3,Mapk14,U2af2,Igf1r,Mef2c,Cs,Ubtf,Bcl2l13,Mrtfb,Adam19,Pten,Ankrd52,Slc39a1,Steap2,Anp32e,Ppil4,Arl5b,Crk,Mybl2,Mafk,Stk4,Vezf1,Dlg4,Septin9,Zkscan1,Frk,Timp3,Txnrd1,Cnot8,Dnmt3a,Itgb3,Otub2,Entpd5,Fos,Zfp346,Nsun2,Zcchc9,Atxn7,Kctd6,Scara5,Ccdc25,Gpr180,Tox4,Gsk3b,Kmt2d,Denr,Pde10a,Cul2,St8sia3,Camk2a,Map4k2,Sfxn…	0.367797	0.0731625	0.0257967	0.235964	0.00603611	1.15481
mmu-miR-3112-5p	377	870	Pcbp3	Acvr1b,Pcbp3,Aif1l,Cnot11,Dvl3,Plag1,Ogdh,Lpcat3,Dnajb1,Ctsb,Ubtf,Pcdhac1,Tgfbr1,Rnmt,Pigl,Glis2,Hivep2,Ppfibp1,Dbndd2,Pank3,Rnf145,Dvl2,Zkscan1,Mknk1,Dusp6,Sgk1,Tns3,Adcy1,Mfap3,Grhl1,Tmx1,Papola,Aopep,Ppif,Eaf1,Zmym2,Dcp1a,Extl3,Bcl2l2,Khnyn,Mapk1,Ivns1abp,Pde10a,Med20,Rhoq,Zeb1,Kcnc1,Smad2,Dctn4,Fen1,Ccnj,Cnpy2,Inpp5a,Farp1,Faf2,Plekhb2,Rhbdd1,Tmem63a,Pigc,Tsc1,Gpd2,Olfm1,Abl1,Knl1,Tpx2,Kif3b,…	0.439907	0.0635536	0.942337	0.196763	2.2517e-08	1.35356
mmu-miR-3113-3p	1078	381	Ttc3	Klf6,Trim25,Mnt,Comt,Dazap2,Ccm2,Acvrl1,Txnrd3,Gnb1l,Luzp1,Poldip2,Ocrl,Agpat3,Mrpl10,Afg3l1,Stk38l,Aif1l,Uba1,Map3k3,Ap4e1,Blvra,Acp2,Def6,Hltf,Kdelr1,Fam32a,Stk11,Efna2,Ogdh,Nosip,Pcdhgb6,Homer3,Mxi1,Cdip1,Plxna3,Ikbkg,Wars2,Traf6,Mapk14,Hdgf,U2af2,Prdx2,Trp53,Rfx1,Asf1b,Cs,Ncoa2,Smpd4,Vps54,Ctsb,Pfdn2,Zdhhc24,Nsmf,Ubtf,Mettl1,Lsm2,Pcdhac1,Cav1,Rhoa,Mid1ip1,Nutf2,Gabpa,Syn2,Rnmt,Mrtfb,Tusc2,Ras…	0.387074	0.181726	0.222559	0.762266	0.000140866	1.14105
mmu-miR-3113-5p	733	870	Pcbp3	Klf6,Ncs1,Trim25,Mnt,Comt,Dazap2,Gm2a,Gnb1l,Oxa1l,Heatr6,Pcbp3,Ocrl,Calm1,Sp1,Pfdn5,Mrpl10,Afg3l1,Chordc1,Clpb,Acp2,Celf2,Ykt6,Baz1b,Map2k7,Cdkn1b,Efna2,Foxj2,Dvl3,Nosip,Cp,Mxi1,Kpna1,Cdip1,Hira,Ikbkg,Wars2,Dnajb11,Gab2,Mcoln1,Dnajb1,Celf1,Igf1r,Naa60,Ctsb,Srm,Ubtf,Nutf2,Tusc2,Wdr77,Tmem167,Clip3,Chp1,Tvp23b,Gata2,Steap2,Nkap,Aldoc,Cant1,Rab11fip4,Slc35c2,Slc12a7,Mlx,Nkiras2,Stk4,Vezf1,Dlg4,Dusp1…	0.375512	0.123567	0.0692969	0.465604	0.00150074	1.1359
mmu-miR-3154	1573	373	Pum2	Ncs1,Mnt,Comt,Tbrg4,Rdx,Gm2a,Myo18a,Kat2b,Tpd52l2,Gnb1l,Zfp276,Add1,Luzp1,Poldip2,Calm1,Sh3bp1,Uhrf1,Def8,Stk38l,Chordc1,Pwp1,Folr1,Aif1l,Ap4e1,Ift46,Acp2,Celf2,Tle5,Baz1b,Tmem39a,Map2k7,Fam32a,Ogdh,Nosip,Tpm4,Pcdhgb6,Cp,Ppfia3,Gys1,Kpna1,Ssbp2,Cdip1,Cacna1e,Plxna3,Wars2,Dnajb11,Gab2,Wwox,Prpsap2,Hdgf,Kdm5a,Trp53,Ufd1,Hmox1,Asf1b,Dnajb1,Igf1r,Mef2c,Ampd3,Bcas2,Ctsb,Crkl,Mob1b,Atp6v1b2,Arpc2,Elovl…	0.387534	0.265172	0.235711	0.9565	9.3512e-05	1.12059
mmu-miR-32-3p	101	379	Lcorl	Mnt,Rdx,Agpat3,Steap2,Fgd6,Dnajb12,Canx,Adcy1,Kif3c,Nqo2,Tox4,Map2,Bambi,Crcp,Prex2,Cd28,Eif5b,Cnih3,Mkks,Atrn,Naa15,Nr4a3,Gpbp1l1,Anapc4,Far1,Maml2,Psma4,Srsf3,Cipc,Pik3cd,Thbs1,Iffo2,B3galt1,Pgap4,Scube3,Pigk,Btbd7,Rab9,Gpkow,Terf2ip,Abhd17b,Alkbh8,Gng2,Sbk1,Itsn1,Arhgap12,Gdpgp1,Wnt5a,Sp8,Opa3,Flnc,Socs6,Rims3,Mtus2,Sox6,2810021J22Rik,Septin11,Bcl9l,Helz,Btbd3,Atrnl1,Notch2,Mpp5,Pappa,Lcorl,Ap…	0.397638	0.0170263	0.450177	0.0429944	0.00363655	1.32898
mmu-miR-32-5p	95	381	Ttc3	Klf6,Ell2,Eif2b2,Zmynd8,Wrnip1,Hmgcr,Oxr1,Iws1,Tcerg1,Smad2,Banp,Nifk,Rbbp5,Ralgps2,Csde1,Tpm3,Tspan5,Trp53inp1,Reck,Eps15,Bag3,Ets1,Ctnnd1,Fam126b,Ubn2,Rgs8,Emc1,Zfhx3,Morc3,Pigk,Lhx9,Rfx3,Mboat1,Snx13,Msantd2,Cdc37l1,Eif5,Senp8,Abi2,Urgcp,Kcns3,Ccr2,Atp7a,Tmem229b,Rnf152,Fancm,Mosmo,Pcgf5,Wnt5a,Tcf4,Adam10,Elmo1,2810021J22Rik,Rnf150,Elk4,Armcx3,Edem1,Pde1a,Scrn3,Rfx7,Cnep1r1,Golm1,Ino80d,Zfp970…	0.452381	0.0160148	0.975215	0.0384421	0.000573495	1.40283
mmu-miR-320-3p	1339	870	Pcbp3	Gmpr,Cdh1,Galnt1,Oxa1l,Luzp1,Pcbp3,Agpat3,Sp1,Zmat2,Mrpl10,Hoxc5,Pwp1,Fbxo7,Clpb,Aif1l,Ift46,Celf2,Sf3a1,Ppard,Tmem161a,Fam32a,Foxj2,Cacnb3,Nosip,Tpm4,Cp,Mxi1,Farsa,Ssbp2,Cdip1,Cacna1e,Psap,Plxna3,Wars2,Dnajb11,Wwox,Eif2b2,Traf6,U2af2,Kdm5a,Prdx2,Asf1b,Trim28,Pan2,Ctcf,Vps54,Ctsb,Pfdn2,Nsmf,Eif1b,Cav1,Arpp19,Zmiz1,Hmgcll1,Phox2a,Prpf31,Gabpa,Ap1b1,Zfp212,Repin1,Pttg1ip,Syn2,Mrtfb,Ubp1,Nxf1,Ifi35,…	0.383998	0.225725	0.166414	0.90086	5.40539e-06	1.15479
mmu-miR-320-5p	1112	870	Pcbp3	Hoxb9,Klf6,Tbx4,Acsl6,Mnt,Comt,Pdgfra,Acvrl1,Acvr1b,C1d,Gm2a,Tpd52l2,Gnb1l,Zfp276,Pcbp3,Araf,Calm1,Vps50,Cct3,Mef2d,Snd1,Jup,Map3k3,Acp2,Sf3a1,Baz1b,Kdelr1,Map2k7,Cdkn1b,Fam32a,Dvl3,Ogdh,Aak1,Brd4,Mmd,Cdip1,Angptl2,Cacna1e,Hira,Mcoln1,Eif2b2,Hdgf,Celf1,Mef2c,Cs,Shpk,Naa60,Elovl1,Pfdn2,Ubtf,Runx1t1,Gtf2h1,Clic1,Lsm2,Tgfbr1,Cav1,Hnrnpa0,Hmgcll1,Phox2a,Elk3,Nutf2,Rassf1,Nxf1,Acad9,Tmem167,Chp1,Wdfy2…	0.386648	0.187458	0.214466	0.786545	0.000152796	1.14474
mmu-miR-322-3p	235	381	Ttc3	Agpat3,Fbxo7,Fam32a,Homer3,Aak1,Ssbp2,Arpc2,Usp19,Hnrnpa0,Snrpb2,Syngr1,Efr3a,Steap2,Frk,Ikbip,Cpm,D10Wsu102e,Myt1l,Ppp2r5e,Med10,Elovl7,Erbin,Extl3,Gpr180,Mtdh,Oxr1,Srebf2,Pak2,Eif4a2,Slc4a8,Rpp14,Map2,Usp49,Lbh,Mapre2,Smad2,Atl3,Atp5a1,Clns1a,Tnrc6c,Nrp2,Kifap3,Ralgps2,Slx4ip,Knl1,Mapre1,Ints12,Rfx5,Col24a1,Ccne2,Tmem68,Faxc,Pnisr,Rngtt,Ssbp3,Epb41,Ppp2r2c,Ran,Brap,Tmem106b,Gfpt1,Sspn,Etnk1,Pgp…	0.431985	0.0396156	0.905412	0.115326	6.88767e-07	1.37871
mmu-miR-322-5p	322	248	Celf2	Mnt,Add1,Stk38l,Celf2,Sf3a1,Def6,Efna2,Foxj2,Hira,Gab2,Pcdhac1,Tgfbr1,Prpf31,Bcl2l13,Ubp1,Tjap1,Hps5,Efr3a,Fam163a,Atp6v0e,Ube2a,Pds5b,Aldoc,Mafk,Pmp22,Vezf1,Mief2,Irf1,Rnf145,Mknk1,Lims1,Xpo1,Mfap3,Rnf144a,Six6,Snapc1,Irf4,Dek,Ippk,Nkiras1,Glud1,Gsk3b,Usp25,Eif4a2,Ivns1abp,Rpp14,Med20,Spast,Mtpap,Riok3,Dcp2,Smad2,Gnaq,Prpf19,Zfand5,Ppp6r3,Rabgef1,Hdhd2,Paip1,Mkln1,Eya1,Inpp4a,Slc35f5,Tfcp2l1,Tme…	0.440492	0.0542819	0.94436	0.16262	0.00185786	1.20867
mmu-miR-323-3p	263	379	Lcorl	Sp1,Acp2,Tiam1,Cdk12,Celf1,Mob1b,Ubtf,Zmiz1,Rassf1,Acad9,Pigl,Ppp1cb,Steap2,Srsf6,Rbfox3,Dbndd2,Mlx,Myh10,Irf1,Bcl2l11,Rnf145,Dvl2,Zkscan1,Sema6a,D10Wsu102e,Mfap3,Sdc1,Klf11,Pafah1b1,Mfsd11,Amer2,Mtmr6,Ywhaz,Tef,1810013L24Rik,Gsk3b,Ivns1abp,Lbh,Wdr33,Smad2,St8sia3,Il33,Sfxn2,Trub1,Limd1,Tnrc6c,Lypla1,Cers6,Katnbl1,Arfgap2,Rtf1,Fbln7,Ptpn1,Gstcd,Ubxn2b,Pnisr,Ugcg,Snx30,Mier1,Lrrc47,Fosl2,Pi4k2b,Ub…	0.414826	0.0443358	0.762772	0.129995	0.000923015	1.24407
mmu-miR-323-5p	587	373	Pum2	Ncs1,Trim25,Comt,Ocrl,Usf1,Vps50,Smg5,Aif1l,Ykt6,Efna2,Cdk12,Ogdh,Mxi1,Mapk14,Hmox1,Mef2c,Bloc1s6,Ncoa2,Gtf2h1,M6pr,Cav1,Dnajb6,Ubp1,Nxf1,Retn,Slc39a1,Mocs2,Steap2,Anp32e,Zfp207,Ctsa,Nkiras2,Mafk,Pmp22,Zcchc10,Bcl2l11,Zkscan1,Lims1,Zwint,Sgk1,Hbs1l,Stx7,Wdr82,Asb3,Havcr2,Bzw2,Stxbp4,Sypl,Sdc1,Pum2,Cenpo,Snx11,Elovl7,Tasor,Cab39l,Scara5,Slc39a14,Bcl2l2,Pabpn1,Retreg1,Ywhaz,Ebag9,Tef,Deptor,Samm50,…	0.394224	0.0989548	0.364694	0.339403	0.0209035	1.1122
mmu-miR-324-3p	977	332	Lingo2	Mnt,Rdx,Myo18a,Oxa1l,Zfp276,Agpat3,Mef2d,Stk38l,Chordc1,Pwp1,Ap4e1,Ift46,Bbc3,Sf3a1,Baz1b,Foxj2,Ogdh,Pcdhgb6,Ier3,Rnf215,Mmd,Ikbkg,Wwox,Mapk14,Ldha,Prdx2,Cs,Naa60,Atp6v1b2,Elovl1,Ubtf,Mettl1,Sod2,Clic1,Id3,Nutf2,Gabpa,Ap1b1,Bcl2l13,Syn2,Rnmt,Mrtfb,Wdr77,Mettl16,Zmiz2,Retn,Tvp23b,Chfr,Tlk2,Arnt,Wasf3,Aldoc,Arl5b,Dbndd2,Ift52,Zmynd8,Pick1,Ywhab,Kansl1,Dlg4,Mief2,Cbx1,Ap2b1,Ndel1,Irf1,Atp6ap1,Bcl2l1…	0.409472	0.1647	0.681335	0.677795	0.000170796	1.14439
mmu-miR-324-5p	800	460	Snd1	Klf6,Tbrg4,Pdgfra,Sox9,Gm2a,Tpd52l2,Oxa1l,Agpat3,Sp1,Snd1,Stk38l,Ap4e1,Ppard,Hltf,Map2k7,Ogdh,Nosip,Aven,Gys1,Kpna1,Ikbkg,Prdx2,Celf1,Mef2c,Ampd3,Ctsb,Crkl,Pdk1,Cdt1,Qrich1,Usp19,Sod2,Ap2m1,Neu1,Tgfbr1,Ubp1,Tusc2,Glis2,Ankrd52,Nipsnap3b,Atp6v0e,Steap2,Castor2,Srsf6,Rhbdl3,Pgs1,Dbndd2,Zmynd8,Mafk,Zcchc10,Sparc,Septin9,Mfsd3,Zkscan1,Sec63,Ddit4,Apc2,Frs2,Rab36,Sumo3,Mapk9,Jade2,Havcr2,Slu7,Sdc1,Pum…	0.389294	0.134862	0.265048	0.523268	0.00476617	1.11405
mmu-miR-325-3p	318	460	Snd1	Smg5,Mef2d,Snd1,Tmem39a,Efna2,Celf1,Ampd3,Dnajb6,Mrtfb,Ubp1,Tmem167,Hps5,Prrt1,Castor2,H3f3b,Rab5a,Dvl2,Zkscan1,Lims1,Hbs1l,Cpm,Stxbp4,Cmpk2,Taf15,Lig3,Snx11,Id4,Zfp346,Med10,Scara5,Trim35,Pabpn1,Rad1,Mtdh,Samm50,Il1rap,Pak2,Fyttd1,Ripply3,Cdkn1a,Agap3,Yipf4,Kcnc1,Riok3,Atl3,Sfxn2,Casp7,Paip1,Bach1,Gdap1,Tfap2b,Agap1,Sec16b,Nek2,Tsc1,Ccdc34,Knl1,Kif3b,Zmat3,Naa15,Dnajb4,Ndufaf4,Snx30,Eps15,Ssbp3,…	0.388278	0.0536076	0.244815	0.158827	0.0333352	1.13052
mmu-miR-325-5p	747	379	Lcorl	Klf6,Ncs1,Dbt,Pdgfra,Rdx,Sh3bp1,Usf1,Mef2d,Jup,Aif1l,Tmem161a,Tle5,Snrpd1,Cse1l,Fam32a,Ier3,Aak1,Kpna1,Ikbkg,Wwox,Eif2b2,Ufd1,Prkaca,Celf1,Atp6v1b2,Usp19,Neu1,Tgfbr1,Cav1,Arpp19,Elk3,Pttg1ip,Mrtfb,Syngr1,Kif11,Zmiz2,Zkscan17,Pigl,Ankrd52,Pkd2l2,Tlk2,Casd1,Mocs2,Steap2,Hal,Ube2a,Pds5b,H3f3b,Arl5b,Rhot1,Rhbdl3,Dbndd2,Ctsa,Mafk,Ndel1,Bcl2l11,Rnf145,Plscr3,Zkscan1,Frk,Cd164,Ccn2,Eya3,Sar1a,D10Wsu102e…	0.396286	0.125927	0.419828	0.47648	0.00250246	1.13573
mmu-miR-326-3p	1130	870	Pcbp3	Ncs1,Trim25,Mnt,Sox9,C1d,Nsun5,Heatr6,Add1,Luzp1,Pcbp3,Ocrl,Calm1,Agpat3,Sp1,Zmat2,Clpb,Aif1l,Map3k3,Ift46,Acp2,Celf2,Tgfb1,Map2k7,Grk5,Pcdhgb6,Ier3,Rnf215,Aak1,Ikbkg,Wars2,Lpcat3,Gab2,Arhgef18,Rfx1,Por,Mef2c,Cs,Ncoa2,Napa,Vps54,Elovl1,Stimate,Ubtf,Neu1,Tgfbr1,Cav1,Hmgcll1,Fut1,Mrtfb,Ubp1,Wdr77,Acad9,Tmem167,Pten,Rnf168,Pigl,Ankrd52,Surf2,Tlk2,Slc39a1,Arnt,Mocs2,Steap2,Plpp1,Srsf6,Igfbp4,Rhot1,Db…	0.384092	0.190492	0.167425	0.797167	8.18543e-06	1.1679
mmu-miR-326-5p	1109	870	Pcbp3	Hoxb9,Fer,Dazap2,Mkrn2,Acvrl1,Gm2a,Tpd52l2,Gnb1l,Nsun5,Add1,Grk6,Pcbp3,Usf1,Sp1,Smg5,Mef2d,Afg3l1,Def8,Stk38l,Hoxc5,Clpb,Aif1l,Ift46,Sdf2,Acp2,Celf2,Plaur,Baz1b,Ap1m1,Ogdh,Aak1,Brd4,Mxi1,Kpna1,Cdip1,Angptl2,Plxna3,Phb2,Lpcat3,Dnajb11,Traf6,U2af2,Ldha,Chd5,Ufd1,Asf1b,Celf1,Mef2c,Ampd3,Napa,Ctsb,Zbtb17,Arpc2,Ubtf,Tgfbr1,Elk3,Rnmt,Ubp1,Tusc2,Fads1,Tmem167,Zkscan17,Rnf170,Clip3,Rnf168,Pkd2l2,Mocs2,St…	0.370407	0.186952	0.0349014	0.782752	0.00359821	1.1061
mmu-miR-327	1229	454	Tenm3	Hoxb9,Cdh1,Dazap2,Acvr1b,Gnb1l,Ilf2,Luzp1,Cnnm3,Uhrf1,Sp1,Zmat2,Hoxc8,Fbxo7,Clpb,Celf2,Vrk3,Fam32a,Foxj2,Nosip,Tpm4,Aak1,Cp,Kpna1,Ssbp2,Gab2,Wwox,Hdgf,Ufd1,Rfx1,Dnajb1,Celf1,Naa60,Napa,Ubtf,Sod2,Ap2m1,Pcdhac1,M6pr,Gtpbp3,Tgfbr1,Cav1,Twist2,Ubqln4,Gabpa,Pttg1ip,Syn2,Rnmt,Eng,Mrtfb,Ubp1,Nxf1,2610507B11Rik,Sugp1,Tjap1,Retn,Fnbp4,Pten,Tnfaip8l2,Ankrd52,Slc39a1,Prrt1,Fam163a,Steap2,Ppil4,Pds5b,Ttll1,C…	0.397606	0.207181	0.448154	0.858877	2.62283e-09	1.21786
mmu-miR-328-3p	1059	373	Pum2	Trim25,Mnt,Acvrl1,Myo18a,Txnrd3,Tpd52l2,Oxa1l,Grk6,Luzp1,Ocrl,Agpat3,Zmat2,Mef2d,Mrpl10,Def8,Hoxc5,Aif1l,Acp2,Celf2,Ppard,Ykt6,Baz1b,Kdelr1,Map2k7,Cdkn1b,Ogdh,Rnf215,Aak1,Cp,Psap,Ikbkg,Wars2,Lpcat3,Wwox,Mapk14,Chd5,Trp53,Cic,Prkaca,Dnajb1,Celf1,Mef2c,Ctr9,Ampd3,Smpd4,Naa60,Vps54,Mob1b,Atp6v1b2,Nectin4,Pfdn2,Nsmf,Pdk1,Ubtf,Lsm2,Rhoa,Cers4,Elk3,Nutf2,Syn2,Mrtfb,Rnf170,Slc39a1,Arnt,Mocs2,Ppil4,Casto…	0.380525	0.178523	0.123925	0.745321	0.00943989	1.09971
mmu-miR-328-5p	1392	379	Lcorl	Klf6,Acsl6,Gmpr,Acvrl1,C1d,Tpd52l2,Dbh,Nsun5,Grk6,Luzp1,Ocrl,Usf1,Zmat2,Afg3l1,Clpb,Map3k3,Ap4e1,Rhoc,Hltf,Tiam1,Chaf1a,Map2k7,Rab8a,Fam32a,Foxj2,Homer3,Cp,Farsa,Gstm5,Angptl2,Psap,Wars2,Gab2,Pnpla6,Traf6,Kdm5a,Dnajb1,Celf1,Igf1r,Mef2c,Ctr9,Ampd3,Bloc1s6,Napa,Ctsb,Atp6v1b2,Nectin4,Ubtf,Ap2m1,M6pr,Tgfbr1,Arpp19,Twist2,Hnrnpa0,Hmgcll1,Cers4,Nutf2,Gabpa,Syn2,Mrtfb,Nxf1,Fads1,Adam19,Tmem167,Zkscan17,…	0.364875	0.234659	0.0177036	0.915276	0.000620639	1.11069
mmu-miR-329-3p	548	379	Lcorl	Klf6,Dazap2,Acvr1b,Gm2a,Mef2d,Acp2,Map2k7,Fam32a,Cnot11,Foxj2,Plag1,Cacnb3,Mxi1,Ikbkg,Eif2b2,Kdm5a,Nsmf,Pcdhac1,Tgfbr1,Hnrnpa0,Prpf31,Ap1b1,Rnmt,Mrtfb,Syngr1,P4ha1,Tmem167,Zmiz2,Rnf168,Pigl,E2f4,Arnt,Steap2,Lonrf3,Nkap,Dbndd2,Crk,Uchl5,Dlg4,Pank3,Strn4,Bcl2l11,Zkscan1,Lrp11,Sec63,Kitl,Frs2,Cpm,Bzw2,Hs1bp3,Nrcam,Timm22,Mnat1,Ylpm1,Evl,Ippk,Sfxn1,Dhfr,Eaf1,Cab39l,Rad1,Adsl,Tab1,Arc,Snap29,Lrch3,Gsk…	0.421538	0.0923803	0.835104	0.310066	0.000229338	1.19675
mmu-miR-329-5p	1150	381	Ttc3	Hoxb9,Dbt,Acvr1b,Rdx,C1d,Gm2a,Tpd52l2,Heatr6,Luzp1,Poldip2,Calm1,Agpat3,Zmat2,Mef2d,Tubb6,Def8,Jup,Stk38l,Hoxc5,Pwp1,Map3k3,Ift46,Celf2,Plaur,Ranbp3,Kdelr1,Rab8a,Cnot11,Dvl3,Rnf215,Cp,Mxi1,Ppfia3,Kpna1,Map3k11,Ikbkg,Wars2,Gab2,Wwox,Traf6,Ufd1,Celf1,Mef2c,Cs,Ncoa2,Ctsb,Crkl,Nsmf,Pdk1,Ubtf,Sod2,Ap2m1,Hmgcll1,Elk3,Pttg1ip,Mrtfb,Snap47,Tusc2,Nxf1,2610507B11Rik,AI597479,Adam19,Tjap1,Ehmt2,Clip3,Chp1,P…	0.378041	0.193864	0.0930703	0.817653	6.98077e-05	1.14373
mmu-miR-33-3p	382	228	Zbtb20	Hoxb9,Nsun5,Araf,Ocrl,Mrpl10,Def8,Fbxo7,Clpb,Ift46,Cse1l,Ykt6,Map2k7,Traf6,Lbr,Kdm5a,Celf1,Mef2c,Shpk,Mob1b,Stimate,Sod2,Arpp19,Dnajb6,Mrtfb,Wdr77,Tmem167,Ankrd52,Pds5b,Aldoc,Crk,Mafk,Kansl1,Ndel1,Clvs2,Sumo3,Rock2,Gna13,Klhl29,Rnf144a,Polr2h,Vrk1,Pcnx,Zcchc9,Rnase4,Cab39l,Mtmr6,Spata13,Rad1,Mtdh,Fzd6,Bcl6,Mapk1,Med20,Pim1,Rhoq,Kdm4b,Kcnc1,Iws1,Spry4,Dcp2,Smad2,Gm16286,Add3,Trub1,Rabgef1,Dnaaf5,M…	0.401682	0.0643965	0.545271	0.199292	0.000600196	1.21072
mmu-miR-33-5p	393	379	Lcorl	Acsl6,Mnt,Comt,Galnt1,Acvr1b,Tpd52l2,Mef2d,Nom1,Aif1l,Cacnb3,Ogdh,Eif2b2,Kdm5a,Igf1r,Bcas2,Crkl,Runx1t1,Qrich1,Tgfbr1,Cav1,Elk3,Siglecf,Rnf168,Tlk2,Gadd45b,Srsf6,Arl5b,Crk,Kansl1,Frk,Lims1,Kitl,Tcp11l2,Sar1a,Pwwp3a,Canx,Ppp4r3b,Laptm4a,Nrcam,Ube2g1,Mfsd11,Hif1a,Entpd5,Dhfr,Atxn7,Samd8,Loxl2,Ttc33,Adsl,Fam118a,Mpv17l,Mapk1,Cxadr,Rps6ka2,Pde10a,Enpp5,Usp49,Bin1,Riok3,Pmaip1,Pdgfrb,Fen1,Il33,Tnks2,J…	0.400612	0.0662508	0.517451	0.20435	1.27156e-07	1.32766
mmu-miR-330-3p	1071	379	Lcorl	Hoxb9,Tbx2,Tbx4,Galnt1,Rdx,Heatr6,Zfp276,Ocrl,Agpat3,Sp1,Vps50,Mef2d,Ell2,Chordc1,Fbxo7,Esam,Ap4e1,Cse1l,Ykt6,Tmem39a,Cdk12,Dvl3,Tpm4,Pcdhgb6,Aak1,Ssbp2,Cdip1,Hira,Ikbkg,Wars2,Lbr,U2af2,Prdx2,Trp53,Asf1b,Ctcf,Bloc1s6,Naa60,Ctsb,Zbtb17,Arpc2,Ubtf,Pcdhac1,M6pr,Tgfbr1,Arpp19,Mid1ip1,Snrpb2,Elk3,Fut1,Dnajb6,Gabpa,Syn2,Mrtfb,Ppp2cb,Ubp1,AI597479,Tmem167,Chp1,Ankrd52,Tbp,Gdi1,Anp32e,Ube2a,Cd274,Cul4a,T…	0.400524	0.180546	0.515427	0.754932	2.61738e-07	1.19424
mmu-miR-330-5p	1182	460	Snd1	Hoxb9,Klf6,Ncs1,Mnt,Cdh1,Acvrl1,Acvr1b,Ddx3x,Gnb1l,Nsun5,Heatr6,Luzp1,Agpat3,Snd1,Afg3l1,Hoxc8,Clpb,Map3k3,Ift46,Celf2,Sf3a1,Ppard,Hltf,Kdelr1,Il17ra,Map2k7,Ap2a2,Fam32a,Stk11,Dvl3,Cacnb3,Ogdh,Mxi1,Kpna1,Ikbkg,Wars2,Dnajb11,Gab2,Prdx2,Dnajb1,Celf1,Mef2c,Cs,Pfdn2,Nsmf,Stimate,Ubtf,Mettl1,Neu1,Gtpbp3,Tgfbr1,Cav1,Fut1,Gabpa,Pttg1ip,Mrtfb,Ubp1,2610507B11Rik,Fads1,Sugp1,Tmem167,Arih2,Tnfaip8l2,Pigl,Gl…	0.375119	0.199258	0.066262	0.840162	1.35872e-06	1.18254
mmu-miR-331-3p	1011	460	Snd1	Trim25,Comt,Ccm2,Pdgfra,Sox9,Rdx,Tpd52l2,Gnb1l,Luzp1,Calm1,Usf1,Sp1,Pfdn5,Zmat2,Snd1,Hoxc10,Hoxc5,Ap4e1,Ift46,Sf3a1,Rhoc,Kdelr1,Tmem39a,Ap1m1,Fam32a,Aak1,Mxi1,Cacna1e,Ikbkg,Wars2,Lpcat3,Gab2,Wwox,Mapk14,Chd5,Prdx2,Cic,Prkaca,Dnajb1,Igf1r,Mef2c,Cs,Smpd4,Naa60,Mob1b,Nsmf,Pdk1,Ubtf,Gtf2h1,Mettl1,Sod2,Pcdhac1,Ppp2r1a,Cav1,Elk3,Gabpa,Bcl2l13,Syn2,Rnmt,Syngr1,Acad9,Retn,Chp1,Ankrd52,Fam163a,Anp32e,Srsf…	0.379078	0.170432	0.10521	0.701062	7.05383e-06	1.17647
mmu-miR-331-5p	1055	460	Snd1	Mnt,Comt,Tbrg4,Pdgfra,Calm1,Sp1,Pfdn5,Smg5,Mef2d,Snd1,Jup,Stk38l,Hoxc8,Hoxc5,Ift46,Rab34,Acp2,Celf2,Def6,Ranbp3,Nosip,Tpm4,Map3k11,Cdip1,Hira,Psap,Wars2,Dnajb11,Pnpla6,Prdx2,Celf1,Mef2c,Smpd4,Ctsb,Mob1b,Stimate,Ubtf,Mettl1,Tgfbr1,Hnrnpa0,Cers4,Nutf2,Bcl2l13,Syn2,Eng,Mrtfb,Ppp2cb,Wdr77,Fgfrl1,Pten,Ankrd52,E2f4,Slc39a1,Mocs2,Steap2,Capza2,Castor2,Cul4a,Zfp207,Igfbp4,Slc35c2,Dbndd2,Ctsa,Mybl2,Pmp22,…	0.389299	0.177849	0.265554	0.742539	2.01563e-07	1.20823
mmu-miR-335-3p	209	454	Tenm3	Luzp1,Ift46,Tiam1,Cacnb3,Ampd3,Atp6v1b2,P4ha1,Zmiz2,Arih2,Lonrf3,Sema6a,Kitl,Ccn2,Nmt1,Entpd5,Sfxn1,Mrpl57,Spata13,Scara5,Rhobtb2,Ank,Apobec3,Srebf2,Camk2a,Prpf19,Apba1,Casp7,Nrp1,Xiap,Plekhb2,Ralgps2,Gpd2,Src,Dnajb4,Lrp8,Hp1bp3,Ptp4a2,Epb41,Klhl7,Ppp2r2c,Aff1,Cald1,Aebp2,Golt1b,Stim1,Tub,Rps6ka3,Slit2,Irf2,Ap1g1,Has3,Gcnt3,Hmg20a,Tfdp2,Arpp21,Bivm,Ccdc93,Coil,Gadd45gip1,Dlx1,Phf20,Rnf44,Dennd6a,…	0.423935	0.0352326	0.853313	0.0981285	0.0106878	1.20671
mmu-miR-335-5p	36	111	Azin1	C1d,Plaur,Sod2,Suz12,Sec63,Stx7,Stx8,Irf4,Rabl3,Clns1a,Cln8,Pcmtd2,Atp11b,Agpat5,Dock4,Daglb,Irgq,Zfp518a,Il1rl1,Zscan12,Atf2,Rbm12b2,Azin1,Rbm47,Homer2,Zfp354a,Chml,Ube3a,Lrrc8b,Tnip3,Plxna4,Prdm10,Fam160a2,Cyb5d2,Slc39a7,Hnrnpd	0.529412	0.00606878	0.999494	0.0121396	0.467006	1.022
mmu-miR-337-3p	495	319	Ank2	Cdh1,Gnb1l,Add1,Grk6,Luzp1,Calm1,Jup,Aif1l,Uba1,Ift46,Rhoc,Ykt6,Plag1,Rnf215,Cnn2,Igf1r,Mef2c,Ampd3,Napa,Vps54,Elovl1,Cav1,Gabpa,Pttg1ip,Tjap1,Tmem167,Kif11,Zmiz2,Pigl,Arnt,Steap2,Rbfox3,Crk,Irf1,Scml2,Bcl2l11,Lims1,Kitl,Cpm,D10Wsu102e,Adarb1,Canx,Ppp4r3b,Cmpk2,Dnmt3a,Pafah1b1,Timm22,Per1,Nmt1,Ylpm1,Id4,Nqo2,F2rl2,Dimt1,Dhfr,Glud1,Glt8d1,Med4,Spry2,Laptm4b,Fzd6,Mief1,Parvb,Mapk8ip2,Mapk1,St6gal1,…	0.39759	0.0834457	0.447142	0.27567	0.00139483	1.17385
mmu-miR-337-5p	895	458	Rev3l	Klf6,Trim25,Rdx,Tpd52l2,Heatr6,Cnnm3,Agpat3,Def8,Jup,Hoxc10,Ppard,Tiam1,Map2k7,Ap1m1,Mxi1,Kpna1,Psap,Traf6,Celf1,Igf1r,Bcas2,Napa,Ctsb,Crkl,Atp6v1b2,Gvin1,Stimate,Qrich1,Eif1b,Cav1,Twist2,Hmgcll1,Cers4,Elk3,Nutf2,Gabpa,Syn2,Mrtfb,Ubp1,Tmem167,Zkscan17,Pigl,E2f4,Ppp1cb,Efr3a,Arnt,Steap2,Capza2,Plpp1,Lonrf3,Pds5b,H3f3b,Slc12a7,Crk,Mlx,H2bc4,Mafk,Stk4,Vezf1,Kansl1,Rpain,Pank3,Mrpl45,Bcl2l11,Rnf145,T…	0.419007	0.150877	0.81133	0.607739	2.53484e-06	1.19953
mmu-miR-338-3p	431	373	Pum2	Gmpr,Mnt,Galnt1,Gm2a,Luzp1,Vwa5a,Nom1,Fbxo7,Clpb,Cdip1,Traf6,Lbr,Celf1,Cs,Mob1b,Gtf2h1,Tgfbr1,Arpp19,Hnrnpa0,Repin1,Pttg1ip,P4ha1,Fads1,Tmem167,Tnfaip8l2,Pds5b,Stk4,Vezf1,Phf23,Sparc,Mief2,Pank3,P4ha2,Dalrd3,Lims1,Frs2,Cpm,Asb3,Adcy1,Stxbp4,Pum2,Dnajc27,Ube2g1,Stx8,Snapc1,Wdr37,Fos,Yy1,Nqo2,Elovl7,Erbin,Samd8,Eaf1,Dcp1a,Trim35,Slc39a14,Dnajc3,Mtdh,Myc,Rbx1,Tomm22,Parvg,Aco2,Slc35a5,Mpv17l,Snap29,…	0.401304	0.0726568	0.535154	0.233687	4.79954e-09	1.3503
mmu-miR-338-5p	456	350	Chn1	Pdgfra,Acvrl1,Myo18a,Tpd52l2,Sp1,Stk38l,Blvra,Acp2,Ppard,Plag1,Pcdhgb6,Homer3,Lpcat3,Celf1,Zbtb17,Pfdn2,Nsmf,Ubtf,Runx1t1,Gtf2h1,Pcdhac1,0610009B22Rik,Zmiz1,Nutf2,Rnmt,Mrtfb,Tmem167,Pten,Efr3a,Clpx,Hivep2,Anp32e,Pds5b,Phf23,Cbx1,Frk,Ikbip,Apc2,Rab1a,Wdr82,Asb3,Med7,Adcy1,Sap30l,Stxbp4,Nampt,Cenpo,Dnmt3a,Pimreg,Tmx1,Zfp346,Samd8,Ccdc25,Loxl2,Khnyn,Rad1,Deptor,Fam118a,Mpv17l,Bfar,Hes7,Yipf4,Telo2,K…	0.397906	0.0768712	0.459282	0.249874	0.00032053	1.2105
mmu-miR-339-3p	682	324	Bbx	Ncs1,Galnt1,Acvrl1,Acvr1b,Tpd52l2,Luzp1,Calm1,Agpat3,Aif1l,Ap4e1,Celf2,Sf3a1,Ppard,Ranbp3,Foxj2,Plag1,Homer3,Aven,Ssbp2,Ufd1,Celf1,Bloc1s6,Naa60,Srm,Tgfbr1,Hmgcll1,Gabpa,Syn2,Ubp1,Adam19,Zmiz2,Gadd45b,Slc39a1,Mocs2,Pds5b,Casc3,Aldoc,Atad5,Slc35c2,Ift52,Zmynd8,Pick1,Ywhab,Vezf1,Dusp14,Irf1,Med8,Bcl2l11,Mknk1,Tube1,Kitl,Stx7,Sar1a,Rab1a,Frs2,Txnrd1,D10Wsu102e,Sumo3,Bzw2,Stxbp4,Sypl,Nrcam,Cenpo,Dnmt…	0.4	0.11497	0.505311	0.419069	2.07384e-05	1.19355
mmu-miR-339-5p	1164	379	Lcorl	Tbx4,Mnt,Comt,Dazap2,Rdx,Heatr6,Araf,Agpat3,Sp1,Mef2d,Mrpl10,Afg3l1,Jup,Stk38l,Fbxo7,Aif1l,Ap4e1,Celf2,Ykt6,Kdelr1,Cdkn1b,Efna2,Dvl3,Plag1,Aven,Mapk14,Kdm5a,Ufd1,Cic,Prkaca,Asf1b,Mef2c,Shpk,Naa60,Vps54,Crkl,Zbtb17,Ubtf,Runx1t1,Mettl1,Lsm2,Tgfbr1,Hnrnpa0,Cers4,Mta1,Rnmt,Mrtfb,P4ha1,Ubp1,Nxf1,AI597479,Acad9,Tjap1,Tmem167,Zmiz2,Tnfaip8l2,Rnf170,Pigl,Hps5,Surf2,Gata2,Cd83,Arnt,Steap2,Castor2,Nelfcd,C…	0.400826	0.196224	0.522003	0.827264	6.02903e-07	1.18437
mmu-miR-340-3p	301	350	Chn1	Mnt,Galnt1,Vps50,Celf2,Kpna1,Sin3b,Plod3,Igf1r,Ncoa2,Vps54,Gvin1,Tgfbr1,Tnfaip8l2,Rbfox3,Rhot1,Gle1,Wasf1,Lims1,Dusp6,Hbs1l,Eya3,Ddit4,Wdr82,Cnot8,Ube2g1,Timm9,Wdr37,Entpd5,Aopep,Elovl7,Nkiras1,Cab39l,Mtmr6,Tsc22d1,Adsl,Usp49,Luc7l,Mapre2,Tapbp,Fen1,Aldh18a1,Add3,Mob4,Imp4,Pnkd,Agap1,Mllt10,Traf1,Ube2e3,Cers6,Slx4ip,Atrn,Zdbf2,Ppm1l,Csde1,Eif4e,Rragd,Epha7,Tmem38b,Glipr2,Mier1,Mycbp,Phc2,Fosl2,Kc…	0.398148	0.0507417	0.465099	0.148963	3.94601e-06	1.32252
mmu-miR-340-5p	47	74	Alkbh5	Lonrf3,Vamp2,Ylpm1,Lipo3,Asb1,Yme1l1,Cnn3,Nfx1,Lrp8,Cald1,Casp2,Smarcad1,Pou2af1,Wipi2,Cacna2d1,Pde4a,Stag1,Aagab,Map7d2,Mitf,Zfhx3,Alkbh5,Zfp281,Pdp1,Flrt3,Mars2,Zfp266,Megf10,Cop1,Trps1,Cntn4,Ntrk2,Pot1b,Smarcc1,Erc2,Arid1b,Tia1,Eif4e2,Uhrf1bp1,Csnk1a1,Slc25a51,Pgap2,Tmem170b,Tbl2,Nr3c2,Mrpl16,Mtbp	0.415929	0.00792313	0.776429	0.0161861	0.116597	1.19707
mmu-miR-341-3p	312	324	Bbx	Klf6,Dazap2,Acvr1b,C1d,Sp1,Plaur,Kdelr1,Fam32a,Tpm4,Mxi1,Ppfia3,Mcoln1,Hmox1,Cic,Celf1,Mob1b,Zdhhc24,Ubtf,Elk3,Mrtfb,Adam19,Cd274,H3f3b,Myh10,Adat2,Ccdc59,Eya3,Sar1a,Pofut2,Gna13,Pfas,Psma6,Atl1,Nqo2,Zfp346,Ap3b1,Thrb,Mrpl57,Tsc22d1,Bcl6,Pak2,Gsk3b,St6gal1,Ifnar2,Ube2j2,Rps6ka2,Ccdc178,Riok3,Prrc1,Isoc1,Asb1,Angel2,Pigc,Ralgds,Itgb6,Elf5,Tyro3,Polr3f,Fabp12,Rprd1b,Mfsd1,Tpm3,Khdc4,Tspan5,Eif4e,Ep…	0.399488	0.0525961	0.493171	0.155033	0.00864791	1.18495
mmu-miR-341-5p	375	270	Gnas	Klf6,Tbx4,Txnrd3,Grk6,Agpat3,Jup,Ap4e1,Acp2,Fam32a,Efna2,Aak1,Cdip1,Angptl2,Cnn2,Mef2c,Smpd4,Crkl,Zdhhc24,Ubtf,Zmiz1,Pten,Pkd2l2,Hivep2,Ppil4,Ctsa,Pmp22,Mief2,Ap2b1,Rnf145,Plscr3,Poc1b,Ppa1,Ddit4,Apc2,Cpm,Cox11,Bzw2,Sdc1,Kif3c,Vamp2,Evl,Ptdss1,Zcchc9,Samd8,Nkiras1,Pbrm1,Bcl2l2,Mpv17l,Snap29,Senp2,Cdkn1a,Ube2j2,Agpat4,Spag9,Map3k8,Mapre2,Dcp2,Napg,Rbm22,Cyb5a,Atl3,Casp7,Paip1,Inpp5a,Syngr2,Map3k7c…	0.380325	0.0632165	0.12089	0.194992	0.0303221	1.12332
mmu-miR-342-3p	347	350	Syt1	Ncs1,Pdgfra,Cnnm3,Sp1,Fbxo7,Rab34,Celf2,Sf3a1,Fam32a,Ogdh,Ikbkg,Hmox1,Dnajb1,Bcas2,Nectin4,Runx1t1,Tgfbr1,Dnajb6,Bcl2l13,Wdr77,Tmem167,Pten,Lonrf3,Pds5b,Rhot1,Rhbdl3,Crk,Rnf145,Arid3a,Rhobtb1,Atp2b1,Dusp6,Fgd6,Mapk9,Ube2g1,Timm22,Six6,Yy1,Trim27,Irf4,Nqo2,Sema4d,Emb,Atxn7,Rnaseh2b,Spata13,Hr,Tox4,Bcl2l2,Ivns1abp,Rnf8,Bambi,Tapbp,Impact,Gabbr1,Dcp2,Napg,Zfand5,Apba1,Shisa5,Smad7,Plekhb2,Slc35f5,De…	0.423687	0.0584963	0.85129	0.177289	0.000281879	1.24107
mmu-miR-342-5p	1078	381	Ttc3	Tbx4,Acsl6,Ncs1,Trim25,Cdh1,Dazap2,Sox9,Gm2a,Calm1,Agpat3,Afg3l1,Def8,Clpb,Celf2,Tle5,Tiam1,Fam32a,Grk5,Nosip,Tpm4,As3mt,Aak1,Cp,Ssbp2,Cacna1e,Ikbkg,Lpcat3,Zfp110,Gab2,Wwox,Mapk14,Hdgf,Ufd1,Rfx1,Celf1,Igf1r,Mef2c,Pan2,Ctsb,Crkl,Tgfbr1,Rhoa,Prpf31,Bcl2l13,Syn2,Tmem167,Siglecf,Retn,Zkscan17,Chp1,Glis2,Surf2,Ppp1cb,Gata2,Gadd45b,Cd83,Arnt,Mocs2,Steap2,Anp32e,Castor2,Lonrf3,Ube2a,Cd274,Dnttip1,Ctsa,C…	0.40149	0.181726	0.541224	0.762266	9.93397e-09	1.21957
mmu-miR-343	1081	460	Snd1	Mkrn2,Pdgfra,Gnb1l,Ilf2,Araf,Calm1,Agpat3,Smg5,Snd1,Jup,Hoxc5,Chordc1,Clpb,Uba1,Bbc3,Celf2,Sf3a1,Tmem161a,Kdelr1,Map2k7,Fam32a,Efna2,Ogdh,Homer3,Rnf215,Aak1,Ssbp2,Cdip1,Hira,Ikbkg,Wwox,Kdm5a,Dnajb1,Celf1,Igf1r,Mef2c,Napa,Vps54,Atp6v1b2,Pfdn2,Ubtf,Pcdhac1,Tgfbr1,Rhoa,Cers4,Adam21,Rnmt,Mrtfb,Snap47,Adam19,Acad9,Tmem167,Retn,Hps5,Ankrd52,Pkd2l2,Slc39a1,Arnt,Mocs2,Cers2,Ppil4,Nelfcd,Cul4a,Mlx,Rab5a,P…	0.414335	0.182232	0.756196	0.765048	1.51847e-07	1.20435
mmu-miR-344-3p	421	379	Lcorl	Galnt1,Pdgfra,C1d,Tpd52l2,Luzp1,Calm1,Zmat2,Hoxc5,Uba1,Ift46,Acp2,Celf2,Tiam1,Ykt6,Baz1b,Map2k7,Homer3,Mapk14,Celf1,Igf1r,Crkl,Mob1b,Tgfbr1,Arpp19,Snrpb2,Gabpa,Syn2,Rnmt,Ubp1,Scarf2,Tmem167,Ankrd52,Fam163a,Rbfox3,Suz12,Crk,Dlg4,Myh10,Trip10,Ap4m1,Zwint,Kitl,Sar1a,D10Wsu102e,Slc36a1,Mfap3,Sypl,Smc6,Pafah1b1,Ube2g1,Otub2,Ccdc127,Samd8,Vdac2,Thrb,Zmym2,Amer2,Mtmr6,Gpr180,Khnyn,Rad1,Ank,Srebf2,Rabl3,…	0.406763	0.070971	0.634294	0.224583	0.000112908	1.22685
mmu-miR-344-5p	791	324	Bbx	Hoxb9,Sox9,Grk6,Calm1,Def8,Chordc1,Clpb,Map3k3,Sdf2,Tle5,Kdelr1,Chaf1a,Pcdhgb6,Ikbkg,Lpcat3,Wwox,Cnn2,Dnajb1,Ampd3,Smpd4,Napa,Mob1b,Zdhhc24,Ubtf,Qrich1,Sod2,Gtpbp3,Rhoa,Cers4,Pttg1ip,Syn2,Ubp1,Tvp23b,Glis2,Ankrd52,Tlk2,Fam163a,Cers2,Capza2,Pds5b,Ppfibp1,Aldoc,Arl5b,Cant1,Rhot1,Nkiras2,Gdap1l1,Pick1,Pmp22,Cuedc1,Irf1,P4ha2,Med8,Bcl2l11,Zkscan1,Lrp11,Lims1,Eya3,Sar1a,Havcr2,Ska2,Sypl,Matn3,E2f6,Amz…	0.385666	0.133345	0.19828	0.513657	0.00864791	1.11407
mmu-miR-344b-3p	321	324	Bbx	Galnt1,Pdgfra,C1d,Cnnm3,Calm1,Agpat3,Sp1,Esam,Acp2,Efna2,Rnf215,Aak1,Napa,Ubp1,Acad9,Arih2,Tbp,Srsf6,Aldoc,Crk,Irf1,Trip10,Kitl,Dnajb12,Sumo3,Jade2,Adcy1,Sypl,Gna13,Lig3,Ube2g1,Lrrc59,Mnat1,Cdca7l,Bcl2l2,Deptor,Slc35a5,Atf1,Map2,Slc30a6,Dele1,Prelid3a,Smad2,Napg,Zfand5,Plaat3,Smarcc2,Ric8a,Stx6,Acbd3,Cnih3,Sephs1,Orc4,Lin7c,Galk2,Knl1,Raly,Itch,Rprd1b,P2ry1,Trim33,Tlcd4,Ccne2,Epha7,Pde4b,Lrp8,Pik…	0.409439	0.0541133	0.680324	0.161356	0.000750746	1.22087
mmu-miR-344b-5p	1038	870	Pcbp3	Klf6,Tbx4,Ncs1,Acvr1b,Sox9,Gm2a,Gnb1l,Heatr6,Add1,Pcbp3,Araf,Calm1,Afg3l1,Jup,Stk38l,Hoxc5,Ap4e1,Ift46,Celf2,Sf3a1,Snrpd1,Nosip,Homer3,Ssbp2,Ikbkg,Wars2,Dnajb11,Wwox,Celf1,Smpd4,Naa60,Ctsb,Nsmf,Pdk1,Stimate,Ap2m1,Neu1,Cav1,Rhoa,Id3,Cers4,Prpf31,Gabpa,Syn2,Mrtfb,P4ha1,Tusc2,Rassf1,Tmem167,Kif11,Zmiz2,Zfp273,Tvp23b,Pigl,Glis2,E2f4,Tlk2,Gata2,Anp32e,Plpp1,Cd274,H3f3b,Aldoc,Cant1,Slc35c2,Slc12a7,Ctsa…	0.401547	0.174983	0.542742	0.724836	1.34749e-06	1.18929
mmu-miR-344c-3p	298	379	Lcorl	Stk38l,Fbxo7,Esam,Ift46,Acp2,Tiam1,Cdk12,Brd4,Plxna3,Ufd1,Celf1,Pan2,Crkl,Pdk1,Hnrnpa0,Gabpa,Mrtfb,Acad9,Pten,Pigl,Ankrd52,Capza2,Anp32e,Nkiras2,Zcchc10,Phf23,Rnf145,Ddit4,Adarb1,Slc36a1,Mapk9,Mfap3,Dnajc27,Kif3c,Myt1l,Slc9a3r1,Ppp2r5e,Ippk,Caml,Ccdc127,Vcl,Zmym2,Amer2,Gpr180,Khnyn,Oxr1,L3mbtl2,Bcl6,Ets2,Map2,Usp49,St6gal2,Dctn4,Camk2a,Atl3,Smarca2,Hells,Ccnj,Hdhd2,Usp33,Paip1,Tm9sf2,Syngr2,Mkln1…	0.39418	0.050236	0.363177	0.147699	0.00137472	1.22149
mmu-miR-344c-5p	1284	381	Ttc3	Klf6,Fer,Ncs1,Dbt,Dazap2,Pdgfra,Acvr1b,Rdx,Gm2a,Zfp276,Add1,Cnnm3,Agpat3,Sp1,Smg5,Stk38l,Clpb,Ap4e1,Ift46,Rab34,Celf2,Sf3a1,Plaur,Rhoc,Ppard,Tmem161a,Tiam1,Ykt6,Baz1b,Rab8a,Foxj2,Dvl3,Gars,Pcdhgb6,Cp,Mxi1,Cdip1,Lpcat3,Arhgef18,Mapk14,U2af2,Hmox1,Asf1b,Celf1,Mef2c,Ampd3,Ctcf,Naa60,Ubtf,Neu1,Arpp19,Id3,Phox2a,Snrpb2,Ubqln4,Gabpa,Pttg1ip,Syn2,Rnmt,Mrtfb,Tusc2,Nxf1,Wdr77,AI597479,Tmem167,Zkscan17,Atr…	0.3974	0.216453	0.44259	0.88265	1.21647e-07	1.19145
mmu-miR-344d-1-5p	1110	373	Pum2	Tbx4,Trim25,Dbt,Tbrg4,Gm2a,Txnrd3,Add1,Luzp1,Cnnm3,Agpat3,Ell2,Jup,Hoxc5,Chordc1,Pwp1,Aif1l,Uba1,Ap4e1,Ift46,Sf3a1,Ykt6,Map2k7,Fam32a,Grk5,Gars,Rnf215,Cdip1,Angptl2,Psap,Dnajb11,Arhgef18,Wwox,Mapk14,U2af2,Kdm5a,Prkaca,Igf1r,Mef2c,Ampd3,Ctcf,Smpd4,Mob1b,Pdk1,Stimate,Ubtf,Runx1t1,Usp19,Ppp2r1a,Cav1,Id3,Sertad1,Ubqln4,Gabpa,Pttg1ip,Syn2,Rnmt,Eng,P4ha1,Ubp1,Tusc2,Mettl16,Kdelr3,Kif11,Zkscan17,Srrm3,A…	0.417922	0.187121	0.799697	0.783763	7.62302e-06	1.16462
mmu-miR-344d-2-5p	935	460	Snd1	Klf6,Tbx4,Galnt1,Acvrl1,Txnrd3,Tpd52l2,Ilf2,Luzp1,Cnnm3,Calm1,Agpat3,Snd1,Def8,Stk38l,Ap4e1,Ift46,Tmem161a,Hltf,Ykt6,Cdk12,Foxj2,Tpm4,Pcdhgb6,Brd4,Mmd,Ssbp2,Cdip1,Hira,Wars2,Mapk14,Prdx2,Hmox1,Dnajb1,Celf1,Igf1r,Elovl1,Nectin4,Pfdn2,Zdhhc24,Pdk1,Runx1t1,Mettl1,0610009B22Rik,Id3,Nutf2,Bcl2l13,Syngr1,Rassf1,Siglecf,Pkd2l2,Efr3a,Fam163a,Capza2,Casc3,Psmd11,Nkiras2,Stk4,Zcchc10,Vezf1,Phf23,Ap2b1,Ndel…	0.385885	0.15762	0.201315	0.636065	2.8209e-05	1.1615
mmu-miR-344d-3-5p	992	454	Tenm3	Tbx4,Ncs1,Trim25,Mnt,Rdx,C1d,Gm2a,Gnb1l,Add1,Grk6,Luzp1,Cnnm3,Calm1,Sp1,Hoxc10,Hoxc5,Clpb,Ift46,Bbc3,Acp2,Fam32a,Stk11,Plag1,Ogdh,Aak1,Brd4,Kpna1,Map3k11,Gab2,Arhgef18,Wwox,Traf6,Prdx2,Hmox1,Celf1,Por,Ctcf,Ncoa2,Smpd4,Zdhhc24,Pdk1,Cdt1,Mettl1,M6pr,Arpp19,Zmiz1,Cers4,Gabpa,Mrtfb,Zfp273,Retn,Pten,Rnf170,Hps5,Tlk2,Clpx,Acadsb,Cul4a,Arl5b,Zfp207,Cant1,Slc12a7,Gdap1l1,Mafk,Med1,Stk4,Zcchc10,Kansl1,Drg…	0.408735	0.167229	0.664643	0.68437	3.93365e-08	1.22581
mmu-miR-344d-3p	313	350	Chn1	Calm1,Fbxo7,Ap4e1,Pcdhgb6,Cacna1e,Ikbkg,Gab2,Celf1,Igf1r,Runx1t1,Pcdhac1,Arpp19,Rhoa,Dnajb6,Ubqln4,Syngr1,Tvp23b,Dnttip1,Rab11fip4,Crk,Zkscan1,Zwint,Canx,Gna13,Lig3,Id4,Nqo2,Nkiras1,Capn7,Ccdc25,Trim35,Slc39a14,Bcl2l2,Rad1,Nde1,Gsk3b,Rabl3,Marchf5,Pim1,Caskin1,Tapbp,Spry4,Smad2,Gdap1,Mob4,Rpe,Ctla4,Cd28,Ccnt2,Kifap3,Syt13,Rtf1,Slc20a1,Rprd1b,Ndufb5,Gask1b,Tlcd4,Ddah1,Snx30,Pde4b,Mycbp,Mtf1,Zcchc4…	0.441467	0.0527647	0.947395	0.155792	1.37855e-05	1.2918
mmu-miR-344e-3p	112	180	Brd4	Agpat3,Ap4e1,Tmem39a,Brd4,Acad9,Rbfox3,Trip10,Zkscan1,Wasf1,Stx7,Gnptab,Dnajb12,Ppp2ca,Ccdc127,Atxn7,Parg,Rcbtb1,Amer2,Rabl3,Agpat4,Med20,Ccnj,Trub1,Sacm1l,Ppm1f,Snap23,Stmn2,Rprd1b,Rit1,Epha7,Eps15,A3galt2,Bhlhe40,Ets1,Gcnt3,Wipi2,Lpp,Mylip,Sh3pxd2b,Opa1,Rcc2,Ssx2ip,Tln2,Parp11,Tob1,Hdlbp,Cbfa2t2,Jmjd4,Nceh1,Reep4,Sin3a,Snip1,Pcdhb14,Macir,Mindy4,Wdfy3,Zscan12,Pgm2l1,Lsm14b,Ppp3ca,Golph3,Aff4,Sl…	0.435798	0.0188806	0.926657	0.0483055	0.026279	1.22022
mmu-miR-344e-5p	917	347	Nfat5	Hoxb9,Klf6,Trim25,Pdgfra,Gm2a,Heatr6,Ilf2,Calm1,Agpat3,Sp1,Mrpl10,Hoxc10,Cabin1,Clpb,Uba1,Celf2,Sf3a1,Map2k7,Efna2,Foxj2,Aak1,Brd4,Mxi1,Ikbkg,Gab2,Wwox,Mapk14,Asf1b,Celf1,Igf1r,Napa,Elovl1,Nectin4,Pdk1,Ap2m1,Id3,Phox2a,Gabpa,Bcl2l13,P4ha1,Tusc2,Nxf1,Tmem167,Zkscan17,Glis2,E2f4,Tlk2,Slc39a1,Cd83,Prrt1,Anp32e,Castor2,Lonrf3,H3f3b,Cant1,Slc35c2,Dbndd2,Crk,Mlx,Stk4,Vezf1,Pank3,P4ha2,Atp6ap1,Bcl2l11,Z…	0.382562	0.154585	0.14694	0.622661	2.00427e-06	1.19628
mmu-miR-344f-3p	869	379	Lcorl	Klf6,Trim25,Mnt,Tbrg4,Acvr1b,Zfp276,Add1,Luzp1,Araf,Agpat3,Vps50,Ell2,Jup,Stk38l,Cabin1,Uba1,Ap4e1,Ift46,Fam32a,Ier3,Rnf215,Mxi1,Cdip1,Angptl2,Wars2,Lpcat3,U2af2,Kdm5a,Ctr9,Ampd3,Ctcf,Zdhhc24,Pdk1,Ubtf,Ap2m1,Ap1b1,Bcl2l13,Mrtfb,P4ha1,Tusc2,Acad9,Tmem167,Zmiz2,Glis2,Tlk2,Cd83,Ppil4,Castor2,Cul4a,H3f3b,Casc3,Rbfox3,Cant1,Igfbp4,Nkiras2,Zmynd8,Stk4,Kansl1,G3bp1,Mief2,Cbx1,Septin9,Med8,Bcl2l11,Hars2,…	0.397712	0.146494	0.453212	0.583713	5.19559e-06	1.18837
mmu-miR-344f-5p	1063	460	Snd1	Tbx4,Trim25,Dazap2,Rdx,Grk6,Luzp1,Ocrl,Calm1,Sp1,Smg5,Snd1,Vwa5a,Jup,Stk38l,Fbxo7,Aif1l,Map3k3,Bbc3,Ppard,Baz1b,Kdelr1,Cacnb3,Homer3,Cdip1,Lpcat3,Arhgef18,Traf6,Prdx2,Asf1b,Celf1,Igf1r,Cs,Ampd3,Bloc1s6,Atp6v1b2,Nectin4,Zdhhc24,Gtf2h1,Mettl1,Neu1,Tgfbr1,Arpp19,Prpf31,Ubqln4,Gabpa,Rnmt,Mrtfb,Syngr1,P4ha1,Ubp1,Tusc2,Tjap1,Kif11,Zmiz2,Retn,Tnfaip8l2,Pigl,E2f4,Cers2,Nkap,H3f3b,Aldoc,Nkiras2,Stk4,Vezf1…	0.38114	0.179198	0.130501	0.749874	2.14854e-06	1.18137
mmu-miR-344g-3p	1215	350	Chn1	Klf6,Trim25,Dazap2,Pdgfra,Sox9,Myo18a,Oxa1l,Zfp276,Luzp1,Agpat3,Usf1,Zmat2,Jup,Stk38l,Hoxc5,Clpb,Ap4e1,Ift46,Bbc3,Celf2,Kdelr1,Ap2a2,Fam32a,Stk11,Dvl3,Ogdh,Pcdhgb6,Gys1,Kpna1,Ssbp2,Map3k11,Cdip1,Plxna3,Ikbkg,Traf6,Hdgf,Chd5,Prdx2,Celf1,Mef2c,Cs,Ctcf,Smpd4,Ctsb,Crkl,Atp6v1b2,Elovl1,Zdhhc24,Gvin1,Ubtf,Usp19,Ap2m1,Cav1,Zmiz1,Id3,Mid1ip1,Fut1,Bcl2l13,Repin1,Pttg1ip,P4ha1,Tusc2,Mettl16,Scarf2,Tmem167,…	0.375696	0.204821	0.0713202	0.853819	0.000414185	1.12696
mmu-miR-344g-5p	1215	458	Rev3l	Klf6,Ncs1,Acvrl1,Tpd52l2,Zfp276,Add1,Luzp1,Cnnm3,Calm1,Pfdn5,Smg5,Mef2d,Afg3l1,Def8,Jup,Nom1,Fbxo7,Clpb,Uba1,Esam,Sdf2,Celf2,Sf3a1,Ppard,Cse1l,Ykt6,Ap1m1,Efna2,Cacnb3,Ogdh,Nosip,Pcdhgb6,Aak1,Ssbp2,Cdip1,Cacna1e,Ikbkg,Traf6,Mapk14,Asf1b,Mef2c,Bloc1s6,Smpd4,Naa60,Napa,Ctsb,Arpc2,Nsmf,Mettl1,M6pr,Ppp2r1a,Cav1,Rhoa,Prpf31,Elk3,Syngr1,Rassf1,Wdr77,Zmiz2,Zfp273,Zkscan17,Glis2,E2f4,Tlk2,Fam163a,Arnt,Atp…	0.384372	0.204821	0.172989	0.853819	1.82068e-07	1.19438
mmu-miR-344h-3p	180	217	Pou2f1	Tpd52l2,Hoxc5,Fam32a,Mob1b,Ubp1,Capza2,Trip10,Snrpd3,Kif3c,Stx8,Caml,Dcp1a,Rcbtb1,Amer2,Laptm4b,Ebag9,Apobec3,Zfp263,Wdr33,Trub1,Atp5a1,Adgra1,Tm9sf2,Stmn2,Raly,Dram2,Rit1,Cnn3,Ppp2r2c,Brdt,Uso1,Anapc7,Pan3,Avl9,Smarcad1,Zfp84,Rrm1,Cstf2,Zfp90,Mtmr2,Nectin1,Ets1,Tnrc18,Wdr48,Ctdspl2,Ctnnd1,Letmd1,Rcc2,Ccdc50,Plppr5,Osbpl11,Sh2b3,Trim67,Srxn1,Xpnpep3,C3ar1,Pogz,Cdon,Camk4,Gng12,Cbfa2t2,Wnt4,Zfp410…	0.42654	0.0303439	0.868993	0.0814365	0.11289	1.11176
mmu-miR-344h-5p	917	347	Nfat5	Hoxb9,Klf6,Trim25,Pdgfra,Gm2a,Heatr6,Ilf2,Calm1,Agpat3,Sp1,Mrpl10,Hoxc10,Cabin1,Clpb,Uba1,Celf2,Sf3a1,Map2k7,Efna2,Foxj2,Aak1,Brd4,Mxi1,Ikbkg,Gab2,Wwox,Mapk14,Asf1b,Celf1,Igf1r,Napa,Elovl1,Nectin4,Pdk1,Ap2m1,Id3,Phox2a,Gabpa,Bcl2l13,P4ha1,Tusc2,Nxf1,Tmem167,Zkscan17,Glis2,E2f4,Tlk2,Slc39a1,Cd83,Prrt1,Anp32e,Castor2,Lonrf3,H3f3b,Cant1,Slc35c2,Dbndd2,Crk,Mlx,Stk4,Vezf1,Pank3,P4ha2,Atp6ap1,Bcl2l11,Z…	0.382562	0.154585	0.14694	0.622661	2.00427e-06	1.19628
mmu-miR-344i	1131	870	Pcbp3	Fer,Ncs1,Acvr1b,Sox9,Rdx,Gm2a,Tpd52l2,Gnb1l,Heatr6,Add1,Luzp1,Pcbp3,Araf,Calm1,Def8,Stk38l,Hoxc5,Clpb,Aif1l,Ift46,Sf3a1,Rhoc,Ykt6,Kdelr1,Efna2,Cdk12,Map3k11,Cdip1,Phb2,Lpcat3,Dnajb11,Trp53,Hmox1,Prkaca,Celf1,Napa,Gvin1,Rhoa,Zmiz1,Mid1ip1,Ubqln4,Syn2,Rassf1,Wdr77,Tmem167,Zmiz2,Pigl,Ankrd52,Tlk2,Pcolce2,Hivep2,Mocs2,Steap2,Anp32e,Castor2,Ppfibp1,Cd274,H3f3b,Aldoc,Rbfox3,Cant1,Igfbp4,Rhot1,Med1,Stk4…	0.393665	0.190661	0.356601	0.799191	1.13523e-05	1.15815
mmu-miR-345-3p	1099	460	Snd1	Ncs1,Trim25,Galnt1,Mkrn2,Pdgfra,Sox9,C1d,Txnrd3,Dbh,Calm1,Agpat3,Snd1,Vwa5a,Jup,Nom1,Hoxc5,Pwp1,Fbxo7,Clpb,Aif1l,Map3k3,Ap4e1,Ift46,Celf2,Tle5,Tiam1,Plag1,Ssbp2,Map3k11,Cdip1,Plxna3,Ikbkg,Lpcat3,Gab2,Chd5,Celf1,Adh5,Ncoa2,Smpd4,Vps54,Elovl1,Nectin4,Ubtf,Qrich1,Ap2m1,M6pr,Twist2,Elk3,Ubqln4,Mta1,Pttg1ip,Mrtfb,Syngr1,Ubp1,Rassf1,AI597479,Tmem167,Atraid,Tnfaip8l2,Clip3,Chp1,Efr3a,Arnt,Nkap,H3f3b,Can…	0.385479	0.185266	0.195751	0.776176	1.5108e-06	1.18639
mmu-miR-345-5p	814	332	Lingo2	Klf6,Galnt1,Acvr1b,Grk6,Luzp1,Poldip2,Araf,Calm1,Agpat3,Uhrf1,Smg5,Def8,Jup,Stk38l,Hoxc5,Clpb,Acp2,Plaur,Tmem161a,Tle5,Il17ra,Ap2a2,Fam32a,Cnot11,Tpm4,Brd4,Mxi1,Ppfia3,Arhgef18,Wwox,Prdx2,Cic,Mef2c,Cs,Naa60,Atp6v1b2,Pdk1,Ubtf,Neu1,Pcdhac1,Tgfbr1,Cav1,Gabpa,Syn2,Mrtfb,Syngr1,Ubp1,Zmiz2,Zkscan17,Hivep2,Arnt,Steap2,Anp32e,Lonrf3,Pgs1,Dbndd2,Slc12a7,Mybl2,Mafk,Pick1,Stk4,Vezf1,Drg2,Sparc,Ap2b1,Septin…	0.391723	0.137222	0.312595	0.533384	0.000965119	1.13575
mmu-miR-346-3p	1117	324	Bbx	Fgf6,Gmpr,Dazap2,Acvrl1,Tpd52l2,Oxa1l,Add1,Luzp1,Ocrl,Agpat3,Zmat2,Mef2d,Def8,Jup,Stk38l,Folr1,Clpb,Ift46,Rab34,Ppard,Map2k7,Ap1m1,Fam32a,Cnot11,Plag1,Cacnb3,Mxi1,Farsa,Kpna1,Hira,Plxna3,Ikbkg,Wars2,Lpcat3,Ldha,Dnajb1,Celf1,Bloc1s6,Naa60,Atp6v1b2,Nsmf,Pdk1,Ubtf,Usp19,Neu1,Pcdhac1,M6pr,Cav1,Arpp19,Rhoa,Id3,Cers4,Nutf2,Gabpa,Bcl2l13,Zfp212,Rnmt,Mrtfb,P4ha1,Mettl16,Tmem167,Zmiz2,Arih2,Clip3,Hps5,Pkd…	0.364794	0.188301	0.016692	0.788569	0.129445	1.04327
mmu-miR-346-5p	881	460	Snd1	Hoxb9,Cdh1,Tbrg4,Rdx,Gm2a,Oxa1l,Ilf2,Agpat3,Vps50,Smg5,Mef2d,Snd1,Def8,Fbxo7,Ap4e1,Ift46,Celf2,Cse1l,Baz1b,Pcdhgb6,Mxi1,Mmd,Wars2,Wwox,Cic,Prkaca,Asf1b,Celf1,Igf1r,Bloc1s6,Nsmf,Runx1t1,Clic1,Cav1,Zmiz1,Gabpa,Bcl2l13,Zfp212,Rnmt,Mrtfb,P4ha1,Ubp1,Nxf1,Wdr77,Kif11,Arih2,Srrm3,Tnfaip8l2,Glis2,Pkd2l2,Chfr,Surf2,Arnt,Ppil4,Arl5b,Zmynd8,Vezf1,Gabarap,Mief2,Ap2b1,Pank3,Mfsd3,Rnf145,Nop9,Psme3,Arid3a,Lrp1…	0.398823	0.148517	0.478503	0.593576	0.0038782	1.11365
mmu-miR-3470a	713	460	Snd1	Tbx4,Galnt1,Gm2a,Ddx3x,Add1,Calm1,Sh3bp1,Uhrf1,Sp1,Smg5,Snd1,Afg3l1,Def8,Jup,Fbxo7,Clpb,Acp2,Sf3a1,Baz1b,Fam32a,Plag1,Cdip1,Psap,Ikbkg,Wwox,Chd5,Cs,Napa,Ctsb,Pdk1,Ubtf,Runx1t1,Sod2,Tgfbr1,Arpp19,Prpf31,Mrtfb,P4ha1,Nxf1,Tvp23b,Pkd2l2,Mocs2,Steap2,Castor2,Pds5b,Cul4a,Med1,Stk4,Dlg4,Phf23,Sparc,Nop9,Gipc1,Zkscan1,Gle1,Cd164,Lims1,D10Wsu102e,Adarb1,Nsg2,Canx,Cox11,Stxbp4,Sypl,Pum2,Itgb3,Lig3,Txndc17,…	0.396772	0.120196	0.430956	0.450177	0.000868868	1.149
mmu-miR-3470b	891	379	Lcorl	Galnt1,C1d,Gm2a,Txnrd3,Tpd52l2,Zfp276,Add1,Grk6,Luzp1,Calm1,Uhrf1,Sp1,Smg5,Afg3l1,Def8,Ell2,Jup,Clpb,Tmem39a,Stk11,Cnot11,Aak1,Mmd,Cdip1,Cacna1e,Gab2,Arhgef18,Wwox,Cs,Ctcf,Vps54,Nsmf,Ubtf,Runx1t1,Sod2,Eif1b,Arpp19,Zmiz1,Cers4,Fut1,Gabpa,Syn2,Mrtfb,P4ha1,Wdr77,AI597479,Adam19,Kif11,Zkscan17,Pkd2l2,Tlk2,Fam163a,Mocs2,Steap2,Castor2,Wasf3,Cul4a,Psmd11,Pgs1,Mybl2,Zmynd8,Stk4,Ywhab,Dlg4,Phf23,Cbx1,Nop…	0.39991	0.150202	0.503794	0.603692	2.74487e-06	1.1933
mmu-miR-3471	375	347	Nfat5	Zfp276,Add1,Map3k3,Plaur,Ykt6,Ssbp2,Prdx2,Celf1,Igf1r,Mef2c,Ampd3,Ap2m1,Zmiz1,Syngr1,Scarf2,Pten,Rnf170,Cul4a,Arl5b,Igfbp4,Rhot1,Stk4,Zkscan1,Sema6a,Rhobtb1,Kitl,Cpm,Xpo1,Pes1,Hs1bp3,Amz2,Gna13,Cmpk2,Cenpo,Kif3c,Pfas,Ppp2r5e,Actr10,Ippk,Ccdc127,Trim35,Sucla2,Parvb,Snx4,Senp2,Ivns1abp,Sgo1,Med20,Usp49,Luc7l,Mtpap,Tapbp,Wdr33,Dcp2,Smad2,Prrc1,Scd2,Sacm1l,Smarcc2,Smad7,Nrp2,Inpp4a,Asb1,Cln8,Stx6,Kif…	0.436554	0.0632165	0.929691	0.194992	0.000391985	1.21596
mmu-miR-3472	721	379	Lcorl	Tbx4,Acvr1b,Gm2a,Tpd52l2,Ilf2,Vps50,Esam,Ift46,Tmem161a,Map2k7,Efna2,Cdk12,Cnot11,Foxj2,Dvl3,Ogdh,Tpm4,Brd4,Cdip1,Ikbkg,U2af2,Kdm5a,Celf1,Ampd3,Ctcf,Pdk1,Ap2m1,Zmiz1,Phox2a,Fut1,Ubp1,Mettl16,Tlk2,Fam163a,Mocs2,Lonrf3,Rhot1,Zmynd8,Mafk,Stk4,Ywhab,Pank3,Irf1,Scml2,Atp6ap1,Bcl2l11,Trip10,Zkscan1,Lrp11,Snx3,Asf1a,Zwint,Hbs1l,Rab36,Xpo1,Cdc34,Slu7,Cenpo,Pafah1b1,Txndc17,Dmac2l,Ppm1a,Pcnx,Wdr37,Id4,Ap3…	0.421637	0.121544	0.83561	0.454476	4.29361e-07	1.23407
mmu-miR-3473a	1004	373	Pum2	Trim25,Mkrn2,Pdgfra,Kat2b,Grk6,Agpat3,Uhrf1,Sp1,Def8,Chordc1,Clpb,Ap4e1,Rab34,Fam32a,Ppfia3,Mmd,Kpna1,Plxna3,Phb2,Gab2,Wwox,Traf6,Hdgf,Kdm5a,Igf1r,Smpd4,Crkl,Mob1b,Atp6v1b2,Stimate,Ubtf,Runx1t1,Neu1,Tgfbr1,Ubqln4,Pttg1ip,Mrtfb,Syngr1,Tusc2,AI597479,Fads1,Scarf2,Tmem167,Zkscan17,Arih2,Fnbp4,Glis2,E2f4,Nipsnap3b,Pcolce2,Fam163a,Steap2,Lonrf3,Casc3,Suz12,Rhot1,Rhbdl3,Crk,Nkiras2,Mybl2,Mafk,Stk4,Vezf…	0.405329	0.169252	0.609509	0.693728	1.27838e-07	1.20801
mmu-miR-3473b	1624	379	Lcorl	Hoxb9,Ncs1,Trim25,Mnt,Comt,Dbt,Tbrg4,Galnt1,Mkrn2,Pdgfra,Rdx,Kat2b,Txnrd3,Tpd52l2,Ilf2,Grk6,Luzp1,Ocrl,Zmat2,Mrpl10,Jup,Stk38l,Fbxo7,Clpb,Aif1l,Map3k3,Sdf2,Acp2,Celf2,Rhoc,Ykt6,Ap1m1,Efna2,Foxj2,Dvl3,Ogdh,Tpm4,Mxi1,Ppfia3,Gstm5,Cdip1,Cacna1e,Plxna3,Phb2,Wwox,Traf6,Ufd1,Celf1,Igf1r,Ctcf,Smpd4,Shpk,Napa,Pfdn2,Nsmf,Pdk1,Stimate,Runx1t1,Mettl1,Sod2,Ap2m1,Neu1,Gtpbp3,Tgfbr1,Rhoa,Zmiz1,Hmgcll1,Mid1ip1,…	0.376362	0.273769	0.0789074	0.961811	1.84724e-05	1.13536
mmu-miR-3473c	1529	460	Snd1	Acsl6,Mnt,Dazap2,Ccm2,Galnt1,Pdgfra,Acvrl1,Gnb1l,Oxa1l,Araf,Cnnm3,Calm1,Agpat3,Sp1,Zmat2,Mef2d,Snd1,Mrpl10,Afg3l1,Jup,Nom1,Stk38l,Hoxc5,Pwp1,Clpb,Aif1l,Esam,Map3k3,Celf2,Sf3a1,Rhoc,Tmem161a,Tle5,Tiam1,Kdelr1,Cdkn1b,Homer3,Aak1,Mxi1,Ppfia3,Gys1,Mmd,Cdip1,Hira,Psap,Plxna3,Ikbkg,Wars2,Lpcat3,Sin3b,Gab2,Wwox,Cnn2,Hdgf,Prdx2,Cic,Prkaca,Dnajb1,Celf1,Igf1r,Mef2c,Ctcf,Bloc1s6,Zbtb17,Atp6v1b2,Pfdn2,Pdk1,S…	0.397349	0.257755	0.441578	0.949924	2.53484e-06	1.14637
mmu-miR-3473d	860	379	Lcorl	Hoxb9,Comt,Galnt1,Rdx,Heatr6,Add1,Luzp1,Ocrl,Agpat3,Sp1,Jup,Fkbp10,Stk38l,Hoxc8,Aif1l,Bbc3,Acp2,Sf3a1,Ap2a2,Cnot11,Plag1,Ogdh,Gars,As3mt,Cp,Kpna1,Ssbp2,Angptl2,Hira,Wars2,Gab2,Mapk14,Lbr,Celf1,Ampd3,Bloc1s6,Crkl,Ubtf,Sod2,Neu1,Zmiz1,Snrpb2,Prpf31,Elk3,Nutf2,Dnajb6,Gabpa,Zfp212,Eng,Mrtfb,Ubp1,Tusc2,Nxf1,Wdr77,Adam19,Acad9,Chp1,Ankrd52,E2f4,Tlk2,Gdi1,Cd83,Hivep2,Nkap,Psmd11,Rbfox3,Rab11fip4,Rhot1,H…	0.39778	0.144976	0.455235	0.576631	1.04728e-05	1.18444
mmu-miR-3473e	1415	379	Lcorl	Ncs1,Trim25,Dazap2,Mkrn2,Rdx,Gm2a,Ilf2,Luzp1,Poldip2,Ocrl,Calm1,Agpat3,Afg3l1,Stk38l,Chordc1,Pwp1,Clpb,Aif1l,Map3k3,Acp2,Ppard,Tle5,Ykt6,Kdelr1,Foxj2,Ogdh,Aak1,Cp,Brd4,Mxi1,Ssbp2,Cdip1,Plxna3,Ikbkg,Wwox,Traf6,Hdgf,Celf1,Bloc1s6,Smpd4,Shpk,Napa,Atp6v1b2,Pfdn2,Pdk1,Stimate,Runx1t1,Mettl1,Neu1,Tgfbr1,Arpp19,Rhoa,Id3,Hmgcll1,Nutf2,Pttg1ip,Syn2,Mrtfb,Syngr1,Ubp1,Tusc2,Adam19,Zfp273,Clip3,Glis2,Ankrd52…	0.377635	0.238537	0.0895296	0.921345	1.0259e-05	1.14456
mmu-miR-3473f	421	350	Syt1	Dbt,Sox9,Agpat3,Sp1,Ikbkg,Celf1,Ctsb,Runx1t1,Usp19,Sod2,Zmiz1,Hnrnpa0,Acad9,Tmem167,Fnbp4,Pten,Slc39a1,Cd83,Arnt,Nkap,Gabarap,Zkscan1,Poc1b,Fgd6,Timp3,D10Wsu102e,Mapk9,Jade2,Slu7,Gna13,Rrm2,Myt1l,Vamp2,Nmt1,Psmc1,Dek,Lpcat1,Elovl7,Atxn7,Thrb,Rnase4,Slc39a14,Fzd6,Adsl,Parvg,Ncbp2,Pak2,Lrch3,Nus1,Cep43,Map2,Mtpap,Kcnc1,Iws1,Smad2,Prrc1,Fam111a,Cemip2,Apba1,Gbf1,Dnajc14,Cplx2,Lypla1,Rpe,Ctla4,Plekhb…	0.392358	0.070971	0.326758	0.224583	3.87077e-05	1.24563
mmu-miR-3473g	1376	870	Pcbp3	Hoxb9,Trim25,Gm2a,Tpd52l2,Ilf2,Luzp1,Pcbp3,Araf,Ocrl,Sp1,Zmat2,Afg3l1,Flot1,Ell2,Stk38l,Hoxc9,Hoxc5,Fbxo7,Clpb,Aif1l,Ap4e1,Ift46,Celf2,Plaur,Baz1b,Ap2a2,Rab8a,Dvl3,Cacnb3,Aak1,Brd4,Angptl2,Psap,Wars2,Lpcat3,Cnn2,Plod3,Mapk14,Dnajb1,Celf1,Ctcf,Naa60,Ctsb,Crkl,Mob1b,Zdhhc24,Cdk4,Ctnnb1,Pcdhac1,M6pr,Tgfbr1,Cav1,Rhoa,Zmiz1,Prpf31,Nutf2,Pttg1ip,Eng,Mrtfb,Syngr1,Nxf1,Wdr77,Kdelr3,Tmem167,Atraid,Pten,Rn…	0.398379	0.231962	0.467881	0.91047	2.41089e-08	1.19542
mmu-miR-3473h-5p	1528	381	Ttc3	Klf6,Tbx4,Ncs1,Gmpr,Trim25,Dazap2,Galnt1,Pdgfra,Acvr1b,Gm2a,Myo18a,Tpd52l2,Oxa1l,Grk6,Luzp1,Cnnm3,Ocrl,Agpat3,Vps50,Zmat2,Jup,Stk38l,Hoxc5,Clpb,Map3k3,Acp2,Celf2,Ppard,Tmem161a,Ranbp3,Tle5,Tiam1,Kdelr1,Map2k7,Ap1m1,Rab8a,Cnot11,Plag1,Cacnb3,Cp,Farsa,Ppfia3,Ssbp2,Cwc15,Angptl2,Hira,Gab2,Wwox,Traf6,Hdgf,Chd5,Rfx1,Dnajb1,Celf1,Mef2c,Ctr9,Cs,Bloc1s6,Ctsb,Crkl,Zbtb17,Elovl1,Ubtf,Runx1t1,Usp19,Sod2,M6p…	0.394323	0.257586	0.368235	0.949418	5.57932e-07	1.16246
mmu-miR-3474	1421	379	Lcorl	Klf6,Tbx4,Acsl6,Fgf6,Ncs1,Cdh1,Dbt,Dazap2,Galnt1,Gm2a,Myo18a,Txnrd3,Tpd52l2,Grk6,Luzp1,Araf,Sh3bp1,Vps50,Mef2d,Jup,Stk38l,Hoxc10,Hoxc5,Chordc1,Pwp1,Fbxo7,Aif1l,Ift46,Celf2,Rhoc,Ppard,Ranbp3,Ykt6,Baz1b,Tmem39a,Ap1m1,Rab8a,Fam32a,Ogdh,Tpm4,Aak1,Brd4,Kpna1,Ssbp2,Map3k11,Ikbkg,Dnajb11,Gab2,Mcoln1,Wwox,Cnn2,Prkaca,Dnajb1,Celf1,Igf1r,Cs,Bcas2,Ncoa2,Crkl,Elovl1,Nectin4,Stimate,Runx1t1,Usp19,Neu1,Tgfbr1,…	0.38447	0.239548	0.175013	0.922104	1.74254e-07	1.17554
mmu-miR-3475-3p	1151	379	Lcorl	Ncs1,Dazap2,Galnt1,Mkrn2,Acvr1b,Gm2a,Kat2b,Ddx3x,Grk6,Poldip2,Cnnm3,Agpat3,Sp1,Afg3l1,Def8,Fbxo7,Clpb,Map3k3,Ift46,Acp2,Celf2,Ykt6,Map2k7,Ap2a2,Ap1m1,Stk11,Prkcsh,Tpm4,Pcdhgb6,Cp,Ppfia3,Gys1,Kpna1,Ssbp2,Cdip1,Psap,Arhgef18,Wwox,Hdgf,Kdm5a,Prdx2,Cic,Prkaca,Asf1b,Celf1,Ctcf,Shpk,Ctsb,Crkl,Runx1t1,Qrich1,Sod2,Ap2m1,Tgfbr1,Cav1,Arpp19,Prpf31,Elk3,Gabpa,Zfp212,Syn2,Mrtfb,Tusc2,Fads1,Tmem167,Chp1,Glis2…	0.403576	0.194032	0.578655	0.818412	5.69591e-06	1.16893
mmu-miR-3475-5p	450	454	Tenm3	Acsl6,Rdx,Tpd52l2,Calm1,Sp1,Jup,Stk38l,Hoxc5,Ap4e1,Ykt6,Il17ra,Ikbkg,Mef2c,Ampd3,Shpk,Atp6v1b2,Ubtf,Usp19,Cav1,Arpp19,Rhoa,Bcl2l13,2610507B11Rik,Acad9,Retn,Ankrd52,Chfr,Mocs2,Srsf6,Casc3,Rbfox3,Rhbdl3,Med1,Stk4,Gabarap,Mief2,Rnf145,Dvl2,Zkscan1,Ccn2,Herc4,Ddit4,Mapk9,Sypl,Matn3,Pum2,Itgb3,Entpd5,Gng4,Ccdc127,Samd8,Thrb,Eaf1,Pabpn1,Tab1,Zfp263,Mapk1,Tfrc,St6gal1,Kmt2d,Atf1,Nus1,Map2,Pim1,Kcnc1,Bin…	0.419776	0.0758597	0.818412	0.245827	2.85996e-05	1.2329
mmu-miR-34a-3p	274	228	Zbtb20	Mef2d,Rhoc,Ap2a2,Wars2,Dnajb11,Wwox,Lbr,Mef2c,Napa,Gtf2h1,Mrtfb,Ubp1,Adam19,Tjap1,Cd83,Anp32e,Arl5b,Bcl2l11,Ccn2,Dnajb12,Nsg2,Canx,Ppm1d,Bzw2,Lrrc59,Snapc1,Pcnx,Otub2,Yy1,Trim27,Nqo2,Aopep,Ccdc127,Dhfr,Thrb,Mtmr6,Bcl2l2,Oxr1,Slc38a2,Cxadr,Usp25,Asic1,Denr,Marchf5,Lbh,Spry4,Prelid3a,Vldlr,Hells,Trim8,Scd2,Gdap1,Ctla4,Ppm1f,Cops7b,Asb1,Srp9,Ralgps2,Bmi1,Mllt10,Il2ra,Gpd2,Wdr76,Acoxl,Rab22a,Sass6,Cn…	0.424149	0.0461902	0.856348	0.137076	0.00508606	1.19005
mmu-miR-34a-5p	1056	870	Pcbp3	Klf6,Tbx4,Galnt1,Acvr1b,Rdx,Pcbp3,Calm1,Zmat2,Mrpl10,Fbxo7,Clpb,Aif1l,Bbc3,Sf3a1,Ppard,Hltf,Foxj2,As3mt,Aak1,Cp,Brd4,Ssbp2,Ikbkg,Dnajb11,Zfp110,Trp53,Celf1,Bloc1s6,Napa,Ctsb,Mob1b,Elovl1,Nsmf,Ubtf,Tgfbr1,Cav1,Arpp19,Twist2,Zmiz1,Hmgcll1,Mta1,Gabpa,Bcl2l13,Rnmt,Mrtfb,Syngr1,P4ha1,Wdr77,Adam19,Tmem167,Rnf168,Chp1,Tbp,E2f4,Arnt,Steap2,Anp32e,Cd274,Casc3,Aldoc,Arl5b,Rbfox3,Suz12,Slc35c2,Stk4,Cuedc1,M…	0.409779	0.178018	0.686899	0.743045	1.52902e-07	1.20751
mmu-miR-34b-3p	405	324	Bbx	Pdgfra,Acvr1b,C1d,Grk6,Calm1,Agpat3,Vps50,Ap4e1,Ap2a2,Cacna1e,Wwox,Tgfbr1,Cav1,Arpp19,Cers4,Chp1,Tlk2,Gata2,Anp32e,Casc3,Aldoc,Rbfox3,Mafk,Med1,Zwint,Tns3,Adcy1,Nampt,Cmpk2,Lig3,Ube2g1,Stx8,Ppp2r5e,Actr10,Galnt16,Yy1,Ankra2,Hmgcr,Dhfr,Eaf1,Extl3,Spata13,Scara5,Bcl2l2,Pabpn1,Laptm4b,Ywhaz,Rbx1,Samm50,Slc35a5,Fyttd1,Ifnar2,Atf1,Ivns1abp,Marchf5,Map2,Spag9,Mtpap,Dcp2,Prelid3a,Prpf19,Fen1,Trim8,Bach1…	0.428571	0.0682738	0.88265	0.213961	0.00021726	1.21882
mmu-miR-34b-5p	483	379	Lcorl	Acsl6,Ncs1,Pdgfra,Cnnm3,Stk38l,Hoxc8,Map3k3,Plag1,Ogdh,Cnn2,Kdm5a,Crkl,Cav1,Twist2,Tusc2,Adam19,Zkscan17,Arih2,Pten,Ehmt2,Nipsnap3b,Atp6v0e,Zfp207,Dbndd2,Scml2,Hars2,Zwint,Hbs1l,Sar1a,Wdr82,Sar1b,Nampt,Dnmt3a,Kif3c,Myt1l,Pafah1b1,Atp2a3,Stx8,Wdr37,Entpd5,Nqo2,Sema4d,Ak6,Gfm2,Emb,Nkiras1,Dnajc3,Mtdh,Fzd6,Adsl,Srebf2,Ncbp2,Mapk1,Cxadr,Ets2,Cdkn1a,Celsr3,Tbc1d5,Usp49,Spag9,Luc7l,Smad2,Prrc1,Pdgfrb,G…	0.437104	0.0814228	0.931715	0.267577	3.49725e-08	1.30297
mmu-miR-34c-3p	370	454	Tenm3	Pdgfra,Acvr1b,Grk6,Def8,Ap4e1,Ift46,Mmd,Gab2,Zdhhc24,Ubtf,Mid1ip1,Ap1b1,Bcl2l13,Syn2,Tmem167,Hal,Rhot1,Rhbdl3,Bcl2l11,Rnf145,Dvl2,Rnft1,Dnmt3a,Kif3c,Lrrc59,Snapc1,Ankra2,Elovl7,Dhfr,Eaf1,Pbrm1,Rcbtb1,Rhobtb2,Atp6v1c1,Fam118a,1810013L24Rik,Zfp7,Mpv17l,Bfar,Pak2,St6gal1,Ifnar1,Nus1,Rnf8,Kcnc1,Iws1,Prelid3a,Ppp6r3,Plaat3,Smad7,Fastkd2,Mob4,Tfcp2l1,Rbbp5,Cyb5r1,Pycr2,Sephs1,Tsc1,Slc12a6,Fbxo3,Cdc25b,…	0.404814	0.0623736	0.600405	0.192716	0.000403404	1.22404
mmu-miR-34c-5p	837	870	Pcbp3	Hoxb9,Fer,Fgf6,Dazap2,Galnt1,Pdgfra,Myo18a,Heatr6,Grk6,Luzp1,Pcbp3,Zmat2,Vwa5a,Ell2,Stk38l,Hoxc5,Cdkn1b,Foxj2,Aak1,Cp,Wwox,Cnn2,Traf6,Kdm5a,Chd5,Rfx1,Dnajb1,Celf1,Ampd3,Ctcf,Vps54,Crkl,Tpbg,Pfdn2,Nsmf,Ubtf,Cav1,Twist2,Elk3,Dnajb6,Mrtfb,P4ha1,Tmem167,Ehmt2,Rnf168,Chp1,Arnt,Ppil4,Zfp207,Rbfox3,Rhbdl3,Dbndd2,Slc12a7,Crk,Zmynd8,Vezf1,Ap2b1,Irf1,Scml2,Bcl2l11,Hars2,Psme3,Gipc1,Sec63,Wasf1,Atp2b1,Ikbip…	0.421026	0.141099	0.832575	0.556904	3.35109e-05	1.1737
mmu-miR-350-3p	275	217	Pou2f1	Trim25,Cdh1,Pdgfra,Gnb1l,Agpat3,Sp1,Zmat2,Mrpl10,Vwa5a,Sf3a1,Map2k7,Foxj2,Aak1,Cdip1,Ikbkg,Cnn2,Cic,Smpd4,Elk3,Pttg1ip,Rnmt,Siglecf,Arnt,Psmd11,Phf23,Atp6ap1,Zkscan1,Eya3,Canx,Stxbp4,Stx8,Mnat1,Gng4,Sema4d,Mtmr6,Il1rap,Ncbp2,Iws1,Smad2,Ddb1,Ccnj,Ppm1f,Tfcp2l1,Stx6,Efcab2,Ddr2,Med27,Haus2,Rtf1,Raly,Epb41l1,Rprd1b,Naa15,Manba,Zdhhc21,Zfp462,Rad23b,Ift74,Pik3r3,Padi2,Ctnnbip1,Lias,Rufy3,Ran,Tmem106b…	0.440705	0.0463587	0.945372	0.138088	0.00444407	1.20251
mmu-miR-350-5p	359	350	Syt1	Klf6,Comt,Txnrd3,Oxa1l,Zmat2,Smg5,Mef2d,Stk38l,Ift46,Celf2,Fam32a,Cwc15,Wars2,Prkaca,Mef2c,Cs,Ctsb,Pfdn2,Gtf2h1,Tgfbr1,Snrpb2,Elk3,Ubp1,Adam19,Acadsb,Ppil4,Cd274,Slc12a7,Uchl5,Zcchc10,Csrp2,Matn3,Klf11,Papola,Galnt16,Dhfr,Txndc16,Amer2,Scara5,Mtdh,Slc35a5,Lztr1,Fyttd1,Klhl24,Usp25,Celsr3,Agpat4,Map2,Pde10a,Tbc1d5,Spast,Ndufaf7,Luc7l,Gnal,Smad2,Napg,Isoc1,Gnaq,Ehd1,Slc29a2,Shoc2,Gbf1,Atp5b,Crcp,Rp…	0.413594	0.0605192	0.741022	0.185382	7.39924e-05	1.25834
mmu-miR-351-3p	972	379	Lcorl	Cdh1,Acvr1b,Add1,Grk6,Luzp1,Poldip2,Sp1,Mef2d,Fkbp10,Ap4e1,Celf2,Ppard,Tiam1,Ap1m1,Foxj2,Plag1,Brd4,Mxi1,Farsa,Map3k11,Ikbkg,Traf6,Hdgf,Trp53,Prkaca,Celf1,Ctsb,Atp6v1b2,Pfdn2,Runx1t1,Sod2,Ap2m1,Pcdhac1,Nutf2,Syn2,Mrtfb,Mettl16,Acad9,Rnf170,Clip3,Chp1,Fam163a,Steap2,Lonrf3,Srsf6,Casc3,Arl5b,Rhbdl3,Gdap1l1,Stk4,Vezf1,Ap2b1,Myh10,Fxr2,Septin9,Irf1,Map2k3,Psme3,Trip10,Cd164,Asf1a,Uhrf1bp1l,Eya3,Rab1a…	0.381476	0.163857	0.136065	0.672231	8.41048e-07	1.2011
mmu-miR-351-5p	940	347	Nfat5	Trim25,Mnt,Itgb2,Dazap2,Tbrg4,Galnt1,Mkrn2,C1d,Ilf2,Luzp1,Sh3bp1,Vps50,Zmat2,Mrpl10,Def8,Jup,Clpb,Map3k3,Sdf2,Acp2,Sf3a1,Ppard,Ykt6,Baz1b,Cdk12,Dvl3,Tpm4,Pcdhgb6,Rnf215,Ssbp2,Ikbkg,Dnajb11,Wwox,Mapk14,Ldha,Ufd1,Prkaca,Mef2c,Ampd3,Naa60,Ctsb,Mob1b,Stimate,Ctnnb1,Ap2m1,Clic1,Pcdhac1,Tgfbr1,Cav1,Zmiz1,Fut1,Mta1,Gabpa,Zfp212,Syn2,Mrtfb,Mettl16,Acad9,Scarf2,Tmem167,Zkscan17,Atraid,Chp1,Pigl,Prrt1,Mocs…	0.404301	0.158463	0.592312	0.641629	0.000783652	1.13483
mmu-miR-3535	248	299	Apbb2	Tbx2,Calm1,Def8,Stk38l,Hoxc8,Ranbp3,Baz1b,Traf6,Kdm5a,Stimate,Gtpbp3,Ubp1,AI597479,Adam19,Arih2,Wdfy2,Dbndd2,Plscr3,Sar1a,Frs2,Wdr82,Havcr2,Nrcam,Cmpk2,Klf11,Vamp2,Pcnx,Otub2,Irf4,Ifnar1,Nus1,Map2,Pde10a,Hcfc1r1,Med20,Mapre2,Iws1,Camk2a,Cemip2,Atl3,Cpt1a,Casp7,Banp,Smarcc2,Ralgps2,Ddr2,Pigc,Dolpp1,Itgb6,Katnbl1,Pkia,Nras,Ints12,Tlcd4,Trp53inp1,Epha7,Rad23b,Hook1,Mycbp,Mtf1,Gpat3,Gabarapl1,Zfp12,Z…	0.3875	0.0418071	0.234952	0.121649	0.000455576	1.27164
mmu-miR-3544-3p	647	460	Snd1	Acsl6,C1d,Vps50,Zmat2,Snd1,Stk38l,Hoxc5,Map3k3,Ap4e1,Celf2,Hltf,Map2k7,Rab8a,Dvl3,Mxi1,Mmd,Mcoln1,Mef2c,Shpk,Gvin1,Runx1t1,Gtf2h1,Usp19,Gtpbp3,Tgfbr1,Nutf2,Bcl2l13,Syngr1,Rassf1,Tmem167,Pkd2l2,Tlk2,Fam163a,Steap2,Psmd11,Zmynd8,Gabarap,Mrpl45,Irf1,Hars2,Tube1,Atp2b1,Poc1b,Ddit4,Frs2,D10Wsu102e,Wdr82,Jade2,Med7,Havcr2,Tns3,Bzw2,Sdc1,Pum2,Hs1bp3,Dnajc27,Dnmt3a,Myt1l,Snx11,Pfas,Stx8,Zc3h14,Galnt16,Yy…	0.424819	0.109069	0.860395	0.388467	6.15632e-06	1.22608
mmu-miR-3544-5p	573	458	Rev3l	Trim25,Acvrl1,Sox9,Rdx,Gm2a,Grk6,Luzp1,Sp1,Afg3l1,Rab34,Acp2,Celf2,Ssbp2,Map3k11,Celf1,Igf1r,Bcas2,Ctcf,Qrich1,Zmiz1,Hmgcll1,Fut1,Bcl2l13,Mrtfb,Nxf1,Fads1,Sugp1,Tmem167,Tvp23b,Steap2,Pds5b,Cd274,Ttll1,Arl5b,Vezf1,Ap2b1,Nop9,Psme3,Zkscan1,Ap4m1,Rev3l,Stx7,Rack1,Havcr2,Tns3,Mfap3,E2f6,Dnmt3a,Itgb3,Snx11,Psma6,Hif1a,Pcnx,Ippk,Aopep,Ccdc127,Hmgcr,Elovl7,Srek1ip1,Emb,Eaf1,Extl3,Rcbtb1,Tsc22d1,Fzd6,Il1…	0.426339	0.0965947	0.867476	0.330046	2.72663e-08	1.28876
mmu-miR-3547-3p	981	870	Pcbp3	Tbrg4,Rdx,Gm2a,Pcbp3,Sp1,Zmat2,Snd1,Jup,Nom1,Hoxc10,Acp2,Sf3a1,Tmem161a,Hltf,Tle5,Kdelr1,Tmem39a,Cdkn1b,Fam32a,Efna2,Foxj2,Ogdh,Pcdhgb6,Ier3,Cdip1,Arhgef18,Wwox,Mapk14,U2af2,Chd5,Hmox1,Mef2c,Bloc1s6,Smpd4,Ctsb,Pfdn2,Zdhhc24,Ubtf,Mettl1,Ctnnb1,Cav1,0610009B22Rik,Zmiz1,Hmgcll1,Mid1ip1,Cers4,Mta1,Zfp212,Syn2,Syngr1,Ubp1,Tusc2,Rassf1,Wdr77,Fads1,Tjap1,Tmem167,Fnbp4,Tvp23b,Ankrd52,Fam163a,Mocs2,Steap2…	0.413924	0.165374	0.745068	0.679818	9.66137e-09	1.23314
mmu-miR-3547-5p	692	381	Ttc3	Dazap2,Acvrl1,Add1,Luzp1,Agpat3,Usf1,Sp1,Vps50,Def8,Jup,Nom1,Hoxc10,Clpb,Map3k3,Ift46,Celf2,Tiam1,Homer3,Cp,Mxi1,Ssbp2,Ikbkg,Wars2,Wwox,Traf6,U2af2,Kdm5a,Ufd1,Rfx1,Prkaca,Celf1,Mef2c,Cs,Arpc2,Tgfbr1,Arpp19,Twist2,Hmgcll1,Hdac5,Pttg1ip,Mrtfb,Syngr1,AI597479,Tnfaip8l2,Arnt,Steap2,Acadsb,Cers2,Cd274,Cul4a,Casc3,Mlx,Mybl2,Pmp22,Dync1h1,Septin9,Med8,Atp6ap1,Rcn3,Snx3,Lims1,Timp3,Ddit4,D10Wsu102e,Nsg2,…	0.336904	0.116655	0.00252908	0.427162	0.0230753	1.10075
mmu-miR-3552	1112	460	Snd1	Acsl6,Trim25,Cdh1,Tbrg4,Acvr1b,C1d,Myo18a,Ilf2,Add1,Poldip2,Calm1,Uhrf1,Sp1,Pfdn5,Zmat2,Mef2d,Snd1,Def8,Ell2,Hoxc5,Cabin1,Aif1l,Ap4e1,Ift46,Bbc3,Celf2,Kdelr1,Map2k7,Grk5,Dvl3,Aak1,Brd4,Ssbp2,Cacna1e,Psap,Mef2c,Ctr9,Cs,Bcas2,Ctcf,Naa60,Nectin4,Gtf2h1,Usp19,Tgfbr1,Cav1,Zmiz1,Ubqln4,Gabpa,Bcl2l13,Pttg1ip,Syn2,Rnmt,Eng,Syngr1,Ubp1,Fads1,Adam19,Tjap1,Retn,Ankrd52,Fam163a,Mocs2,Capza2,Castor2,Nelfcd,Pp…	0.400865	0.187458	0.52352	0.786545	0.000112908	1.14706
mmu-miR-3569-3p	929	350	Chn1	Mnt,Txnrd3,Tpd52l2,Gnb1l,Add1,Grk6,Araf,Calm1,Agpat3,Uhrf1,Vps50,Zmat2,Mef2d,Vwa5a,Jup,Fkbp10,Nom1,Stk38l,Hoxc5,Pwp1,Aif1l,Map3k3,Bbc3,Acp2,Celf2,Sf3a1,Cdkn1b,Fam32a,Cdk12,Foxj2,Cp,Gys1,Cdip1,Psap,Gab2,Hdgf,Prdx2,Igf1r,Mef2c,Bloc1s6,Nectin4,Pfdn2,Nsmf,Runx1t1,Cav1,Zmiz1,Cers4,Snrpb2,Nutf2,Gabpa,Nxf1,Wdr77,Acad9,Tmem167,Tnfaip8l2,Rnf170,Gdi1,Slc39a1,Mocs2,Atp6v0e,Ppfibp1,Casc3,Arl5b,Rbfox3,Cant1,D…	0.370858	0.156608	0.0369246	0.632777	0.000859422	1.12904
mmu-miR-3569-5p	1486	379	Lcorl	Hoxb9,Fer,Ncs1,Trim25,Comt,Dazap2,Galnt1,Acvr1b,Rdx,Ddx3x,Tpd52l2,Nsun5,Luzp1,Agpat3,Zmat2,Mrpl10,Tubb6,Afg3l1,Stk38l,Hoxc10,Hoxc8,Chordc1,Fbxo7,Clpb,Aif1l,Map3k3,Celf2,Ppard,Hltf,Tiam1,Baz1b,Map2k7,Dvl3,Ogdh,As3mt,Homer3,Cp,Mxi1,Mmd,Wars2,Phb2,Lpcat3,Wwox,Traf6,Mapk14,Kdm5a,Ampd3,Bloc1s6,Ncoa2,Naa60,Crkl,Zbtb17,Zdhhc24,Stimate,Sod2,Ap2m1,Tgfbr1,Cav1,Arpp19,Prpf31,Elk3,Coro1b,Repin1,Rnmt,Mrtfb,Sy…	0.398926	0.250506	0.482044	0.936267	1.67958e-07	1.17647
mmu-miR-3572-3p	1063	460	Snd1	Klf6,Acsl6,Pdgfra,Zfp276,Grk6,Cnnm3,Sp1,Smg5,Mef2d,Snd1,Afg3l1,Def8,Hoxc5,Fbxo7,Clpb,Ift46,Tle5,Ykt6,Baz1b,Cdkn1b,Rab8a,Cnot11,Ogdh,Ier3,Aak1,Cdip1,Hira,Plxna3,Ikbkg,Sin3b,Eif2b2,Mapk14,Lbr,Prkaca,Celf1,Cs,Naa60,Nectin4,Stimate,Ubtf,Runx1t1,Gtf2h1,Qrich1,Cdk4,Mettl1,Tgfbr1,Cav1,Mid1ip1,Cers4,Bcl2l13,Pttg1ip,Syn2,P4ha1,Rassf1,Tmem167,Retn,Tlk2,Slc39a1,Atf6b,Fam163a,Arnt,Mocs2,Steap2,Cers2,Lonrf3,A…	0.401284	0.179198	0.533637	0.749874	7.30914e-09	1.22781
mmu-miR-3572-5p	1718	379	Lcorl	Hoxb9,Mkrn2,Acvrl1,Rdx,C1d,Myo18a,Tpd52l2,Ilf2,Grk6,Luzp1,Araf,Agpat3,Vps50,Zmat2,Cct3,Mef2d,Stk38l,Clpb,Aif1l,Map3k3,Ap4e1,Ift46,Acp2,Celf2,Def6,Hltf,Cse1l,Kdelr1,Rab8a,Fam32a,Cdk12,Grk5,Dvl3,Ogdh,Nosip,Tpm4,Aak1,Cp,Kpna1,Ssbp2,Cdip1,Angptl2,Psap,Plxna3,Ikbkg,Wars2,Zfp110,Pnpla6,Wwox,Traf6,Hdgf,Ufd1,Dnajb1,Celf1,Mef2c,Bloc1s6,Ncoa2,Smpd4,Ctsb,Crkl,Zbtb17,Pfdn2,Zdhhc24,Pdk1,Ubtf,Runx1t1,Gtf2h1,Us…	0.387723	0.289616	0.237228	0.975215	4.47169e-10	1.19915
mmu-miR-361-3p	738	350	Chn1	Klf6,Ncs1,Galnt1,Gm2a,Tpd52l2,Gnb1l,Grk6,Luzp1,Cnnm3,Nom1,Stk38l,Bbc3,Tgfb1,Chaf1a,Fam32a,Foxj2,Plag1,Aak1,Kpna1,Cacna1e,Wwox,Eif2b2,Mapk14,Prdx2,Asf1b,Ampd3,Tpbg,Tgfbr1,Arpp19,Elk3,Bcl2l13,P4ha1,Ubp1,Nxf1,Wdr77,Fgfrl1,Tnfaip8l2,Cd83,Fam163a,Wasf3,Arl5b,Rab11fip4,Dbndd2,Slc12a7,Pick1,Sparc,Septin9,Med8,Bcl2l11,Psme3,Zkscan1,Sgk1,Hbs1l,Sar1a,Ddit4,Frs2,Snrpd3,Adarb1,Slc36a1,Jade2,Arf5,Ppp4r3b,Rnf1…	0.395287	0.12441	0.396055	0.468386	0.000267892	1.16541
mmu-miR-361-5p	606	373	Pum2	Klf6,Tbx2,Dazap2,Ccm2,Luzp1,Uhrf1,Smg5,Mef2d,Stk38l,Fbxo7,Acp2,Ykt6,Cdkn1b,Cp,Brd4,Cacna1e,Ikbkg,Dnajb11,Gab2,Wwox,Ufd1,Cs,Bloc1s6,Stimate,Ubtf,Sod2,Ap1b1,Rnmt,Syngr1,Nxf1,AI597479,Arih2,Pten,Rnf170,Ankrd52,Surf2,Tlk2,Gdi1,Fam163a,Capza2,H3f3b,Ttll1,Srsf6,Suz12,Slc35c2,Dbndd2,Slc12a7,Mybl2,Mafk,Pank3,Septin9,Bcl2l11,Mknk1,Gle1,Kitl,Fgd6,Tysnd1,Dnajb12,Rab36,Havcr2,Adcy1,Dbnl,Pum2,Cenpo,Klf11,Dnaj…	0.406439	0.102158	0.629236	0.354072	0.000317566	1.17125
mmu-miR-3618-3p	17	152	Nsd2	Tlk2,Cemip2,Phlpp2,Ccdc50,Hdlbp,Cldn8,Nsd2,Tead1,Rims3,Adam23,Osbpl8,Gtdc1,Foxp2,Ankfy1,Strbp,AW554918,Dip2c	0.586207	0.00286581	1	0.00429944	0.00191259	1.62132
mmu-miR-3618-5p	53	350	Chn1	Dbt,Wars2,Nop9,Wasf1,Dnajc27,Trim23,Atxn7,Rad1,Snx24,Ddr2,Pigc,Sec22b,Eif4e,Cyfip1,Csk,Bach2,Pcyt1b,Commd10,Arf6,Pptc7,Virma,Zfp422,Setx,1600014C10Rik,Peli2,Hspa2,Tmem164,Pde1a,Epc2,Atxn1l,Grb10,Spin1,Tbc1d8b,Tmco1,Homer2,Mttp,Sox2,Arl4a,Lrrc7,Frem1,Tmsb4x,Fbxl17,Frmd4b,Zcchc2,Chn1,Gapvd1,Amot,Strbp,Entpd1,Pcdh10,Cpsf6,Erc1,Prkn	0.348684	0.00893459	0.00354072	0.022003	0.13039	1.17496
mmu-miR-362-3p	349	373	Pum2	Acsl6,Acvrl1,Uhrf1,Nom1,Fam32a,Cdip1,Ikbkg,Prkaca,Bcas2,Ubtf,Arpp19,0610009B22Rik,Syn2,Ubp1,Ankrd52,Nipsnap3b,H3f3b,Psmd11,G3bp1,Atp6ap1,Lims1,Atp2b1,Frs2,Tns3,Ppp4r3b,Bzw2,Pum2,Adcy3,Grhl1,Dnmt3a,Ube2g1,Timm22,Nmt1,Pcnx,Cdca7l,Irf4,Aopep,Med10,Dhfr,Capn7,Pbrm1,Amer2,Slc39a14,Pabpn1,Rad1,Atp6v1c1,Adsl,Rrn3,Dlg1,Agpat4,Polr2d,Prelid3a,Cemip2,Uhrf2,Ppp6r3,Taf5,Anapc11,Adpgk,Jade1,Gdap1,Eya1,Nrp2,Cd…	0.429803	0.0588334	0.895802	0.179818	0.000620639	1.22711
mmu-miR-362-5p	655	870	Pcbp3	Tbx4,Galnt1,Pcbp3,Ocrl,Agpat3,Snd1,Afg3l1,Def8,Vwa5a,Clpb,Uba1,Ap4e1,Celf2,Tmem161a,Kdelr1,Chaf1a,Cdkn1b,Plag1,Tpm4,Ier3,Mxi1,Gys1,Ssbp2,Cdip1,Sin3b,Dnajb11,Dnajb1,Igf1r,Mef2c,Cs,Smpd4,Crkl,Pdk1,Runx1t1,Syngr1,Adam19,Tmem167,Pten,Rnf170,Rnf168,Chp1,Fam163a,Cers2,Ppil4,Wasf3,Rbfox3,Nkiras2,Mybl2,Sparc,Myh10,Septin9,Plscr3,Zkscan1,Apc2,Adarb1,Slc36a1,Sumo3,Sdc1,Nrcam,Cmpk2,Dnmt3a,Pafah1b1,Pfas,Nmt1…	0.395293	0.110418	0.397066	0.394031	2.09711e-05	1.19847
mmu-miR-3620-3p	702	373	Pum2	Klf6,Acsl6,Trim25,Pdgfra,Acvr1b,Myo18a,Sp1,Zmat2,Smg5,Def8,Chordc1,Map3k3,Acp2,Plaur,Map2k7,Efna2,Mxi1,Farsa,Hira,Hdgf,U2af2,Prkaca,Celf1,Ampd3,Naa60,Vps54,Ubtf,Runx1t1,Tgfbr1,Hnrnpa0,Dnajb6,Syn2,Rnmt,Mrtfb,Syngr1,Ubp1,Nxf1,Adam19,Tmem167,E2f4,Gata2,Nipsnap3b,Arnt,Anp32e,Castor2,Pds5b,Srsf6,Rhot1,Mybl2,Zmynd8,Med1,Ywhab,Septin9,Irf1,Scml2,Med8,Bcl2l11,Nop9,Lims1,Zwint,Rhobtb1,Ccn2,Eya3,Sar1a,Dnaj…	0.389567	0.118341	0.271118	0.440314	8.59328e-05	1.17936
mmu-miR-3620-5p	1423	870	Pcbp3	Hoxb9,Klf6,Gmpr,Galnt1,Pdgfra,Acvrl1,C1d,Tpd52l2,Ilf2,Luzp1,Poldip2,Pcbp3,Araf,Ocrl,Agpat3,Usf1,Sp1,Snd1,Afg3l1,Def8,Ell2,Jup,Nom1,Hoxc5,Cabin1,Fbxo7,Clpb,Aif1l,Map3k3,Ap4e1,Ift46,Rab34,Bbc3,Acp2,Celf2,Sf3a1,Ppard,Fam32a,Cacnb3,Pcdhgb6,Homer3,Aak1,Gys1,Ssbp2,Cdip1,Psap,Wars2,Lpcat3,Wwox,Prpsap2,Lbr,Kdm5a,Hmox1,Rfx1,Celf1,Trim28,Cs,Bloc1s6,Ctsb,Nsmf,Pdk1,Mettl1,Ap2m1,Cav1,Arpp19,0610009B22Rik,Id3,…	0.371735	0.239885	0.041477	0.922863	0.000431675	1.11417
mmu-miR-363-3p	324	379	Lcorl	Klf6,Dazap2,Calm1,Agpat3,Vps50,Celf2,Ykt6,Chaf1a,Stk11,Aak1,Cp,Kpna1,Mob1b,Gtf2h1,Tgfbr1,Fnbp4,Wdfy2,Tlk2,Slc39a1,Arnt,Lonrf3,Septin9,Map2k3,Frk,Lims1,Frs2,Wdr82,Med7,Adcy1,Sdc1,Cenpo,Pafah1b1,Sec14l1,Actr10,Timm9,Pcnx,Otub2,Entpd5,Traf3,Med10,Scara5,Ccdc25,Khnyn,Grhl2,Mief1,1810013L24Rik,Gsk3b,Ifnar1,Lbh,Bambi,Isoc1,Cplx2,Adhfe1,Fastkd2,Nrp2,Orc2,Tfcp2l1,Angel2,Acbd5,Dnajc10,Ubox5,Spred1,Polr3f,…	0.424084	0.054619	0.855842	0.164896	1.54861e-05	1.288
mmu-miR-363-5p	512	458	Rev3l	Mnt,Pdgfra,Acvrl1,Add1,Grk6,Cnnm3,Jup,Clpb,Sf3a1,Hltf,Tiam1,Nosip,Aak1,Mxi1,Ppfia3,Ikbkg,Wwox,Ncoa2,Smpd4,Pfdn2,Rhoa,Rnmt,Kdelr3,Ankrd52,Nipsnap3b,Gdi1,Ube2a,Pds5b,Atad5,Ctsa,G3bp1,Sparc,Bcl2l11,Psme3,Zkscan1,Frk,Sec63,Rev3l,Zwint,Sgk1,Ccn2,Sar1a,Ppa1,Stxbp4,E2f6,Pum2,Grhl1,Dnmt3a,Myt1l,Itgb3,Pafah1b1,Vamp2,Timm9,Zfyve21,Trim27,Nqo2,Ccdc127,Srek1ip1,Thrb,Tsc22d1,Ebf2,Loxl2,Slc39a14,Myo10,Ywhaz,Te…	0.398444	0.0863115	0.469398	0.287304	6.6524e-06	1.24337
mmu-miR-365-1-5p	1651	870	Pcbp3	Acsl6,Fgf6,Ncs1,Trim25,Mnt,Pdgfra,Rdx,Tpd52l2,Grk6,Luzp1,Poldip2,Pcbp3,Ocrl,Agpat3,Sp1,Zmat2,Cct3,Mef2d,Snd1,Mrpl10,Afg3l1,Def8,Ell2,Jup,Nom1,Stk38l,Hoxc8,Hoxc5,Chordc1,Uba1,Ift46,Acp2,Celf2,Tmem161a,Ykt6,Baz1b,Ap2a2,Cdkn1b,Rab8a,Ogdh,Homer3,Rnf215,Cp,Mxi1,Farsa,Ppfia3,Gys1,Gstm5,Cdip1,Plxna3,Ikbkg,Wwox,Mapk14,U2af2,Hmox1,Prkaca,Asf1b,Celf1,Ctr9,Cs,Ampd3,Bcas2,Ncoa2,Napa,Crkl,Elovl1,Pdk1,Ubtf,Sod…	0.392255	0.278321	0.323723	0.965352	3.70553e-08	1.17549
mmu-miR-365-2-5p	1281	460	Snd1	Hoxb9,Cox5a,Acsl6,Comt,Pdgfra,Acvr1b,Txnrd3,Add1,Sp1,Zmat2,Snd1,Mrpl10,Stk38l,Hoxc5,Fbxo7,Ift46,Acp2,Celf2,Hltf,Tiam1,Map2k7,Cnot11,Cp,Ssbp2,Cdip1,Angptl2,Ikbkg,Wars2,Dnajb11,Gab2,Plod3,Mapk14,Ldha,Ufd1,Hmox1,Prkaca,Dnajb1,Ampd3,Shpk,Ctsb,Pfdn2,Ubtf,Sod2,Eif1b,Ap2m1,Neu1,Gtpbp3,Cav1,Gabpa,Pttg1ip,Syn2,Eng,Mrtfb,P4ha1,Ubp1,Tusc2,Nxf1,Kif11,Clip3,Rnf168,Chp1,Pigl,Ankrd52,Wdfy2,E2f4,Ppp1cb,Tlk2,Efr3…	0.373034	0.215947	0.0505817	0.881892	0.000783652	1.11821
mmu-miR-365-3p	234	218	Anks1b	Il17ra,Dvl3,Cdip1,Zfp110,Prpsap2,Atp6v1b2,Nectin4,Nsmf,Ubtf,Cav1,Syngr1,2610507B11Rik,Pten,Steap2,Cers2,Rbfox3,Bcl2l11,Zkscan1,Sema6a,Cnot6,Taf15,Pfas,Yy1,Ippk,Ptdss1,Trim23,Rcbtb1,Cln5,Bcl2l2,Pabpn1,Il10rb,Noct,Usp49,Kdm4b,Anks1,Cul2,Iws1,Seh1l,Cdc42bpg,Tnks2,Ppp6r3,Trub1,Scd3,Farp1,Cplx2,Tfcp2l1,Ddr2,Knl1,Fabp12,4933434E20Rik,Celf3,Zfp462,Snapc3,Lrp8,Ankle2,Ocm,Ing3,Sspn,Pgpep1l,Cstf2,Grk1,Vps3…	0.465209	0.0394471	0.98786	0.114062	0.0122586	1.19539
mmu-miR-367-3p	174	270	Gnas	Aif1l,Chaf1a,Fam32a,Aak1,Celf1,Ctr9,Bloc1s6,Gtpbp3,Prpf31,Ubqln4,Mrtfb,Fnbp4,Pten,Hivep2,Bcl2l11,Eya3,Adcy3,Ylpm1,Yy1,Id4,Med10,Ccdc25,Cln5,Oxr1,Grina,Slc4a8,Marchf5,Riok3,Prpf19,Uhrf2,Zfp202,Cers6,Itga6,Kif3b,Rtf2,Schip1,Sohlh2,Gdap2,Khdc4,Dnaja1,Eps15,Kbtbd8,Sspn,Otud5,Cstf2,Atp11a,Tle3,Imp3,Nktr,Prkar2a,Wdr48,Lpp,Cipc,Klf8,Ppp1r26,Fam13b,Osbpl2,Abhd4,Trim37,Lmtk2,Hdlbp,Serbp1,Shprh,Cilk1,Cdk19…	0.428571	0.0293324	0.88265	0.0771371	0.0410205	1.17846
mmu-miR-367-5p	190	141	Mib1	Ncs1,Ap4e1,Ap1m1,Plag1,Cacna1e,Mapk14,Mef2c,Mid1ip1,Syn2,Pten,Cd164,Fgd6,E2f6,Grhl1,Pafah1b1,Snapc1,Nsun2,Gfm2,Arf4,Ivns1abp,Map3k8,Dcp2,St8sia3,Rfk,Add3,Scd3,Adpgk,Zfhx4,Banp,Jph3,Efcab2,Orc4,Cers6,Rprd1b,Sec62,Sec22b,Tpm3,Kdm4c,Zbtb8a,Mtf1,Gnb1,Crmp1,Pgpep1l,Il21r,Enox2,Ccdc120,Cnot7,Phlpp2,Herpud1,Rora,Csnk1g1,Arpp21,Ttl,Nfkbiz,Abhd2,Map3k7,Tmem33,Siah1b,Ythdc1,Ssx2ip,Atg5,Ints6l,Exo1,Ccdc88a,…	0.469136	0.0320297	0.990895	0.0887709	0.0258152	1.18459
mmu-miR-369-3p	15	146	Bmpr1a	Wdfy2,Snap29,Mob4,Rpusd2,Ankrd6,1700066M21Rik,Bicd2,Bmpr1a,Msantd3,Fbxo30,Mtus2,Megf10,Slc44a1,Srsf2,Smg1	0.340909	0.00252866	0.0030349	0.00278199	0.0266646	1.45375
mmu-miR-369-5p	66	350	Chn1	G3bp1,Plscr3,Arid3a,Dusp6,Matn3,Rad1,Kcnc1,Lmnb1,Tex30,Kifap3,Ddr2,Itch,Epb41l1,Dffa,Clec2i,Mtmr2,Csnk1g1,Ctnnd1,Enc1,Bclaf1,Pigk,Ypel5,Cbfa2t2,Pnpla3,Btbd7,Ambra1,Eml2,Parpbp,Fam168a,Commd10,Nupl2,Sema6d,Adnp,Dcaf7,Aff4,Mbtd1,Tnrc6b,Ppm1h,Yes1,Dnajc5,S100pbp,Ctdspl,Tgif2,Mtf2,Scn8a,Gk5,Nudt18,Mgll,Anks1b,Dip2b,Zranb1,Usp47,Hnrnpa3,Nr2c2,Islr2,Onecut2,Thsd7a,Nfe2l1,Wdr61,Cpne9,Chn1,Nr3c2,Bcr,Gcnt…	0.392857	0.0111261	0.336115	0.0285787	0.0055618	1.36511
mmu-miR-370-3p	984	379	Lcorl	Comt,Galnt1,Pdgfra,Acvrl1,Acvr1b,Tpd52l2,Vps50,Mef2d,Def8,Ell2,Aif1l,Map3k3,Ift46,Sdf2,Sf3a1,Def6,Ranbp3,Tiam1,Map2k7,Dvl3,Cacnb3,Tpm4,Pcdhgb6,Rnf215,Aak1,Cp,Mxi1,Farsa,Cdip1,Hira,Wars2,Dnajb11,Zfp110,Arhgef18,Wwox,Mapk14,Kdm5a,Ufd1,Rfx1,Celf1,Igf1r,Ctr9,Cs,Ampd3,Bcas2,Bloc1s6,Shpk,Napa,Sod2,Tgfbr1,Cav1,Cers4,Bcl2l13,Pttg1ip,Syn2,Rnmt,Mrtfb,Ubp1,Snap47,AI597479,Zkscan17,Pten,Cd83,Prrt1,Mocs2,Atp6…	0.380363	0.16588	0.122914	0.68083	0.000229338	1.14005
mmu-miR-370-5p	748	870	Pcbp3	Acsl6,Mkrn2,Kat2b,Tpd52l2,Poldip2,Pcbp3,Zmat2,Mef2d,Ell2,Fkbp10,Stk38l,Fbxo7,Ift46,Acp2,Celf2,Fam32a,Cdk12,Foxj2,Plag1,Kpna1,Ssbp2,Ikbkg,Traf6,Ldha,Dnajb1,Cs,Bloc1s6,Elovl1,Mettl1,Ap2m1,Neu1,Tgfbr1,Cers4,Gabpa,Pttg1ip,Syn2,Mrtfb,Syngr1,P4ha1,Ubp1,Wdr77,Ifi35,Tmem167,Tlk2,Steap2,Castor2,Lonrf3,Nkap,Aldoc,Rab11fip4,Rhbdl3,Crk,Mlx,Stk4,Pmp22,Vezf1,Atp6ap1,Rnf145,Plscr3,Trip10,Cd164,Zwint,Ccn2,Tcp11l…	0.400857	0.126096	0.523015	0.478503	6.6524e-06	1.20675
mmu-miR-374b-3p	175	347	Nfat5	Ddx3x,Kpna1,Gab2,Chd5,Igf1r,Shpk,Mob1b,Pcdhac1,Gabpa,Mrtfb,Rnf170,Pigl,Acadsb,Dlg4,Gabarap,Sema6a,Havcr2,Stxbp4,Gna13,Actr10,Ppm1a,Dhfr,Rbx1,Slc38a2,Usp25,Denr,Pde10a,Med20,Ndufaf7,Zfand5,Tnks2,Vldlr,Slc18a2,Huwe1,Bach1,Dnaaf5,Lypla1,Ing5,Sephs1,Zbtb43,Slc20a1,Mapre1,Skil,Ppfia2,Sass6,Rorc,Rragd,Nr4a3,Lrp8,Lrrc41,Dvl1,Pi4k2b,Gtf2h3,Ing4,Kctd13,Fbxl19,Timm17b,Glt28d2,Ctps2,Heatr3,Gse1,Cyb5b,Armcx1…	0.441919	0.029501	0.948912	0.0778958	0.00335053	1.2488
mmu-miR-374b-5p	25	86	Gsk3b	Igf1r,Map2k3,Dnmt3a,Gsk3b,St8sia3,Tmem68,Hook1,Dapk1,Greb1l,Kmt5b,Ar,Kmt5a,Ankrd34c,Esr1,Lcor,Pkib,Gpr155,Elk4,Ncald,Nxph2,Rnf141,Onecut2,Slc11a2,Amot,Amotl1	0.328947	0.00421443	0.00202327	0.00632271	0.115818	1.25363
mmu-miR-374c-3p	194	324	Bbx	Txnrd3,Pcdhgb6,Zdhhc24,Mafk,Nop9,Mfap3,Rock2,Snapc1,Vrk1,Irf4,Aopep,Samd8,Mrpl57,Cox14,Tbc1d5,Smad2,St8sia3,Dctn4,Gnaq,Inpp5a,Mkln1,Jade1,Prex2,Maip1,Eif5b,Plekhb2,Mapre1,Itch,Epb41l1,Clcc1,Lelp1,Tspan5,Lrp8,Tal1,Sppl3,Polr3e,Tub,Saraf,Irf2,Slc27a1,Bnip2,Csk,Hmg20a,Il17rd,Gnaz,Ube2q1,Ripor2,Zc3h12d,Hif1an,Rundc1,Aagab,Ttll4,Pgap4,Trp53inp2,Foxj3,Pcdhga12,Slc16a1,Tmem214,Prc1,Zbtb7a,Bri3bp,Fam168a…	0.420824	0.032704	0.830046	0.0905412	0.0142673	1.19637
mmu-miR-374c-5p	35	123	Nktr	Mmd,Tvp23b,Ppfibp1,Slc39a14,Parvg,Gsk3b,Enpp5,Smad2,St8sia3,Sec62,Fkbp9,Nktr,Pygo1,Ints7,Kcnab1,Itgbl1,Sema6d,Mtor,Patl1,Fktn,Esr1,Fgfr1op2,Gpr155,Cttnbp2nl,Ppm1b,Ncald,Fancc,Zfp449,Ppp3r1,Nxph2,Usf3,Fsd1l,Amot,Tardbp,Amotl1	0.443038	0.0059002	0.952959	0.0106222	0.0797389	1.25789
mmu-miR-375-3p	333	379	Lcorl	Klf6,Acvr1b,Myo18a,Tpd52l2,Afg3l1,Bbc3,Tiam1,Pcdhgb6,Ldha,Celf1,Ncoa2,Crkl,Ubtf,Zmiz1,Bcl2l13,Mrtfb,Ubp1,Adam19,Scarf2,Tmem167,Pkd2l2,Casd1,Cd83,Acadsb,Ppfibp1,Gabarap,Pank3,Frk,Cpm,Lrrtm1,Adarb1,Sumo3,Hcn2,Adcy1,Amz2,Blmh,Snx11,Aopep,Med10,Ak6,Samd8,Pbrm1,Mtdh,Oxr1,Parvb,Fyttd1,Lmln,Nr4a1,Spag9,Dcp2,Atl3,Cdca5,Ppp6r3,Slk,Trub1,Banp,Dctn2,Hdhd2,Gdap1,Xiap,Orc2,Zc3h11a,Kifap3,Orc4,Rbm38,Gid8,Epb41…	0.414179	0.0561362	0.75215	0.169196	0.00306969	1.18966
mmu-miR-375-5p	672	379	Lcorl	Mnt,Mkrn2,Sox9,Add1,Cnnm3,Sp1,Mef2d,Jup,Hoxc5,Celf2,Tmem161a,Tiam1,Kdelr1,Cnot11,Tpm4,Pcdhgb6,Mmd,Cdip1,Angptl2,U2af2,Hmox1,Bcas2,Ctsb,Mob1b,Atp6v1b2,Ubtf,Usp19,Tgfbr1,Cav1,Hmgcll1,Pttg1ip,Rnmt,P4ha1,Adam19,Tjap1,Rnf170,Glis2,Efr3a,Fam163a,Steap2,Capza2,Anp32e,Ppil4,Pds5b,Cul4a,Rbfox3,Nkiras2,Zmynd8,Med1,Drg2,Dlg4,Phf23,Myh10,Irf1,Bcl2l11,Nop9,Zkscan1,Arid3a,Gle1,Sec63,Ccn2,Ddit4,Adarb1,Slc36a1,S…	0.416873	0.113284	0.782499	0.410723	0.00030589	1.16873
mmu-miR-376a-3p	93	332	Lingo2	Luzp1,Hoxc8,Igf1r,Frs2,Cdc34,Tns3,Stxbp4,Mtpap,Atl3,Slk,Clns1a,Eif5b,Ddr2,Itga6,Wdr76,Rprd1b,Eif4e,Leprot,Ssu72,Zcchc4,Slc6a6,Phlpp2,Maml2,Tle3,Dpp8,Xrn1,Otud7b,Agpat1,Fam126b,Sccpdh,Lhx9,Wdr92,Bsdc1,Snx10,Serinc5,H2bc6,Hrk,Ier5,Atf2,Aph1c,Fgf7,Lingo2,Smpd3,Rgs9bp,Cdk17,Rlim,Stat1,Ubap1,Bcl9l,Tsnax,Rabep1,Mboat2,Zfp82,Pot1b,Tmcc1,Shroom4,Zfp148,Map3k5,3425401B19Rik,Prkce,Homer2,Bmpr1b,Fmn1,Nhsl2,…	0.415179	0.0156777	0.76783	0.0379363	0.0303221	1.23001
mmu-miR-376a-5p	425	218	Anks1b	Pdgfra,Tpd52l2,Luzp1,Clpb,Esam,Ift46,Ykt6,Map2k7,Efna2,Ogdh,Cp,Hdgf,Trp53,Cic,Pdk1,Tgfbr1,Elk3,Gabpa,Pkd2l2,Prrt1,Ctsa,Nkiras2,Kansl1,Irf1,Bcl2l11,Map1s,Nop9,Zkscan1,Frk,Echdc1,D10Wsu102e,Mapk9,Adcy1,Klhl29,Grhl1,Lig3,Atp2a3,Entpd5,Ylpm1,Sema4d,Smn1,Dcp1a,Rcbtb1,Scara5,Bcl2l2,Pabpn1,Grhl2,Grina,Atg3,Ccdc14,Denr,Get1,Pde10a,Tnfrsf21,Kdm4b,Mtpap,Iws1,Dcp2,Isoc1,Dctn4,Il33,Hells,Aldh18a1,Add3,Nrp2,R…	0.402462	0.0716453	0.558422	0.228882	0.00771883	1.15195
mmu-miR-376b-3p	222	350	Syt1	C1d,Uhrf1,Traf6,Celf1,Mettl16,Acad9,Pten,Hps5,Mocs2,Stk4,Myh10,Pank3,Zkscan1,Sar1a,Wdr82,Cnot6,Sypl,Rock2,Rnf144a,Ptdss1,Rcbtb1,Mgrn1,Snap29,Fyttd1,Ifnar1,Rps6ka2,Tbc1d5,Caskin1,Tcerg1,Smad2,Plaat3,Rabgef1,Hdhd2,Mob4,Pnkd,Arl8a,Knl1,Fam210b,Skil,Dnajb4,Cnn3,Epha7,Ugcg,Zdhhc21,Rad23b,Pde4b,Eps15,Rragc,Epb41,Acot7,Mmp17,Kbtbd8,Etnk1,Mef2a,Tacc2,Otud5,Piga,Zcchc18,Grk1,Slit2,Rwdd4a,Irf2,Gins3,Ap1g1,…	0.434442	0.0374241	0.920587	0.107233	0.0133437	1.19188
mmu-miR-376b-5p	250	373	Pum2	Tpd52l2,Luzp1,Poldip2,Sp1,Aif1l,Map2k7,Cdip1,Trp53,Adh5,Ncoa2,Gtpbp3,Cav1,Sertad1,Rnmt,Adam19,Pmp22,Irf1,Sema6a,Ccn2,Tns3,Stxbp4,Rock2,Pum2,Gng4,Amer2,Agap3,Cep43,Gtpbp2,Slc30a6,Spag9,Zeb1,Dcp2,Smad2,Napg,Lipo3,Tspan4,Crcp,Bach1,Tfcp2l1,Prkcq,Slx4ip,Slc20a1,Mapre1,Ppfia2,Snx30,Hp1bp3,Padi2,Ociad1,Aff1,Gigyf1,Fbxl14,Rassf8,Rps6ka3,Ap1s2,Chst5,Arv1,Arpp21,Ryk,Prkar2a,Mon1b,Zfp800,Ctdspl2,Ctnnd1,Slc…	0.37092	0.0421443	0.0374305	0.122661	0.00241686	1.23171
mmu-miR-376c-3p	53	350	Syt1	Ssbp2,Celf1,Bcl2l11,Sar1a,Slc36a1,Sypl,Matn3,Atl1,Zmym2,Rrn3,Kmt2d,Rabgef1,Hdhd2,Tfap2b,Asb1,Atrn,Cyfip1,Galnt2,Rbm6,Il17rd,Bach2,Map3k7,Osbpl11,Sufu,Sccpdh,Slc16a1,Phf8,Klhl23,Gpr153,Dlk1,Tmem229b,Syt1,Olfr536,Trib1,Gpatch2l,S100pbp,Syt7,Calcrl,Ackr4,Znrf2,Dennd1b,Arfgef2,Ak4,Hdac9,Tasl,Gtf2ird2,Olfr288,Ccdc6,Lyrm9,Peg10,Ddx6,Tirap,Idi1	0.40458	0.00893459	0.595094	0.022003	0.0465337	1.2665
mmu-miR-376c-5p	185	218	Anks1b	Tbx2,Tpd52l2,Luzp1,Sp1,Plag1,Cdip1,Ncoa2,Gtpbp3,Mrtfb,Adam19,Pmp22,Gipc1,Sema6a,Kitl,Ccn2,Timp3,Tns3,Gng4,Elovl7,Mief1,Rrn3,Pak2,St6gal1,Agap3,Cep43,Spag9,Dcp2,Aldh18a1,Ptdss2,Bach1,Ppp1r7,Ing5,Acbd3,Scn2a,Snap23,Slc20a1,Ints12,Hp1bp3,Gigyf1,Fbxl14,Rab30,Fbxl19,Zfp275,Ets1,Pou2af1,Bace1,Rora,Myo6,Zfp800,Ctnnd1,Slc7a15,Dlx1,Rnf44,P2ry2,Mfhas1,Tmem177,Ttll7,Pbx2,Ythdc1,Relch,Marchf1,Rsf1,Gng12,Hnrn…	0.391121	0.0311868	0.299444	0.0839656	0.0209035	1.1968
mmu-miR-377-3p	190	379	Lcorl	C1d,Fbxo7,Ap4e1,Ubtf,Tmem167,Chp1,Pigl,Prrt1,Fam163a,Capza2,Nelfcd,Cul4a,Igfbp4,Crk,Sar1a,Stxbp4,Pum2,Klhl29,Dnmt3a,Itgb3,Ccdc127,Hmgcr,Adsl,Gsk3b,Atf1,Sgo1,Cemip2,Jak2,Ier3ip1,Jade1,Fam135a,Asb1,Rgs5,Spred1,Dram2,Fbxw7,Epha7,Pum1,Rint1,Ociad1,Lias,Gigyf1,Aebp2,Golt1b,Kctd15,Rwdd4a,Hsbp1,Rsl24d1,Cmtm6,Otud7b,Myo6,Abhd2,Agpat1,Mcl1,Sde2,Fam126b,2410004B18Rik,Ppig,Gng10,Rnf13,Naa25,Pogz,Stx11,Trp53…	0.465686	0.0320297	0.988366	0.0887709	9.03388e-06	1.37649
mmu-miR-377-5p	948	454	Tenm3	Klf6,Tbx2,Mnt,Dbt,Sox9,Kat2b,Zfp276,Luzp1,Araf,Ocrl,Sp1,Vps50,Hoxc5,Acp2,Cnot11,Ier3,Mxi1,Ssbp2,Angptl2,Mcoln1,Traf6,Celf1,Mef2c,Ampd3,Ncoa2,Naa60,Napa,Elovl1,Zdhhc24,Cdk4,Sod2,Lsm2,Pcdhac1,Zmiz1,Phox2a,Mid1ip1,Elk3,Fut1,Ubqln4,Mta1,Mrtfb,Tusc2,Rassf1,Mettl16,Tmem167,Srrm3,Clip3,E2f4,Tlk2,Mocs2,Steap2,Capza2,Nkap,Cant1,Atad5,Rhbdl3,Dbndd2,Pick1,Pmp22,Phf23,Dusp14,Ndel1,Pank3,Bcl2l11,Rnf145,Arid3a…	0.388684	0.159811	0.253414	0.652251	0.00197324	1.12082
mmu-miR-378a-3p	947	379	Lcorl	Ncs1,Comt,Dazap2,Galnt1,Mkrn2,Pdgfra,Myo18a,Oxa1l,Luzp1,Agpat3,Sp1,Mef2d,Def8,Nom1,Hoxc5,Fbxo7,Clpb,Sdf2,Acp2,Celf2,Sf3a1,Ap2a2,Cacnb3,Pcdhgb6,Homer3,Aak1,Ppfia3,Gys1,Angptl2,Wars2,Arhgef18,Wwox,U2af2,Kdm5a,Ufd1,Asf1b,Celf1,Igf1r,Ampd3,Napa,Runx1t1,Sod2,Eif1b,Rhoa,Fut1,Dnajb6,Repin1,Syngr1,Nxf1,Kdelr3,Acad9,Pten,Glis2,Ankrd52,Tlk2,Gdi1,Atf6b,Arnt,Steap2,Cers2,Nkap,Pds5b,Arl5b,Rbfox3,Atad5,Stk4,Pm…	0.409425	0.159643	0.679312	0.651239	0.000137837	1.15546
mmu-miR-378a-5p	1011	870	Pcbp3	Trim25,Mnt,Pdgfra,Acvrl1,Acvr1b,Myo18a,Tpd52l2,Add1,Poldip2,Pcbp3,Ocrl,Agpat3,Sp1,Smg5,Mrpl10,Jup,Hoxc5,Fbxo7,Clpb,Map3k3,Celf2,Tmem161a,Ykt6,Chaf1a,Cdkn1b,Dvl3,Nosip,Aak1,Mxi1,Cacna1e,Wars2,Gab2,Arhgef18,Wwox,Mapk14,Lbr,Prdx2,Prkaca,Celf1,Mef2c,Smpd4,Naa60,Zbtb17,Elovl1,Zdhhc24,Eif1b,Lsm2,Tgfbr1,Elk3,Nutf2,Fut1,Gabpa,Mrtfb,Syngr1,Ubp1,Tusc2,Rassf1,Wdr77,AI597479,Zkscan17,Srrm3,Surf2,Atf6b,Arnt,A…	0.392469	0.170432	0.329793	0.701062	4.32344e-06	1.18136
mmu-miR-378b	881	379	Lcorl	Mnt,Dazap2,Galnt1,Gm2a,Oxa1l,Cnnm3,Agpat3,Sp1,Mef2d,Nom1,Sdf2,Celf2,Sf3a1,Plaur,Ranbp3,Grk5,Dvl3,Cacnb3,Pcdhgb6,Homer3,Gys1,Mmd,Map3k11,Cdip1,Cacna1e,Wars2,Dnajb11,Arhgef18,Wwox,U2af2,Kdm5a,Prdx2,Ufd1,Asf1b,Celf1,Igf1r,Crkl,Tpbg,Runx1t1,Gtf2h1,Eif1b,Lsm2,Rhoa,Zmiz1,Id3,Fut1,Dnajb6,Ap1b1,Rnmt,Mrtfb,Ubp1,Kdelr3,Adam19,Acad9,Tmem167,Zfp273,Pten,Clip3,Chp1,Glis2,Gata2,Arnt,Steap2,Cers2,Lonrf3,Pds5b,P…	0.409958	0.148517	0.689934	0.593576	0.000323029	1.15005
mmu-miR-378c	921	379	Lcorl	Mnt,Comt,Dazap2,Galnt1,Pdgfra,Oxa1l,Luzp1,Agpat3,Nom1,Hoxc8,Celf2,Tmem161a,Chaf1a,Map2k7,Ap2a2,Cdk12,Cacnb3,Pcdhgb6,Homer3,Wars2,Dnajb11,Arhgef18,Wwox,Mapk14,Kdm5a,Rfx1,Asf1b,Celf1,Igf1r,Crkl,Tpbg,Runx1t1,Sod2,Eif1b,Neu1,Lsm2,Zmiz1,Prpf31,Fut1,Syn2,Ubp1,Tusc2,Rassf1,Adam19,Tmem167,Zmiz2,Pten,Chp1,Atf6b,Arnt,Steap2,Cers2,Pds5b,Rbfox3,Rhot1,Nkiras2,Pmp22,Map1s,Zkscan1,Ccdc162,Rhobtb1,Kitl,Adarb1,Ns…	0.394771	0.15526	0.377339	0.625948	2.00145e-05	1.17085
mmu-miR-378d	1360	379	Lcorl	Klf6,Tbx4,Mnt,Cdh1,Dbt,Rdx,Myo18a,Tpd52l2,Heatr6,Add1,Luzp1,Araf,Calm1,Agpat3,Sp1,Afg3l1,Stk38l,Pwp1,Clpb,Aif1l,Ap4e1,Blvra,Bbc3,Acp2,Celf2,Rhoc,Ppard,Fam32a,Cdk12,Foxj2,Ogdh,Prkcsh,Nosip,Tpm4,Homer3,Aak1,Cp,Ppfia3,Gys1,Map3k11,Cacna1e,Ikbkg,Dnajb11,Gab2,Arhgef18,Traf6,Mapk14,Hdgf,Kdm5a,Prdx2,Ufd1,Dnajb1,Celf1,Smpd4,Naa60,Napa,Ctsb,Mob1b,Tpbg,Nectin4,Runx1t1,Mettl1,Rhoa,Zmiz1,Cers4,Prpf31,Elk3,Ub…	0.396386	0.229265	0.422357	0.90693	3.72924e-05	1.14097
mmu-miR-379-3p	179	458	Rev3l	Zmiz1,Eng,Tmem167,Ankrd52,Fam163a,Dbndd2,Crk,Rab5a,Arid3a,Rev3l,Hbs1l,Ccn2,Frs2,Cnot6,Tns3,Rnft1,Dnmt3a,Pafah1b1,Per1,Glrx,Dcp1a,Rcbtb1,Scara5,Retreg1,Ywhaz,Grhl2,Senp2,Kmt2d,Rps6ka2,Yipf4,Plaat3,Scd2,Cbx2,Prex2,Nrp2,Desi2,Kifap3,Yme1l1,Zmat3,Gdap2,Rfx5,Tlcd4,Eif4e,Tmem38b,Pde4b,Errfi1,Ociad1,Zfp326,Pan3,Gfpt1,Etnk1,Rab30,Enox2,Gpt2,Irak1bp1,Csk,Dpp8,Tfdp2,Il17rd,Ppp1r9a,Tmem127,Zfc3h1,Fam117b,95…	0.432367	0.0301753	0.908447	0.0804249	0.000135	1.33123
mmu-miR-379-5p	290	379	Lcorl	Gm2a,Vps50,Clpb,Celf2,Fam32a,Arhgef18,Chd5,Pan2,Ctcf,Zbtb17,Mob1b,Ubtf,Elk3,Dnajb6,Chp1,Atp6v0e,Ppil4,Cul4a,Casc3,Stk4,Rnf145,Zkscan1,Kitl,Stx7,Apc2,Rab36,Txnrd1,Adi1,Klhl29,Rnf144a,Papola,Pcnx,Wdr37,Pabpn1,Dlg1,Get1,Celsr3,Cep43,Rhoq,Anks1,Kcnc1,Ndfip1,Prrc1,Ptdss2,Tnrc6c,Cplx2,Cwf19l2,Fam107b,Sephs1,Aldh9a1,Kif5c,Zbtb43,Cers6,Slx4ip,Fam98b,Tbc1d20,Kif3b,Mapre1,Fam210b,Raly,Epb41l1,Zmat3,Pik3ca,…	0.411932	0.0488874	0.719272	0.144411	1.9342e-05	1.30229
mmu-miR-380-3p	306	324	Bbx	Klf6,Mnt,Mkrn2,Afg3l1,Stk38l,Ift46,Aak1,Mef2c,Nectin4,Elk3,Eng,Tmem167,Surf2,Steap2,Myh10,Bcl2l11,Sema6a,Sec63,Cpm,Cox11,Klf11,Grhl1,Snapc1,Entpd5,Aopep,Med10,Dcp1a,Amer2,Bcl2l2,Grhl2,Adsl,Arc,Gsk3b,Cxadr,St6gal1,Celsr3,Hes7,Chd1,Pde10a,Gtpbp2,Iws1,Riok3,Smad2,Syvn1,Tnks2,Chka,Casp7,Banp,Paip1,Hprt,Eya1,Nrp2,Asb1,Tfcp2l1,Zc3h11a,Desi2,Stam,Yme1l1,Tsc1,Abl1,Gca,Cers6,Ubox5,Chac1,Rad51,Mapre1,Car3,…	0.414073	0.0515846	0.748103	0.15301	0.000328724	1.24095
mmu-miR-380-5p	248	319	Ank2	Rdx,Vwa5a,Ap4e1,Map2k7,Ap2a2,As3mt,Aak1,Mmd,Cacna1e,Celf1,Trim28,Zdhhc24,Pdk1,Tgfbr1,Mrtfb,Adam19,Tmem167,Fam163a,Pds5b,Nop9,Sema6a,Sec63,Eya3,Apc2,Cpm,F2rl2,Mief1,Cxadr,Kmt2d,Slc4a8,Pde10a,Abcg1,Iws1,Smad2,Lmnb1,Tmx3,Trub1,Zfp202,Adhfe1,Nrp2,Rpe,Eif5b,Copa,Rad51,Mapre1,Mtfr1,P2ry1,Sike1,Ddah1,Trp53inp1,Sdcbp,Nr4a3,Snx30,Nadk,Zcchc4,Fam114a1,Cald1,Nova2,Pgpep1l,Tub,Il13ra1,Enox2,Piga,Has3,Sprtn,P…	0.397436	0.0418071	0.443601	0.121649	0.000173915	1.29258
mmu-miR-381-3p	569	350	Chn1	Trim25,Cnnm3,Mef2d,Flot1,Aif1l,Celf2,Tiam1,Tmem39a,Cnot11,Dvl3,Ogdh,Pcdhgb6,Aak1,Cp,Ppfia3,Ssbp2,Cdip1,Cacna1e,Mapk14,Ncoa2,Mob1b,Gvin1,Ubtf,Cav1,Hdac5,Mrtfb,Rnf170,Gata2,Clpx,Ppil4,Cant1,Ift52,Vezf1,Phf23,Plscr3,Cd164,Kitl,Ikbip,Rab36,Slc36a1,Tns3,Bzw2,Rock2,Gna13,Rnf144a,Grhl1,Dnajc27,Dnmt3a,Myt1l,Nmt1,Six6,Papola,Galnt16,Wdr37,Entpd5,Ptdss1,Med10,Ankra2,Samd8,Thrb,Vcl,Trim35,Gpr180,Retreg1,Apo…	0.411424	0.0959204	0.709661	0.326758	3.00025e-05	1.21365
mmu-miR-381-5p	709	379	Lcorl	Trim25,Mnt,Galnt1,Pdgfra,Kat2b,Grk6,Cnnm3,Sp1,Def8,Hoxc10,Aif1l,Ift46,Tiam1,Cdk12,Ier3,Mxi1,Ssbp2,Cacna1e,Hira,Arhgef18,Wwox,Cic,Prkaca,Ampd3,Naa60,Napa,Crkl,Pdk1,Ubtf,Gtf2h1,Usp19,Ap2m1,Pcdhac1,Tgfbr1,Cav1,Arpp19,Id3,Mid1ip1,Dnajb6,Gabpa,Pttg1ip,Tmem167,Rnf170,Pigl,Ppp1cb,Mocs2,Steap2,Ctsa,Med1,Stk4,Myh10,Septin9,Bcl2l11,Sec63,Zwint,Tcp11l2,Frs2,Wdr82,Nsg2,Slu7,Sypl,Rock2,Sdc1,Klhl29,Kif3c,Itgb3…	0.415592	0.119521	0.772382	0.446383	0.000258713	1.16775
mmu-miR-382-3p	149	460	Snd1	Tpd52l2,Uhrf1,Snd1,Acp2,Foxj2,Plod3,Ncoa2,Bcl2l13,Rnf170,Rnf168,Bcl2l11,Sec14l1,Timm22,Ppp2r5e,Pcnx,Ptdss1,Vcl,Pak2,Usp49,Prrc1,Camk2a,Inpp5a,Nrp1,Nrp2,Cd28,Stx6,Srp9,Sephs1,Stam,Gpd2,Gca,Cers6,Rad51,4930579G24Rik,Dnajb4,Lrp8,Pik3r3,Snx17,Calu,Dcun1d5,Anxa2,Csnk1g1,Arpp21,Armcx2,Fbxo21,Fam117b,Bach2,Wipf2,Mcph1,Zc3h12d,Plekhg1,Nfasc,Nmnat2,Cyld,Phf21a,Azi2,Foxj3,Mllt6,Pigk,Rhou,Crebl2,Chn2,Zbtb7a…	0.435673	0.025118	0.925645	0.0637329	0.0100574	1.23555
mmu-miR-382-5p	542	379	Lcorl	Tbx4,Gm2a,Heatr6,Ilf2,Poldip2,Naglu,Tiam1,Ogdh,Arhgef18,Kdm5a,Zdhhc24,Ubtf,Pcdhac1,Tgfbr1,Nutf2,Syngr1,Nxf1,Kdelr3,Zmiz2,Clip3,Rnf168,Ankrd52,Fam163a,Steap2,Capza2,Mafk,Med1,Mrpl45,Med8,Zkscan1,Sema6a,Rhobtb1,Hbs1l,Tysnd1,Sar1b,Rnft1,Stxbp4,Rock2,Cenpo,Myt1l,Ube2g1,Ppm1a,Glrx5,Snapc1,Papola,Cdca7l,Acot2,Sema4d,Zfp346,Elovl7,Glt8d1,Dcp1a,Bcl2l2,Rad1,Grhl2,Lrch3,Kmt2d,Get1,Med20,Mapre2,Wdr33,Riok3,…	0.415326	0.0913688	0.770359	0.306525	1.89004e-05	1.22567
mmu-miR-383-3p	1008	379	Lcorl	Acsl6,Ncs1,Gmpr,Trim25,Mnt,Gm2a,Kat2b,Tpd52l2,Gnb1l,Nsun5,Add1,Agpat3,Mef2d,Afg3l1,Jup,Stk38l,Hoxc10,Hoxc5,Pwp1,Clpb,Uba1,Ift46,Celf2,Tmem161a,Tiam1,Cse1l,Il17ra,Cdk12,Cnot11,Aak1,Gys1,Cacna1e,Wars2,Arhgef18,Traf6,Smpd4,Napa,Vps54,Crkl,Mob1b,Nsmf,Stimate,Runx1t1,Mettl1,Tgfbr1,Arpp19,Rhoa,Snrpb2,Ubqln4,Coro1b,Bcl2l13,Syn2,Mrtfb,Ubp1,Nxf1,Sugp1,Rnf168,Efr3a,Casd1,Gadd45b,Hivep2,Arnt,Steap2,Capza2,A…	0.424064	0.169926	0.855336	0.697521	1.11367e-07	1.2162
mmu-miR-383-5p	871	379	Lcorl	Klf6,Sox9,Ddx3x,Grk6,Luzp1,Calm1,Hoxc8,Hoxc5,Clpb,Celf2,Ppard,Tiam1,Cse1l,Map2k7,Rab8a,As3mt,Mmd,Ssbp2,Cdip1,Plxna3,Ikbkg,Trp53,Ufd1,Celf1,Mef2c,Cs,Shpk,Ctsb,M6pr,Rhoa,Nutf2,Dnajb6,Ubqln4,Gabpa,Pttg1ip,Syn2,Mrtfb,Snap47,Adam19,Acad9,Tmem167,Ankrd52,Wdfy2,Efr3a,Fam163a,Pds5b,Srsf6,Rbfox3,Cant1,Rhbdl3,Crk,Stk4,Pmp22,Vezf1,Dlg4,Ap2b1,Gipc1,Plscr3,Zkscan1,Rcn3,Sema6a,Snx3,Wasf1,Zwint,Eya3,Ddit4,Apc2,…	0.409112	0.146831	0.673748	0.58523	2.52661e-11	1.29281
mmu-miR-384-3p	50	379	Lcorl	Homer3,Rnmt,Ankrd52,Nkap,Smn1,Usp49,Apba1,Ppp1r7,Klhl12,Gca,Elf5,Pla2g12a,Rps6ka3,Zcchc18,Gpr12,Rbpj,Mylip,Klf8,Upb1,Lrrn3,Astn1,Slc7a1,Dlst,Pik3r1,S1pr1,Rufy2,Yy2,Slfn5,Dcbld1,Rims3,Sox6,Syt7,Tafa1,Osm,Fbxw11,Mboat2,Lcorl,Syt6,Atxn1l,Grb10,Fmn1,Exoc2,Rorb,Zcchc2,Thsd7a,Adgrl3,Ecpas,Akap9,Tdg,Prkn	0.396825	0.00842886	0.431462	0.0177036	0.0363452	1.29332
mmu-miR-384-5p	103	324	Bbx	Hoxc10,Celf2,Zkscan17,Lims1,Apc2,Hif1a,Isca2,Med10,Amer2,Zfand5,Tnks2,Eif1ad,Tfap2b,Ralgps2,Nek2,Aldh9a1,Pigc,Fbxo3,Mmp24,Dennd2d,Zdhhc21,Lrp8,Ak2,Errfi1,Sppl3,Cdk16,Ice2,Map4,Arid4b,Lats1,Ppig,Ss18l1,Rnf13,Ttll4,Gng12,Map7d2,Gpr26,Tspyl4,Larp1b,Rbm8a,Bmpr1a,Asap2,Sema6d,Kmt5b,Ar,Ppp3ca,Zfp422,Zfp672,Tcf25,Mapk10,Phlpp1,Xbp1,Cyrib,Socs4,Gpatch2,Bbx,Mprip,Camk2d,Sema5a,Cggbp1,Gramd3,Mdn1,Tafa1,Eaf…	0.438298	0.0173635	0.93475	0.0440061	0.00213666	1.33617
mmu-miR-3960	927	299	Apbb2	Klf6,Fer,Dazap2,Galnt1,Acvrl1,C1d,Tpd52l2,Gnb1l,Grk6,Poldip2,Araf,Agpat3,Vps50,Smg5,Afg3l1,Jup,Hoxc8,Chordc1,Folr1,Clpb,Ift46,Celf2,Tmem39a,Cdkn1b,Rab8a,Dvl3,Tpm4,Homer3,Cp,Brd4,Ppfia3,Ssbp2,Cdip1,Psap,Ikbkg,Wars2,Wwox,Hdgf,U2af2,Trp53,Rfx1,Celf1,Mef2c,Ampd3,Ctsb,Ubtf,Gtf2h1,Mettl1,Neu1,Pcdhac1,M6pr,Cav1,Id3,Cers4,Gabpa,Zfp212,Mrtfb,Syngr1,Ubp1,Snap47,AI597479,Kif11,Tlk2,Slc39a1,Prrt1,Nkap,Pds5b,…	0.357777	0.156271	0.00859889	0.629995	0.026279	1.08363
mmu-miR-3961	827	460	Snd1	Hoxb9,Fgf6,Trim25,Myo18a,Tpd52l2,Luzp1,Agpat3,Uhrf1,Zmat2,Snd1,Map3k3,Ift46,Homer3,Aak1,Gstm5,Cdip1,Ikbkg,Eif2b2,Cic,Rfx1,Igf1r,Ampd3,Smpd4,Napa,Atp6v1b2,Elovl1,Zdhhc24,Nsmf,Mettl1,Neu1,Id3,Hmgcll1,Mta1,Repin1,Eng,Snap47,Adam19,Tmem167,Retn,Tnfaip8l2,Rnf168,Ankrd52,Atf6b,Fam163a,Arnt,Steap2,Anp32e,Castor2,Cul4a,Cant1,Pgs1,Ift52,Mafk,Vezf1,Septin9,Map2k3,Atp6ap1,Rnf145,Zkscan1,Gle1,Zwint,Eya3,Timp…	0.4135	0.139413	0.738998	0.546282	6.32745e-05	1.16669
mmu-miR-3962	124	240	Vps50	Vps50,Vwa5a,Aak1,Ssbp2,Mta1,Tnfaip8l2,Rnf170,Lonrf3,Cd274,Cant1,Crk,Irf1,Map2k3,Rnft1,Entpd5,Nol8,Ppif,Oxr1,Snap29,Pak2,Klhl24,Asic1,Usp49,Iws1,Gnaq,Pnkd,Angel2,Plxna2,Snap25,Rpusd2,Spred1,Nras,Gstcd,Ndufaf4,Epha7,Zdhhc21,Atg4c,Sppl3,Cald1,Zcchc18,Eif4ebp1,Csnk1g1,Prrc2b,Dusp5,Cipc,Ubn2,Zc3h12d,Arid4b,Exo1,Primpol,Rgs8,Cdsn,Abitram,Pcyt1b,Slc9a8,Tspyl4,Plekha1,Map2k2,Zbtb33,Zc2hc1a,Ankrd40,Adra1a…	0.421769	0.0209036	0.837633	0.0571573	0.0747049	1.15836
mmu-miR-3963	359	332	Lingo2	Luzp1,Zmat2,Mef2d,Ap4e1,Efna2,Cdk12,Cdip1,Hira,Gab2,Chd5,Igf1r,Ctr9,Vps54,Ubtf,Ubqln4,Syngr1,Ubp1,Adam19,Pten,Ankrd52,Lonrf3,Srsf6,Mafk,G3bp1,Septin9,Rnf145,Eya3,Fgd6,Pwwp3a,Mapk9,Nrcam,Dnmt3a,Myt1l,Lig3,Actr10,Sema4d,Thrb,Amer2,Scara5,Slc39a14,Bcl2l2,Pabpn1,Oxr1,Parvb,Pim1,Lbh,Kdm4b,Dele1,Gabbr1,Dcp2,Map4k2,Dctn2,Ier3ip1,Nrp1,Ctla4,Cd28,Itm2c,Ppp1r7,Agap1,Nifk,Desi2,Ddr2,Rbm18,Itgb6,Rpn2,Zmat3,M…	0.409817	0.0605192	0.688417	0.185382	2.17067e-05	1.27951
mmu-miR-3964	66	126	Map3k2	Grk6,Clpb,Dvl3,Rfx1,Tube1,Atp2b1,Ctc1,Id4,Dnajc3,Cript,Iws1,Trub1,Gfpt1,Tipin,Mrpl1,Bach2,Ric8b,Tbc1d24,Edc3,Rnf38,Cops4,Atcay,Plekha1,Phf12,Yod1,Peg3,B230219D22Rik,Rnf103,Stx17,Lclat1,Cdkl2,Adcyap1r1,Sh3kbp1,Helz,Rag1,Phf6,Hnrnpr,Amer1,Rcor1,Gk5,Daam1,Erc2,Cdc25a,Rbm47,Bves,Iqsec2,Map3k2,Pak6,Nrarp,Rph3al,Rapgef5,Wars,Arhgap5,Ankrd45,Rab4a,Palld,Timd2,Slco1a5,Atrx,Map3k20,Slc39a11,Tbl2,Tardbp,Un…	0.370787	0.0111261	0.0364188	0.0285787	0.116597	1.17091
mmu-miR-3965	242	347	Nfat5	Calm1,Cct3,Mef2d,Hoxc5,Vps54,Zmiz1,Glis2,Ppil4,Nkap,Crk,Ndel1,Zkscan1,Dnajb12,Pes1,Ska2,Gna13,Fos,Ippk,Mtmr6,Loxl2,Pabpn1,Bfar,Lrch3,Usp49,Kcnc1,Dele1,Smad2,St8sia3,Isoc1,Slk,Trub1,Anapc11,Adgra1,Tmem63a,Copa,Scyl3,Fam107b,Ddr2,Haus2,Ubox5,Epb41l1,Dram2,Tspan5,Eif4e,Calb1,Rnf20,Tmem38b,Eps15,Hspg2,Mtf1,Epb41,Mmp17,Bhlhe40,Arrb1,Ubfd1,Slc6a8,Bckdhb,Ppp1r9a,Bivm,Ccdc93,Lat2,Dock4,Rmi2,Ctu1,Btg1,Pyg…	0.425308	0.0407957	0.862924	0.11735	0.000985716	1.26285
mmu-miR-3966	763	350	Chn1	Tbx4,Pdgfra,Oxa1l,Heatr6,Calm1,Agpat3,Uhrf1,Vps50,Jup,Pwp1,Clpb,Celf2,Hltf,Ogdh,Aak1,Cdip1,Wars2,Arhgef18,U2af2,Ctr9,Ampd3,Ncoa2,Mob1b,Nectin4,Zdhhc24,Ubtf,Usp19,Ik,Ap1b1,Bcl2l13,Mrtfb,Tmem167,Zmiz2,Pten,Tbp,Ppp1cb,Tlk2,Clpx,Steap2,Nkap,Cd274,Slc12a7,Crk,Nkiras2,Pmp22,Cuedc1,Bcl2l11,Rnf145,Plscr3,Lrp11,Poc1b,Sar1a,Frs2,Rab36,Wdr82,Adarb1,Hint1,Xpo1,Nampt,Amz2,Gna13,Txndc17,Snx11,Ppp2r5e,Actr10,Ti…	0.408677	0.128624	0.662114	0.493171	3.87216e-06	1.21137
mmu-miR-3967	359	299	Apbb2	Trim25,Luzp1,Calm1,Mef2d,Afg3l1,Cdk12,Tpm4,Wwox,Celf1,Ncoa2,Elovl1,Stimate,Ubtf,Hmgcll1,Ubp1,Tmem167,Glis2,Tlk2,Cd83,Arl5b,Suz12,Stk4,Pmp22,Vezf1,Bcl2l11,Map1s,Frk,Frs2,D10Wsu102e,Wdr82,Slc36a1,Asb3,Slu7,Amz2,Dnajc27,Lrrc59,Atxn7,Amer2,Slc39a14,Gpr180,Tox4,Khnyn,Mtdh,Lrch3,Eif4a2,Map2,Med20,Pim1,Impact,Smad2,Ccnj,Trub1,Nrp2,Rpe,Mrpl44,Atg4b,Adipor1,Ddr2,Il2ra,Zbtb43,Fbxo3,Usp8,Fam210b,Edn3,Zmat3,…	0.423849	0.0605192	0.852807	0.185382	0.000891044	1.21352
mmu-miR-3968	710	870	Pcbp3	Klf6,Mnt,Cdh1,Pdgfra,Acvr1b,Grk6,Pcbp3,Araf,Cnnm3,Ocrl,Usf1,Mef2d,Mrpl10,Afg3l1,Clpb,Tmem39a,Efna2,Ogdh,Ier3,Hira,Plxna3,Wwox,Hdgf,Kdm5a,Prdx2,Igf1r,Mef2c,Vps54,Ctsb,Atp6v1b2,Ubtf,Qrich1,Clic1,Pcdhac1,Rhoa,Snrpb2,Ap1b1,Repin1,Rnmt,Eng,Mrtfb,Nxf1,Wdr77,Tmem167,Zkscan17,Chp1,Tvp23b,E2f4,Tlk2,Fam163a,Castor2,Casc3,Rbfox3,Dbndd2,Mybl2,Med1,Rpain,Dlg4,Septin9,Med8,Atp6ap1,Bcl2l11,Rnf145,Psme3,Lrp11,At…	0.417402	0.11969	0.791098	0.447142	6.07934e-08	1.24825
mmu-miR-3969	51	228	Zbtb20	Rhoc,Wdr77,Rnf145,Tysnd1,D10Wsu102e,Pak2,Gsk3b,Ppp6r3,Tbc1d20,Hp1bp3,Errfi1,Swap70,Zfp275,Lrrc14,Rbpj,Dnajb5,Ube2q1,Plppr5,Sh2b3,Sfmbt2,Trim67,Kdm5b,Kif14,Phf20l1,Creb1,Abi2,Virma,Prtg,Rnf152,Paqr8,Rlim,Gng8,Zbtb20,Plekha7,Ttbk2,Tmem164,Arhgap23,Srsf10,Ttc14,Selenos,Rnf141,Fkbp5,Snrk,Prdm9,Rin2,Fam210a,Kif26b,Rbm20,Abl2,Bnc2,Nlgn1	0.463636	0.00859744	0.98609	0.0187152	0.11193	1.18909
mmu-miR-3970	406	379	Lcorl	Ncs1,Tpd52l2,Gnb1l,Zfp276,Luzp1,Def8,Clpb,Acp2,Celf2,Ap1m1,Cnot11,Mxi1,Cacna1e,Arhgef18,Kdm5a,Celf1,Cs,Naa60,Tpbg,Tgfbr1,Dnajb6,Syn2,Syngr1,Tusc2,Rnf170,Clip3,Glis2,E2f4,Gata2,Slc35c2,Mybl2,Pick1,Kansl1,Myh10,Pank3,P4ha2,Nop9,Mknk1,Lims1,Kitl,Hbs1l,Fgd6,Sumo3,Adcy1,Stxbp4,Pimreg,Otub2,Traf3,Atxn7,Arf4,Rcbtb1,Slc39a14,Khnyn,Rad1,Ank,Rbx1,Deptor,Gsk3b,Eif4a2,Slc4a8,Ivns1abp,Pde10a,Tbc1d5,Rhoq,Kcnc1…	0.405594	0.0684423	0.615579	0.214466	1.49862e-05	1.26055
mmu-miR-3971	1034	870	Pcbp3	Tbx4,Tbrg4,Galnt1,Acvrl1,Rdx,Myo18a,Gnb1l,Add1,Grk6,Pcbp3,Agpat3,Sp1,Zmat2,Def8,Jup,Stk38l,Fbxo7,Map3k3,Celf2,Sf3a1,Kdelr1,Map2k7,Cdkn1b,Cnot11,Ier3,Homer3,Mmd,Hira,Psap,Wars2,Gab2,U2af2,Hmox1,Prkaca,Celf1,Crkl,Zdhhc24,Nsmf,Stimate,Ubtf,Cav1,Arpp19,Rhoa,Hnrnpa0,Id3,Nutf2,Fut1,Dnajb6,Zfp212,Syn2,Syngr1,Adam19,Tjap1,Tmem167,Retn,Srrm3,Rnf170,Ankrd52,Slc39a1,Steap2,Anp32e,Nelfcd,Pds5b,H3f3b,Aldoc,Ar…	0.399074	0.174309	0.483561	0.720789	7.60825e-09	1.23034
[truncated: 1,153 more rows]

## Sheet: miRNA_stats
miRNA	freq	max_3utr	max_3utr_name	targs_w3utr	intra_miRNA	inter_miRNA	rel_intra_miRNA	rel_inter_miRNA	padj	NES
[truncated: 23 more rows]

## Sheet: mmu-miR-122-3p
ID	Description	p.adjust	geneID	Count
GO:0042752	regulation of circadian rhythm	0.0406774	Mapk9/Creb1/Fbxw11/Fbxl17/Tardbp/Hnrnpd	6
GO:0042789	mRNA transcription by RNA polymerase II	0.0406774	Sp1/Atf2/Hnrnpd	3
[truncated: 9 more rows]

## Sheet: mmu-miR-122-5p
ID	Description	p.adjust	geneID	Count
[truncated: 330 more rows]

[truncated: 21 more sheets: mmu-miR-122b-3p, mmu-miR-122b-5p, mmu-miR-124-3p, mmu-miR-134-3p, mmu-miR-134-5p, mmu-miR-142a-3p, mmu-miR-142a-5p, mmu-miR-142b, mmu-miR-145a-3p, mmu-miR-145a-5p, mmu-miR-145b, mmu-miR-146a-3p, mmu-miR-146a-5p, mmu-miR-155-3p, mmu-miR-155-5p, mmu-miR-185-3p, mmu-miR-21a-5p, mmu-miR-23a-3p, mmu-miR-23a-5p, mmu-miR-23b-3p …]
